# Supplementary material for: Multi-omics characterization of new and aged Daqu reveals region-specific microbial succession and metabolic signatures in Maotai-flavor liquor fermentation
Source: Microbiol Spectr. 2026 May 18;14(7):e03775-25. doi: 10.1128/spectrum.03775-25 (PMC13340048; doi:10.1128/spectrum.03775-25)
Supplement: Supplemental tables — Tables S1 to S7. [file spectrum.03775-25-s0003.xlsx]

## Sheet: Table S1
Table S1. Summary of sequencing and metabolite profiling datasets used in this study.
Sample	Raw Data					High Quality Reads		Host Data		Spike In		Formula			Clean Data					Clean Reads%
	Number of reads	Number of bases	Q20	Q30	GC%	Number of reads	Reads%	Number of reads	Reads%	Number of bases	Reads%	a	b	R2	Number of reads	Number of bases (Gb)	Q20	Q30	GC%
AJ_C_01	170058764	25508814600	99.1%	97.2%	47.6%	164100836	96.50%	1042456	0.61%	321216	0.19%	1.0066	5.9488	0.999104	162737164	24.1775	99.4%	97.8%	47.5%	95.7%
AJ_C_02	178497572	26774635800	99.1%	97.4%	46.8%	172834644	96.83%	992088	0.56%	289478	0.16%	1.0218	5.9687	0.993086	171553072	25.4539	99.4%	98.0%	46.7%	96.1%
AJ_C_03	166008144	24901221600	99.1%	97.4%	47.2%	160809736	96.87%	978526	0.59%	292502	0.18%	1.0449	5.9471	0.996954	159538706	23.7054	99.4%	97.9%	47.1%	96.1%
AJ_C_04	171201720	25680258000	99.1%	97.3%	47.1%	165386258	96.60%	1053604	0.62%	251116	0.15%	1.0239	6.0343	0.999509	164081538	24.3537	99.4%	97.9%	47.0%	95.8%
AJ_C_05	180032172	27004825800	99.0%	97.1%	46.5%	173323898	96.27%	1138610	0.63%	252628	0.14%	1.0018	6.0678	0.999085	171932656	25.5602	99.3%	97.7%	46.4%	95.5%
AJ_C_06	170926518	25638977700	99.1%	97.3%	47.0%	165182012	96.64%	950598	0.56%	294360	0.17%	1.024	5.9797	0.996276	163937052	24.3526	99.4%	97.9%	46.9%	95.9%
AJ_X_01	115402406	17310360900	99.3%	97.6%	43.1%	112469824	97.46%	1091756	0.95%	245094	0.21%	1.0197	6.0589	0.99953	111132974	16.5291	99.5%	98.1%	43.0%	96.3%
AJ_X_02	160822656	24123398400	99.0%	97.0%	41.7%	154193576	95.88%	1262810	0.79%	171582	0.11%	0.9468	6.2971	0.995168	152759184	22.6938	99.3%	97.7%	41.6%	95.0%
AJ_X_03	156424702	23463705300	99.1%	97.3%	42.4%	151226110	96.68%	1822062	1.16%	247744	0.16%	1.0021	6.0835	0.99884	149156302	22.1789	99.4%	97.9%	42.3%	95.4%
AJ_X_04	177464712	26619706800	99.0%	96.8%	42.1%	171069184	96.40%	1809430	1.02%	302768	0.17%	1.0181	5.9688	0.997985	168956986	25.1039	99.3%	97.5%	42.0%	95.2%
AJ_X_05	119497696	17924654400	99.1%	97.1%	41.8%	115004964	96.24%	1099814	0.92%	119336	0.10%	0.988	6.3976	0.998393	113785814	16.8816	99.4%	97.8%	41.6%	95.2%
AJ_X_06	163700266	24555039900	99.2%	97.4%	41.9%	158368832	96.74%	1233632	0.75%	236664	0.14%	0.9892	6.1088	0.999448	156898534	23.2832	99.4%	98.0%	41.8%	95.8%
GT_C_01	143070468	21460570200	99.1%	97.3%	41.6%	138277836	96.65%	1265722	0.88%	165172	0.12%	1.0136	6.2424	0.999658	136846936	20.3508	99.4%	97.9%	41.4%	95.7%
GT_C_02	183351570	27502735500	99.2%	97.4%	41.6%	177529358	96.82%	1428594	0.78%	288994	0.16%	1.013	5.9829	0.997791	175811766	26.1193	99.4%	98.0%	41.5%	95.9%
GT_C_03	172097358	25814603700	99.0%	97.0%	41.8%	165828904	96.36%	2440670	1.42%	230578	0.13%	1.0171	6.0937	0.999647	163157650	24.2716	99.3%	97.7%	41.6%	94.8%
GT_C_04	173692862	26053929300	99.1%	97.2%	41.9%	167683796	96.54%	1604560	0.92%	216362	0.12%	1.0531	6.0776	0.988438	165862874	24.6824	99.4%	97.8%	41.7%	95.5%
GT_C_05	163839464	24575919600	99.2%	97.4%	41.9%	158580348	96.79%	1236700	0.75%	245780	0.15%	1.0176	6.0587	0.9993	157097860	23.3364	99.4%	98.0%	41.8%	95.9%
GT_C_06	167216416	25082462400	99.1%	97.4%	41.7%	161510652	96.59%	1154422	0.69%	246900	0.15%	1.0168	6.0564	0.999699	160109328	23.7965	99.4%	98.0%	41.6%	95.7%
GT_X_01	152947100	22942065000	99.1%	97.4%	42.2%	147622230	96.52%	3299732	2.16%	197160	0.13%	0.9966	6.1697	0.996783	144125336	21.4249	99.4%	98.0%	42.0%	94.2%
GT_X_02	151388324	22708248600	99.2%	97.5%	42.5%	146670034	96.88%	5767838	3.81%	114690	0.08%	1.0037	6.4251	0.997986	140787506	20.9136	99.4%	98.0%	42.3%	93.0%
GT_X_03	144189732	21628459800	99.3%	97.8%	42.3%	140452278	97.41%	3310732	2.30%	175460	0.12%	1.0137	6.2096	0.999315	136966086	20.3482	99.5%	98.2%	42.1%	95.0%
GT_X_04	159914706	23987205900	99.1%	97.4%	42.6%	154736146	96.76%	6641434	4.15%	195230	0.12%	1.001	6.162	0.997777	147899480	21.9425	99.4%	97.9%	42.4%	92.5%
GT_X_05	153840184	23076027600	99.2%	97.6%	42.4%	149088394	96.91%	5834636	3.79%	182742	0.12%	1.0489	6.154	0.998665	143071016	21.2351	99.4%	98.1%	42.2%	93.0%
GT_X_06	169773246	25465986900	99.1%	97.2%	42.2%	163539908	96.33%	3738378	2.20%	215730	0.13%	1.0257	6.0977	0.999729	159585800	23.7442	99.4%	97.9%	42.1%	94.0%
JS_C_01	156514556	23477183400	99.2%	97.5%	40.0%	151205328	96.61%	1824102	1.17%	268244	0.17%	1.0199	6.0218	0.994368	149112968	22.1627	99.4%	98.1%	39.9%	95.3%
JS_C_02	176515384	26477307600	99.1%	97.2%	40.3%	169831604	96.21%	2320268	1.31%	430250	0.24%	1.0327	5.7763	0.993223	167081074	24.799	99.4%	97.9%	40.2%	94.7%
JS_C_03	147147654	22072148100	99.0%	97.2%	40.0%	141458184	96.13%	2097814	1.43%	271110	0.18%	0.9972	6.0441	0.99923	139089252	20.6878	99.4%	97.8%	39.9%	94.5%
JS_C_04	145654626	21848193900	99.0%	97.2%	39.6%	139957714	96.09%	1764454	1.21%	285648	0.20%	1.0382	5.9676	0.995281	137907602	20.4651	99.4%	97.9%	39.5%	94.7%
JS_C_05	168332828	25249924200	99.0%	97.1%	40.2%	162023462	96.25%	1920864	1.14%	322340	0.19%	0.9961	5.9632	0.998444	159780244	23.7314	99.3%	97.8%	40.1%	94.9%
JS_C_06	123179354	18476903100	99.3%	97.8%	40.8%	119352694	96.89%	1223310	0.99%	545284	0.44%	1.009	5.7158	0.998208	117584100	17.354	99.5%	98.4%	40.6%	95.5%
JS_X_01	167050532	25057579800	98.6%	96.0%	63.6%	159226380	95.32%	325156	0.19%	1148212	0.69%	1.0194	5.37	0.999007	157753012	23.4253	99.1%	96.9%	63.7%	94.4%
JS_X_02	153043804	22956570600	99.1%	97.3%	52.4%	148294228	96.90%	2233284	1.46%	2022942	1.32%	1.0298	5.0966	0.999875	144038000	21.3801	99.4%	97.9%	52.5%	94.1%
JS_X_03	144899304	21734895600	99.1%	97.3%	51.8%	140395852	96.89%	2408284	1.66%	1410154	0.97%	1.028	5.2678	0.999058	136577414	20.2588	99.4%	97.9%	51.8%	94.3%
JS_X_04	137494296	20624144400	99.2%	97.5%	51.4%	133342154	96.98%	2147620	1.56%	1127788	0.82%	1.0281	5.3576	0.99947	130066746	19.2687	99.4%	98.0%	51.5%	94.6%
JS_X_05	126558798	18983819700	99.1%	97.3%	51.6%	122621362	96.89%	1889878	1.49%	1865576	1.47%	1.0215	5.1494	0.999636	118865908	17.6543	99.4%	97.9%	51.6%	93.9%
JS_X_06	147482278	22122341700	99.1%	97.2%	50.8%	142723888	96.77%	2354498	1.60%	830604	0.56%	1.0136	5.5271	0.997722	139538786	20.7302	99.4%	97.8%	50.8%	94.6%
ZJ_C_01	169157628	25373644200	99.2%	97.5%	45.1%	163776060	96.82%	884426	0.52%	150996	0.09%	1.0266	6.2657	0.997116	162740636	24.1447	99.4%	98.0%	45.0%	96.2%
ZJ_C_02	185904734	27885710100	99.6%	98.5%	42.6%	182000914	97.90%	877622	0.47%	99676	0.05%	1.043	6.4374	0.998425	181023612	26.5304	99.7%	98.8%	42.3%	97.4%
ZJ_C_03	109371134	16405670100	99.1%	97.3%	44.8%	105937032	96.86%	554076	0.51%	138566	0.13%	1.0264	6.2999	0.998944	105244386	15.6183	99.4%	97.8%	44.7%	96.2%
ZJ_C_04	173118036	25967705400	99.2%	97.5%	45.8%	167565464	96.79%	1014308	0.59%	194114	0.11%	1.0417	6.1386	0.999177	166357040	24.6486	99.4%	98.0%	45.7%	96.1%
ZJ_C_05	142290628	21343594200	99.2%	97.4%	45.6%	138031744	97.01%	743730	0.52%	148572	0.10%	1.0309	6.275	0.999162	137139442	20.3249	99.4%	98.0%	45.5%	96.4%
ZJ_C_06	161918226	24287733900	99.0%	97.1%	45.5%	156076982	96.39%	869386	0.54%	259936	0.16%	1.0512	5.9969	0.996996	154947660	23.031	99.3%	97.7%	45.4%	95.7%
ZJ_X_01	176902442	26535366300	99.0%	96.9%	45.2%	170630872	96.45%	992090	0.56%	237650	0.13%	1.0316	6.0555	0.999353	169401132	25.1388	99.3%	97.5%	45.0%	95.8%
ZJ_X_02	173137226	25970583900	99.0%	97.0%	45.0%	166803696	96.34%	913982	0.53%	193912	0.11%	0.9969	6.1835	0.999605	165695796	24.6124	99.3%	97.6%	44.9%	95.7%
ZJ_X_03	152561724	22884258600	99.2%	97.4%	45.4%	148180152	97.13%	785618	0.51%	241478	0.16%	1.0017	6.0877	0.999677	147153056	21.8707	99.4%	97.9%	45.3%	96.5%
ZJ_X_04	178840016	26826002400	99.1%	97.4%	45.2%	173085758	96.78%	1022606	0.57%	276618	0.15%	1.0143	6.0126	0.999471	171786534	25.526	99.4%	98.0%	45.0%	96.1%
ZJ_X_05	167597350	25139602500	99.1%	97.2%	44.8%	162093916	96.72%	904116	0.54%	163644	0.10%	1.0127	6.242	0.997756	161026154	23.9117	99.4%	97.8%	44.7%	96.1%
ZJ_X_06	141153884	21173082600	99.1%	97.4%	45.1%	136687900	96.84%	719436	0.51%	124306	0.09%	1.0229	6.3512	0.998924	135844158	20.1706	99.4%	97.9%	44.9%	96.2%

## Sheet: Table S2
Table S2. Metagenome-Assembled Genome (MAG) Statistics, Quality Assessment, and Taxonomic Classification
Bin	Number of genes	Number of contigs	Completeness	Contamination	Marker lineage	N50 (contigs)	Genome size (bp)	GC	classification
Mycobacteriales_MAG1	1038	399	55.57	1.32	o__Actinomycetales (UID1590)	2147	776515	38.5	d__Bacteria	p__Actinomycetota	c__Actinomycetes	o__Mycobacteriales	f__Mycobacteriaceae	g__Segniliparus	s__
Mycobacteriales_MAG2	2724	475	81.98	2.21	o__Actinomycetales (UID1815)	6917	2407274	68.9	d__Bacteria	p__Actinomycetota	c__Actinomycetes	o__Mycobacteriales	f__Mycobacteriaceae	g__Rhodococcus	s__
Enterobacterales_MAG1	2259	93	96.16	1.46	c__Gammaproteobacteria (UID4387)	48746	2718753	57.9	d__Bacteria	p__Pseudomonadota	c__Gammaproteobacteria	o__Enterobacterales	f__Enterobacteriaceae	g__	s__
Actinomycetales_MAG1	2464	34	94.8	0.92	f__Micrococcaceae (UID1623)	127685	2674050	53.2	d__Bacteria	p__Actinomycetota	c__Actinomycetes	o__Actinomycetales	f__Micrococcaceae	g__Yaniella	s__
Mycobacteriales_MAG3	2616	205	97.86	0.86	o__Actinomycetales (UID1812)	21744	2707130	63.9	d__Bacteria	p__Actinomycetota	c__Actinomycetes	o__Mycobacteriales	f__Mycobacteriaceae	g__Corynebacterium	s__Corynebacterium phoceense_A
Lactobacillales_MAG1	2257	152	97.83	0.45	o__Lactobacillales (UID355)	36153	2152770	41.3	d__Bacteria	p__Bacillota	c__Bacilli	o__Lactobacillales	f__Lactobacillaceae	g__Latilactobacillus	s__Latilactobacillus fragifolii
Mycobacteriales_MAG4	1044	414	54.08	1.03	o__Actinomycetales (UID1590)	1899	763042	38.3	d__Bacteria	p__Actinomycetota	c__Actinomycetes	o__Mycobacteriales	f__Mycobacteriaceae	g__	s__
Enterobacterales_MAG2	1695	258	91.66	0.94	c__Gammaproteobacteria (UID4387)	9371	1742011	41.6	d__Bacteria	p__Pseudomonadota	c__Gammaproteobacteria	o__Enterobacterales	f__Enterobacteriaceae	g__	s__
Bacillales_B_MAG1	3041	236	97.45	2.53	f__Bacillaceae (UID829)	17194	2957224	48	d__Bacteria	p__Bacillota	c__Bacilli	o__Bacillales_B	f__Bacillaceae_C	g__Weizmannia	s__Weizmannia coagulans
Staphylococcales_MAG1	3251	184	96.03	2.21	c__Bacilli (UID285)	38481	3097758	31.3	d__Bacteria	p__Bacillota	c__Bacilli	o__Staphylococcales	f__Staphylococcaceae	g__Mammaliicoccus	s__Mammaliicoccus lentus
Enterobacterales_MAG3	5367	1133	75.52	20.77	k__Bacteria (UID203)	4423	4594462	55.2	d__Bacteria	p__Pseudomonadota	c__Gammaproteobacteria	o__Enterobacterales	f__Enterobacteriaceae	g__Enterobacter	s__Enterobacter cloacae_O
Streptosporangiales_MAG1	3463	1232	56.74	1.66	o__Actinomycetales (UID1663)	2530	2874034	65.7	d__Bacteria	p__Actinomycetota	c__Actinomycetes	o__Streptosporangiales	f__Streptosporangiaceae	g__Nocardiopsis	s__Nocardiopsis merdipullorum
Staphylococcales_MAG2	2118	136	78.86	5.88	c__Bacilli (UID285)	30340	2222217	33.1	d__Bacteria	p__Bacillota	c__Bacilli	o__Staphylococcales	f__Staphylococcaceae	g__Staphylococcus	s__Staphylococcus pseudoxylosus
Lactobacillales_MAG2	1427	68	51.28	0.87	o__Lactobacillales (UID374)	31079	1472173	35.3	d__Bacteria	p__Bacillota	c__Bacilli	o__Lactobacillales	f__Lactobacillaceae	g__Companilactobacillus	s__Companilactobacillus paralimentarius
Actinomycetales_MAG2	2907	9	95.54	1.9	f__Micrococcaceae (UID1623)	1596116	3123189	56.5	d__Bacteria	p__Actinomycetota	c__Actinomycetes	o__Actinomycetales	f__Micrococcaceae	g__Yaniella	s__
Burkholderiales_MAG1	2005	64	94.08	0.75	c__Betaproteobacteria (UID3888)	88013	2030424	25.6	d__Bacteria	p__Pseudomonadota	c__Gammaproteobacteria	o__Burkholderiales	f__Neisseriaceae	g__QFNR01	s__
Lactobacillales_MAG3	2799	1232	57.76	14.9	o__Lactobacillales (UID374)	1637	2027658	39	d__Bacteria	p__Bacillota	c__Bacilli	o__Lactobacillales	f__Lactobacillaceae	g__Leuconostoc	s__
Enterobacterales_MAG4	1741	127	95.08	1.88	c__Gammaproteobacteria (UID4387)	21123	1852261	45.1	d__Bacteria	p__Pseudomonadota	c__Gammaproteobacteria	o__Enterobacterales	f__Enterobacteriaceae	g__	s__
Lactobacillales_MAG4	2159	171	94.38	1.69	o__Lactobacillales (UID544)	21081	2200291	38.8	d__Bacteria	p__Bacillota	c__Bacilli	o__Lactobacillales	f__Enterococcaceae	g__Enterococcus	s__
Lactobacillales_MAG5	2790	235	97.04	2.87	o__Lactobacillales (UID544)	16387	2710759	37.6	d__Bacteria	p__Bacillota	c__Bacilli	o__Lactobacillales	f__Enterococcaceae	g__Enterococcus	s__Enterococcus faecalis
Bacillales_D_MAG1	3521	214	96.67	0.78	c__Bacilli (UID256)	28477	3546782	40	d__Bacteria	p__Bacillota	c__Bacilli	o__Bacillales_D	f__Amphibacillaceae	g__Oceanobacillus	s__Oceanobacillus indicireducens
Actinomycetales_MAG3	2884	817	82.59	1.66	o__Actinomycetales (UID1572)	3647	2521259	67.2	d__Bacteria	p__Actinomycetota	c__Actinomycetes	o__Actinomycetales	f__Microbacteriaceae	g__Leucobacter	s__Leucobacter chromiireducens
Lactobacillales_MAG6	659	216	55.17	11.29	k__Bacteria (UID203)	3617	610802	45.5	d__Bacteria	p__Bacillota	c__Bacilli	o__Lactobacillales	f__Lactobacillaceae	g__Levilactobacillus	s__
Enterobacterales_MAG5	4921	460	94.32	8.19	f__Enterobacteriaceae (UID5124)	15758	4975479	55.7	d__Bacteria	p__Pseudomonadota	c__Gammaproteobacteria	o__Enterobacterales	f__Enterobacteriaceae	g__Enterobacter	s__Enterobacter hormaechei_B
unclassified_MAG1	1342	45	50.86	6.47	k__Archaea (UID2)	53121	1615107	49.9	d__Archaea	p__Thermoproteota	c__JANJXX01	o__	f__	g__	s__
Bacillales_MAG1	3693	76	99.22	0.04	g__Bacillus (UID865)	65531	3725196	46.5	d__Bacteria	p__Bacillota	c__Bacilli	o__Bacillales	f__Bacillaceae	g__Bacillus	s__Bacillus velezensis
Flavobacteriales_B_MAG1	173	4	52.32	0	k__Bacteria (UID2565)	54602	169757	12.8	d__Bacteria	p__Bacteroidota	c__Bacteroidia	o__Flavobacteriales_B	f__Blattabacteriaceae	g__Shikimatogenerans	s__Shikimatogenerans bostrichidophilus_C
Lactobacillales_MAG7	1517	52	99.07	0	o__Lactobacillales (UID462)	47010	1514844	37.3	d__Bacteria	p__Bacillota	c__Bacilli	o__Lactobacillales	f__Lactobacillaceae	g__Pediococcus	s__Pediococcus pentosaceus
Lactobacillales_MAG8	2128	836	68.22	17.41	o__Lactobacillales (UID375)	2047	1649685	44.2	d__Bacteria	p__Bacillota	c__Bacilli	o__Lactobacillales	f__Lactobacillaceae	g__Weissella	s__Weissella confusa
Staphylococcales_MAG3	32807	34238	97.57	17.2	c__Bacilli (UID285)	1663	58057651	33.9	d__Bacteria	p__Bacillota	c__Bacilli	o__Staphylococcales	f__Staphylococcaceae	g__Staphylococcus	s__Staphylococcus gallinarum
Burkholderiales_MAG2	5864	2511	53.87	2.98	g__Burkholderia (UID4006)	1775	4425489	65.7	d__Bacteria	p__Pseudomonadota	c__Gammaproteobacteria	o__Burkholderiales	f__Burkholderiaceae	g__Burkholderia	s__Burkholderia seminalis
Thermoactinomycetales_MAG1	3493	197	99.85	0.19	p__Firmicutes (UID242)	111764	3302498	46.4	d__Bacteria	p__Bacillota	c__Bacilli	o__Thermoactinomycetales	f__Thermoactinomycetaceae	g__Thermoactinomyces	s__Thermoactinomyces vulgaris
Staphylococcales_MAG4	2647	134	98.9	0.72	c__Bacilli (UID285)	36904	2767797	33.2	d__Bacteria	p__Bacillota	c__Bacilli	o__Staphylococcales	f__Staphylococcaceae	g__Staphylococcus	s__Staphylococcus gallinarum
Lactobacillales_MAG9	2065	89	99.38	0.26	o__Lactobacillales (UID374)	50781	2046317	38.7	d__Bacteria	p__Bacillota	c__Bacilli	o__Lactobacillales	f__Lactobacillaceae	g__Leuconostoc	s__Leuconostoc falkenbergense
Bacillales_D_MAG2	4597	309	94.7	3.3	c__Bacilli (UID256)	28036	4584932	35.6	d__Bacteria	p__Bacillota	c__Bacilli	o__Bacillales_D	f__Amphibacillaceae	g__Pseudogracilibacillus	s__
Bacillales_B_MAG2	4147	252	90.86	2.88	f__Bacillaceae (UID829)	26234	4214643	38.8	d__Bacteria	p__Bacillota	c__Bacilli	o__Bacillales_B	f__Bacillaceae_C	g__Lederbergia	s__Lederbergia ruris
Mycobacteriales_MAG5	2514	1056	64.51	2.17	o__Actinomycetales (UID1812)	1881	1937486	54.1	d__Bacteria	p__Actinomycetota	c__Actinomycetes	o__Mycobacteriales	f__Mycobacteriaceae	g__Corynebacterium	s__
Enterobacterales_MAG6	4718	497	95.87	2.99	f__Enterobacteriaceae (UID5054)	12919	4795894	55.2	d__Bacteria	p__Pseudomonadota	c__Gammaproteobacteria	o__Enterobacterales	f__Enterobacteriaceae	g__Pantoea	s__Pantoea agglomerans
Bacillales_B_MAG3	3513	348	93.66	3.23	f__Bacillaceae (UID829)	13381	3413088	37.5	d__Bacteria	p__Bacillota	c__Bacilli	o__Bacillales_B	f__Caldibacillaceae	g__Bacillus_J	s__Bacillus_J hisashii
Actinomycetales_MAG4	2165	338	92.64	2.72	o__Actinomycetales (UID1572)	8377	2103698	62.3	d__Bacteria	p__Actinomycetota	c__Actinomycetes	o__Actinomycetales	f__Brevibacteriaceae	g__Brevibacterium	s__
Enterobacterales_MAG7	4171	986	82.68	7.59	f__Enterobacteriaceae (UID5121)	4360	3785384	56.4	d__Bacteria	p__Pseudomonadota	c__Gammaproteobacteria	o__Enterobacterales	f__Enterobacteriaceae	g__Kosakonia	s__Kosakonia cowanii
Lactobacillales_MAG10	2160	91	97.28	0.52	o__Lactobacillales (UID375)	36034	2213749	45.1	d__Bacteria	p__Bacillota	c__Bacilli	o__Lactobacillales	f__Lactobacillaceae	g__Weissella	s__Weissella cibaria
Bacillales_K_MAG1	3170	44	97.67	0	p__Firmicutes (UID242)	110127	3150182	40.2	d__Bacteria	p__Bacillota	c__Bacilli	o__Bacillales_K	f__Sporolactobacillaceae	g__Scopulibacillus_A	s__Scopulibacillus_A daqui
Bacillales_MAG2	4141	94	95.92	1.47	g__Bacillus (UID864)	89491	4214623	45.8	d__Bacteria	p__Bacillota	c__Bacilli	o__Bacillales	f__Bacillaceae	g__Bacillus	s__Bacillus sonorensis
Lactobacillales_MAG11	1819	40	99.97	0.53	o__Lactobacillales (UID374)	76557	1774116	37.8	d__Bacteria	p__Bacillota	c__Bacilli	o__Lactobacillales	f__Lactobacillaceae	g__Leuconostoc	s__Leuconostoc mesenteroides
Burkholderiales_MAG3	6342	1948	85.44	2.77	o__Burkholderiales (UID4000)	3234	5296193	67.2	d__Bacteria	p__Pseudomonadota	c__Gammaproteobacteria	o__Burkholderiales	f__Burkholderiaceae	g__Achromobacter	s__Achromobacter xylosoxidans
Staphylococcales_MAG5	2090	178	96.13	2.21	c__Bacilli (UID285)	20749	2124249	39.5	d__Bacteria	p__Bacillota	c__Bacilli	o__Staphylococcales	f__Staphylococcaceae	g__Staphylococcus	s__Staphylococcus pettenkoferi
Staphylococcales_MAG6	2368	44	91.89	4.33	c__Bacilli (UID285)	111376	2452363	32.4	d__Bacteria	p__Bacillota	c__Bacilli	o__Staphylococcales	f__Staphylococcaceae	g__Staphylococcus	s__Staphylococcus ureilyticus
Lactobacillales_MAG12	2481	247	97.99	1.77	o__Lactobacillales (UID544)	17419	2478298	38.6	d__Bacteria	p__Bacillota	c__Bacilli	o__Lactobacillales	f__Enterococcaceae	g__Enterococcus_B	s__Enterococcus_B lactis
Staphylococcales_MAG7	4108	634	67.96	9.25	c__Bacilli (UID285)	8178	3494792	34.5	d__Bacteria	p__Bacillota	c__Bacilli	o__Staphylococcales	f__Staphylococcaceae	g__Staphylococcus	s__Staphylococcus condimenti
Actinomycetales_MAG5	2060	68	98.14	0.68	o__Actinomycetales (UID1572)	63253	2286204	66.1	d__Bacteria	p__Actinomycetota	c__Actinomycetes	o__Actinomycetales	f__Brevibacteriaceae	g__Brevibacterium	s__
Clostridiales_MAG1	2748	977	78.51	2.4	g__Clostridium (UID1380)	2881	2378138	26.5	d__Bacteria	p__Bacillota_A	c__Clostridia	o__Clostridiales	f__Clostridiaceae	g__Clostridium_F	s__Clostridium_F tepidum
Staphylococcales_MAG8	34358	22546	55.9	18.34	c__Bacilli (UID285)	2696	53256917	36.8	d__Bacteria	p__Bacillota	c__Bacilli	o__Staphylococcales	f__Staphylococcaceae	g__Staphylococcus	s__
Flavobacteriales_B_MAG2	2873	945	55.92	4.82	k__Bacteria (UID2565)	6524	4008884	33.7	d__Bacteria	p__Bacteroidota	c__Bacteroidia	o__Flavobacteriales_B	f__Blattabacteriaceae	g__Shikimatogenerans	s__Shikimatogenerans bostrichidophilus_C
Lactobacillales_MAG13	1803	119	90.42	1.84	o__Lactobacillales (UID375)	23525	1832879	45	d__Bacteria	p__Bacillota	c__Bacilli	o__Lactobacillales	f__Lactobacillaceae	g__Weissella	s__Weissella confusa
Enterobacterales_MAG8	4955	314	99.37	0.66	f__Enterobacteriaceae (UID5124)	66579	5209659	56.1	d__Bacteria	p__Pseudomonadota	c__Gammaproteobacteria	o__Enterobacterales	f__Enterobacteriaceae	g__Enterobacter	s__Enterobacter sp003057745
Lactobacillales_MAG14	1975	131	95.73	0.76	o__Lactobacillales (UID543)	23223	1948558	35.2	d__Bacteria	p__Bacillota	c__Bacilli	o__Lactobacillales	f__Streptococcaceae	g__Lactococcus	s__Lactococcus lactis
Staphylococcales_MAG9	2502	33	98.9	1.1	c__Bacilli (UID285)	135111	2546076	32.7	d__Bacteria	p__Bacillota	c__Bacilli	o__Staphylococcales	f__Staphylococcaceae	g__Staphylococcus	s__Staphylococcus kloosii
unclassified_MAG2	5934	1207	53.53	18.77	k__Bacteria (UID203)	9701	9013104	38.1	d__Archaea	p__Thermoproteota	c__JANJXX01	o__	f__	g__	s__
Paenibacillales_MAG1	3642	90	99.55	0.18	f__Paenibacillaceae (UID971)	59885	3793849	44.5	d__Bacteria	p__Bacillota	c__Bacilli	o__Paenibacillales	f__NBRC-103111	g__Paenibacillus_H	s__Paenibacillus_H larvae
Lactobacillales_MAG15	3356	202	95.7	2.5	o__Lactobacillales (UID544)	29286	3389692	40.6	d__Bacteria	p__Bacillota	c__Bacilli	o__Lactobacillales	f__Enterococcaceae	g__Enterococcus_D	s__Enterococcus_D gallinarum
Actinomycetales_MAG6	2514	1109	52.11	3.61	o__Actinomycetales (UID1572)	1636	1830274	66.4	d__Bacteria	p__Actinomycetota	c__Actinomycetes	o__Actinomycetales	f__Microbacteriaceae	g__Leucobacter	s__Leucobacter chromiireducens
Staphylococcales_MAG10	45940	38137	72.59	10.45	c__Bacilli (UID285)	2294	80348338	35.1	d__Bacteria	p__Bacillota	c__Bacilli	o__Staphylococcales	f__Staphylococcaceae	g__Staphylococcus	s__Staphylococcus gallinarum
Nanosalinales_MAG1	1112	384	53.78	1.4	k__Archaea (UID2)	2009	731825	54.2	d__Archaea	p__Nanohaloarchaeota	c__Nanosalinia	o__Nanosalinales	f__Nanosalinaceae	g__M3-22	s__
Pseudomonadales_MAG1	3264	713	88.21	5.75	c__Gammaproteobacteria (UID4444)	4972	2935183	65.1	d__Bacteria	p__Pseudomonadota	c__Gammaproteobacteria	o__Pseudomonadales	f__Halomonadaceae	g__Halomonas	s__
UBA11346_MAG1	3010	848	66.45	0.06	k__Bacteria (UID2565)	3682	2887852	67.9	d__Bacteria	p__Planctomycetota	c__UBA11346	o__UBA11346	f__UBA11346	g__	s__
Caldilineales_MAG1	6988	2485	84.49	7.27	k__Bacteria (UID1452)	2755	6089089	59.8	d__Bacteria	p__Chloroflexota	c__Anaerolineae	o__Caldilineales	f__Caldilineaceae	g__	s__
Multivoradales_MAG1	4667	1011	92.31	2.74	k__Bacteria (UID3187)	6023	4891915	68.5	d__Bacteria	p__Acidobacteriota	c__Thermoanaerobaculia	o__Multivoradales	f__UBA5704	g__JAUIJL01	s__
Phycisphaerales_MAG1	3068	819	88.44	3.98	k__Bacteria (UID2565)	4537	3021757	66.6	d__Bacteria	p__Planctomycetota	c__Phycisphaerae	o__Phycisphaerales	f__	g__	s__
Bradymonadales_MAG1	6163	2235	72.94	15.42	k__Bacteria (UID203)	2784	5600486	61.1	d__Bacteria	p__Myxococcota	c__Bradymonadia	o__Bradymonadales	f__Bradymonadaceae	g__	s__
Halorutilales_MAG1	2573	899	68	23.77	k__Archaea (UID2)	2214	1863101	31.7	d__Archaea	p__Halobacteriota	c__Halobacteria	o__Halorutilales	f__JAHENH01	g__JAHENH01	s__
Xanthomonadales_MAG1	2235	156	94.06	2.61	c__Gammaproteobacteria (UID4202)	33651	2369558	57.9	d__Bacteria	p__Pseudomonadota	c__Gammaproteobacteria	o__Xanthomonadales	f__	g__	s__
UBA9973_MAG1	1077	333	53.98	2.28	k__Bacteria (UID1453)	2966	825386	52.6	d__Bacteria	p__Patescibacteria	c__Paceibacteria	o__UBA9973	f__UBA1539	g__	s__
Arenicellales_MAG1	3677	1576	54.6	12.23	p__Proteobacteria (UID3882)	1756	2680004	63.9	d__Bacteria	p__Pseudomonadota	c__Gammaproteobacteria	o__Arenicellales	f__JAANXG01	g__JAANXG01	s__
Cyanobacteriales_MAG1	4939	543	98.59	1.33	p__Cyanobacteria (UID2189)	16169	5468449	46.3	d__Bacteria	p__Cyanobacteriota	c__Cyanobacteriia	o__Cyanobacteriales	f__Spirulinaceae	g__ESFC-1	s__
Halobacteriales_MAG1	2757	604	65.44	16.51	f__Halobacteriaceae (UID84)	4783	2171618	69.3	d__Archaea	p__Halobacteriota	c__Halobacteria	o__Halobacteriales	f__	g__	s__
Xanthomonadales_MAG2	2817	294	95.29	3.39	c__Gammaproteobacteria (UID4202)	19304	3016603	64.6	d__Bacteria	p__Pseudomonadota	c__Gammaproteobacteria	o__Xanthomonadales	f__Wenzhouxiangellaceae	g__Wenzhouxiangella	s__
Longimicrobiales_MAG1	2463	211	71.48	1.85	k__Bacteria (UID2495)	18060	2543228	70.2	d__Bacteria	p__Gemmatimonadota	c__Gemmatimonadetes	o__Longimicrobiales	f__RSA9	g__JAHWKI01	s__
Acidimicrobiales_MAG1	3993	866	88.93	13.51	k__Bacteria (UID1453)	5733	3469116	72	d__Bacteria	p__Actinomycetota	c__Acidimicrobiia	o__Acidimicrobiales	f__JACDCH01	g__UBA9382	s__
Rhodobacterales_MAG1	3464	1169	68.54	9.11	c__Alphaproteobacteria (UID3337)	2662	2752765	70.7	d__Bacteria	p__Pseudomonadota	c__Alphaproteobacteria	o__Rhodobacterales	f__Rhodobacteraceae	g__Thermohalobaculum	s__
Balneolales_MAG1	2838	399	90.98	7.32	k__Bacteria (UID2570)	16753	3135865	48.9	d__Bacteria	p__Bacteroidota	c__Rhodothermia	o__Balneolales	f__Balneolaceae	g__Halalkalibaculum	s__
Halobacteriales_MAG2	4778	603	97.91	3.92	p__Euryarchaeota (UID54)	51458	4234931	53	d__Archaea	p__Halobacteriota	c__Halobacteria	o__Halobacteriales	f__UBA12382	g__	s__
Pirellulales_MAG1	4739	298	97.58	5.88	k__Bacteria (UID2565)	60745	6162234	57.9	d__Bacteria	p__Planctomycetota	c__Planctomycetia	o__Pirellulales	f__Pirellulaceae	g__Rubripirellula	s__
Pirellulales_MAG2	5521	1349	93.34	12.12	k__Bacteria (UID2565)	10157	6348229	58.1	d__Bacteria	p__Planctomycetota	c__Planctomycetia	o__Pirellulales	f__Pirellulaceae	g__Rubripirellula	s__
Balneolales_MAG2	2954	308	78.74	11.55	k__Bacteria (UID2570)	18559	3097765	41.6	d__Bacteria	p__Bacteroidota	c__Rhodothermia	o__Balneolales	f__Balneolaceae	g__Fodinibius	s__
Rhodothermales_MAG1	4159	1105	68.23	5.93	k__Bacteria (UID2570)	4102	3985749	65.1	d__Bacteria	p__Bacteroidota	c__Rhodothermia	o__Rhodothermales	f__Salinibacteraceae	g__	s__
Halobacteriales_MAG3	3897	414	82.55	5.4	f__Halobacteriaceae (UID85)	14476	3951742	65.9	d__Archaea	p__Halobacteriota	c__Halobacteria	o__Halobacteriales	f__SW-7-71-33	g__	s__
Balneolales_MAG3	3280	109	96.45	2.3	k__Bacteria (UID2570)	68275	3773787	43.4	d__Bacteria	p__Bacteroidota	c__Rhodothermia	o__Balneolales	f__Balneolaceae	g__Halalkalibaculum	s__
T1Sed10-126_MAG1	2583	248	96.61	0.15	k__Bacteria (UID209)	15713	2568664	66.1	d__Bacteria	p__T1Sed10-126	c__T1Sed10-126	o__T1Sed10-126	f__	g__	s__
Rhodothermales_MAG2	3680	316	95.06	7.29	k__Bacteria (UID2570)	23806	4195323	60.5	d__Bacteria	p__Bacteroidota	c__Rhodothermia	o__Rhodothermales	f__Salinibacteraceae	g__Salinibacter	s__
Balneolales_MAG4	2506	99	95.63	6.07	k__Bacteria (UID2570)	41301	2737545	42.6	d__Bacteria	p__Bacteroidota	c__Rhodothermia	o__Balneolales	f__Balneolaceae	g__Fodinibius	s__
Cytophagales_MAG1	3036	598	67.65	2.08	o__Cytophagales (UID2936)	5135	2861291	43.9	d__Bacteria	p__Bacteroidota	c__Bacteroidia	o__Cytophagales	f__Cyclobacteriaceae	g__	s__
Rhodothermales_MAG3	2666	287	87.03	2.42	k__Bacteria (UID2570)	13257	2938060	59.9	d__Bacteria	p__Bacteroidota	c__Rhodothermia	o__Rhodothermales	f__Salinibacteraceae	g__Salinibacter	s__
Balneolales_MAG5	3713	495	89.58	7.38	k__Bacteria (UID2570)	11196	4179250	44.3	d__Bacteria	p__Bacteroidota	c__Rhodothermia	o__Balneolales	f__Balneolaceae	g__SW132	s__
Palauibacterales_MAG1	1555	85	78.02	2.75	k__Bacteria (UID2495)	26841	1650359	69.6	d__Bacteria	p__Gemmatimonadota	c__Gemmatimonadetes	o__Palauibacterales	f__Palauibacteraceae	g__Caribbeanibacter	s__
Halobacteriales_MAG4	6156	641	96.09	12.84	f__Halobacteriaceae (UID85)	15176	5692867	63.7	d__Archaea	p__Halobacteriota	c__Halobacteria	o__Halobacteriales	f__PXRE01	g__PXRE01	s__
Halobacteriales_MAG5	2555	172	84.21	3.01	f__Halobacteriaceae (UID84)	23182	2366824	62.2	d__Archaea	p__Halobacteriota	c__Halobacteria	o__Halobacteriales	f__Halobacteriaceae	g__	s__
Xanthomonadales_MAG3	2528	74	86.15	1.57	c__Gammaproteobacteria (UID4267)	58919	2834889	64.7	d__Bacteria	p__Pseudomonadota	c__Gammaproteobacteria	o__Xanthomonadales	f__	g__	s__
Rhodothermales_MAG4	3949	630	90.78	9.65	k__Bacteria (UID2570)	9172	4188206	65.3	d__Bacteria	p__Bacteroidota	c__Rhodothermia	o__Rhodothermales	f__Salinibacteraceae	g__	s__
UBA5794_MAG1	2848	710	68.14	4.15	k__Bacteria (UID1453)	3793	2435352	66.1	d__Bacteria	p__Actinomycetota	c__Acidimicrobiia	o__UBA5794	f__ZC4RG35	g__JAHEDH01	s__
Halobacteriales_MAG6	4051	852	69.09	11.65	f__Halobacteriaceae (UID85)	4290	3241663	60.6	d__Archaea	p__Halobacteriota	c__Halobacteria	o__Halobacteriales	f__Haloarculaceae	g__Salinibaculum	s__
Longimicrobiales_MAG2	3621	933	75.26	11.35	k__Bacteria (UID2495)	4033	3286471	69	d__Bacteria	p__Gemmatimonadota	c__Gemmatimonadetes	o__Longimicrobiales	f__UBA6960	g__	s__
UBA5794_MAG2	2981	214	91.11	9.54	k__Bacteria (UID1453)	20324	2949824	66.1	d__Bacteria	p__Actinomycetota	c__Acidimicrobiia	o__UBA5794	f__ZC4RG35	g__JAHEDH01	s__
Halobacteriales_MAG7	3113	181	87.01	5.02	f__Halobacteriaceae (UID84)	42123	2922260	61.9	d__Archaea	p__Halobacteriota	c__Halobacteria	o__Halobacteriales	f__	g__	s__
Xanthomonadales_MAG4	2414	175	90.7	3.53	c__Gammaproteobacteria (UID4202)	25673	2617060	63.3	d__Bacteria	p__Pseudomonadota	c__Gammaproteobacteria	o__Xanthomonadales	f__Wenzhouxiangellaceae	g__Wenzhouxiangella	s__
Halobacteriales_MAG8	2757	257	70.8	5.57	f__Halobacteriaceae (UID84)	20286	2548618	63.1	d__Archaea	p__Halobacteriota	c__Halobacteria	o__Halobacteriales	f__Halobacteriaceae	g__	s__
Deinococcales_MAG1	2562	411	85.22	7.2	k__Bacteria (UID2142)	9029	2426688	68.2	d__Bacteria	p__Deinococcota	c__Deinococci	o__Deinococcales	f__Trueperaceae	g__	s__
Balneolales_MAG6	2831	160	95.36	2.46	k__Bacteria (UID2570)	32666	3266881	47.8	d__Bacteria	p__Bacteroidota	c__Rhodothermia	o__Balneolales	f__Balneolaceae	g__Rhodohalobacter	s__
Palauibacterales_MAG2	1948	554	76.36	6.39	k__Bacteria (UID2495)	3721	1875018	73.4	d__Bacteria	p__Gemmatimonadota	c__Gemmatimonadetes	o__Palauibacterales	f__Palauibacteraceae	g__	s__
Rhodothermales_MAG5	4430	458	97.72	2.82	k__Bacteria (UID2570)	15334	5066827	60.1	d__Bacteria	p__Bacteroidota	c__Rhodothermia	o__Rhodothermales	f__VXPQ01	g__	s__
Rhizobiales_MAG1	4847	46	100	0	c__Alphaproteobacteria (UID3305)	190913	5007432	59.4	d__Bacteria	p__Pseudomonadota	c__Alphaproteobacteria	o__Rhizobiales	f__Rhizobiaceae	g__Phyllobacterium	s__Phyllobacterium calauticae
Thermoactinomycetales_MAG2	3109	36	99.08	0.45	p__Firmicutes (UID242)	176428	3041264	49.5	d__Bacteria	p__Bacillota	c__Bacilli	o__Thermoactinomycetales	f__Thermoactinomycetaceae	g__Thermoactinomyces_A	s__Thermoactinomyces_A daqus
Xanthomonadales_MAG5	4455	299	97.48	2.58	f__Xanthomonadaceae (UID4214)	24812	4639978	66.2	d__Bacteria	p__Pseudomonadota	c__Gammaproteobacteria	o__Xanthomonadales	f__Xanthomonadaceae	g__Stenotrophomonas	s__Stenotrophomonas maltophilia_AM
Mycobacteriales_MAG6	6878	244	99.37	0.98	o__Actinomycetales (UID1815)	42857	7002057	62.3	d__Bacteria	p__Actinomycetota	c__Actinomycetes	o__Mycobacteriales	f__Mycobacteriaceae	g__Rhodococcus	s__Rhodococcus qingshengii
Caulobacterales_MAG1	3937	1260	83.53	5.28	c__Alphaproteobacteria (UID3422)	2790	3124275	65.8	d__Bacteria	p__Pseudomonadota	c__Alphaproteobacteria	o__Caulobacterales	f__Caulobacteraceae	g__Brevundimonas	s__Brevundimonas nasdae
Burkholderiales_MAG4	7279	375	99.23	0.79	g__Burkholderia (UID4006)	41675	7780862	66.9	d__Bacteria	p__Pseudomonadota	c__Gammaproteobacteria	o__Burkholderiales	f__Burkholderiaceae	g__Burkholderia	s__Burkholderia seminalis
Staphylococcales_MAG11	2857	46	99.45	3.5	c__Bacilli (UID285)	117640	2821903	32.4	d__Bacteria	p__Bacillota	c__Bacilli	o__Staphylococcales	f__Staphylococcaceae	g__Mammaliicoccus	s__Mammaliicoccus sciuri
Rhizobiales_MAG2	7661	385	98.22	3.06	g__Bradyrhizobium (UID3699)	34348	7957292	64.6	d__Bacteria	p__Pseudomonadota	c__Alphaproteobacteria	o__Rhizobiales	f__Xanthobacteraceae	g__Bradyrhizobium	s__Bradyrhizobium sp002831585
Mycobacteriales_MAG7	3607	65	99.29	0.53	o__Actinomycetales (UID2012)	116990	3859857	69	d__Bacteria	p__Actinomycetota	c__Actinomycetes	o__Mycobacteriales	f__Pseudonocardiaceae	g__Saccharopolyspora	s__Saccharopolyspora rectivirgula
Thermoactinomycetales_MAG3	3372	60	100	1.41	p__Firmicutes (UID242)	102996	3458731	54.1	d__Bacteria	p__Bacillota	c__Bacilli	o__Thermoactinomycetales	f__DSM-45169	g__Kroppenstedtia	s__Kroppenstedtia eburnea
Thermoactinomycetales_MAG4	4962	310	100	1.03	p__Firmicutes (UID242)	27685	4567712	49.1	d__Bacteria	p__Bacillota	c__Bacilli	o__Thermoactinomycetales	f__DSM-45169	g__Kroppenstedtia	s__Kroppenstedtia sp959600065
Bacillales_D_MAG3	3352	186	96.69	0	c__Bacilli (UID256)	28455	3345291	40.5	d__Bacteria	p__Bacillota	c__Bacilli	o__Bacillales_D	f__Amphibacillaceae	g__Lentibacillus_C	s__Lentibacillus_C daqui
Lactobacillales_MAG16	2027	49	98.47	0	o__Lactobacillales (UID543)	65622	2039498	38.7	d__Bacteria	p__Bacillota	c__Bacilli	o__Lactobacillales	f__Streptococcaceae	g__Lactococcus	s__Lactococcus garvieae
Pseudomonadales_MAG2	2187	1002	54.7	8.37	f__Moraxellaceae (UID4680)	1515	1519165	42.4	d__Bacteria	p__Pseudomonadota	c__Gammaproteobacteria	o__Pseudomonadales	f__Moraxellaceae	g__Acinetobacter	s__Acinetobacter johnsonii
Actinomycetales_MAG7	2657	287	89.09	1.73	f__Micrococcaceae (UID1623)	11226	2681501	53.1	d__Bacteria	p__Actinomycetota	c__Actinomycetes	o__Actinomycetales	f__Micrococcaceae	g__Yaniella	s__
Lactobacillales_MAG17	1693	235	87.52	2.1	o__Lactobacillales (UID375)	8204	1589229	36.9	d__Bacteria	p__Bacillota	c__Bacilli	o__Lactobacillales	f__Lactobacillaceae	g__Weissella	s__Weissella hellenica
Actinomycetales_MAG8	3623	313	97.63	0.56	o__Actinomycetales (UID1572)	21387	3799545	66.3	d__Bacteria	p__Actinomycetota	c__Actinomycetes	o__Actinomycetales	f__Brevibacteriaceae	g__Brevibacterium	s__Brevibacterium intestinavium
Actinomycetales_MAG9	3545	1373	51.85	5.82	o__Actinomycetales (UID1572)	2013	2700789	63.7	d__Bacteria	p__Actinomycetota	c__Actinomycetes	o__Actinomycetales	f__Brevibacteriaceae	g__Brevibacterium	s__Brevibacterium intestinavium
Coriobacteriales_MAG1	1988	26	100	0.81	p__Actinobacteria (UID2112)	234405	2259003	60	d__Bacteria	p__Actinomycetota	c__Coriobacteriia	o__Coriobacteriales	f__Coriobacteriaceae	g__Collinsella	s__
Selenomonadales_MAG1	2347	61	100	1.27	p__Firmicutes (UID1022)	60628	2396453	31.3	d__Bacteria	p__Bacillota_C	c__Negativicutes	o__Selenomonadales	f__Selenomonadaceae	g__Megamonas	s__Megamonas funiformis
Enterobacterales_MAG9	4873	324	97.7	1.75	f__Enterobacteriaceae (UID5124)	25684	5040394	50.7	d__Bacteria	p__Pseudomonadota	c__Gammaproteobacteria	o__Enterobacterales	f__Enterobacteriaceae	g__Escherichia	s__Escherichia coli
Lachnospirales_MAG1	4709	185	99.42	5.26	f__Lachnospiraceae (UID1256)	60697	4802151	42.4	d__Bacteria	p__Bacillota_A	c__Clostridia	o__Lachnospirales	f__Lachnospiraceae	g__Ruminococcus_B	s__Ruminococcus_B gnavus
Bacteroidales_MAG1	2582	805	85.87	2.89	o__Bacteroidales (UID2716)	4073	2665735	48.3	d__Bacteria	p__Bacteroidota	c__Bacteroidia	o__Bacteroidales	f__Bacteroidaceae	g__Prevotella	s__Prevotella pectinovora
Lachnospirales_MAG2	2566	31	93.04	0.47	o__Clostridiales (UID1226)	133114	2864807	44.6	d__Bacteria	p__Bacillota_A	c__Clostridia	o__Lachnospirales	f__Lachnospiraceae	g__Blautia_A	s__Blautia_A fusiformis
Erysipelotrichales_MAG1	4124	102	100	0.13	k__Bacteria (UID2372)	90549	4131372	31.5	d__Bacteria	p__Bacillota_I	c__Bacilli_A	o__Erysipelotrichales	f__Coprobacillaceae	g__Thomasclavelia	s__Thomasclavelia ramosa
Lachnospirales_MAG3	2123	61	99.42	0	f__Lachnospiraceae (UID1256)	64472	2430418	41.9	d__Bacteria	p__Bacillota_A	c__Clostridia	o__Lachnospirales	f__Lachnospiraceae	g__Mediterraneibacter	s__Mediterraneibacter torques
Peptostreptococcales_MAG1	3987	1006	97.54	2.58	o__Clostridiales (UID1120)	4769	3481568	27.2	d__Bacteria	p__Bacillota_A	c__Clostridia	o__Peptostreptococcales	f__Peptostreptococcaceae	g__Romboutsia	s__Romboutsia timonensis
Lachnospirales_MAG4	3802	245	95.83	12.32	o__Clostridiales (UID1226)	27247	4133539	40.8	d__Bacteria	p__Bacillota_A	c__Clostridia	o__Lachnospirales	f__Lachnospiraceae	g__Blautia_A	s__Blautia_A sp003471165
Bacteroidales_MAG2	3427	138	89.62	3.25	o__Bacteroidales (UID2657)	56931	4011738	42.2	d__Bacteria	p__Bacteroidota	c__Bacteroidia	o__Bacteroidales	f__Bacteroidaceae	g__Phocaeicola	s__Phocaeicola massiliensis
Lachnospirales_MAG5	2488	112	85.94	4.45	o__Clostridiales (UID1226)	40867	2637354	44.2	d__Bacteria	p__Bacillota_A	c__Clostridia	o__Lachnospirales	f__Lachnospiraceae	g__Blautia_A	s__Blautia_A caecimuris
Actinomycetales_MAG10	1847	196	96.16	3.92	f__Bifidobacteriaceae (UID1462)	15568	2105131	60	d__Bacteria	p__Actinomycetota	c__Actinomycetes	o__Actinomycetales	f__Bifidobacteriaceae	g__Bifidobacterium	s__Bifidobacterium longum
Bacteroidales_MAG3	2915	61	96.54	4.4	o__Bacteroidales (UID2657)	91397	3495771	46	d__Bacteria	p__Bacteroidota	c__Bacteroidia	o__Bacteroidales	f__Bacteroidaceae	g__Bacteroides	s__Bacteroides stercoris
Actinomycetales_MAG11	1251	93	76.64	1.87	f__Bifidobacteriaceae (UID1458)	26545	1433241	56.4	d__Bacteria	p__Actinomycetota	c__Actinomycetes	o__Actinomycetales	f__Bifidobacteriaceae	g__Bifidobacterium	s__Bifidobacterium pseudocatenulatum
Pseudomonadales_MAG3	2770	1378	59.89	13.42	k__Bacteria (UID203)	1388	1966002	62.3	d__Bacteria	p__Pseudomonadota	c__Gammaproteobacteria	o__Pseudomonadales	f__Pseudomonadaceae	g__Pseudomonas_E	s__Pseudomonas_E putida
Mycobacteriales_MAG8	4249	186	99.59	0.57	o__Actinomycetales (UID2014)	43066	4490340	67.3	d__Bacteria	p__Actinomycetota	c__Actinomycetes	o__Mycobacteriales	f__Pseudonocardiaceae	g__Saccharomonospora	s__Saccharomonospora viridis
Pseudomonadales_MAG4	3963	1646	86.07	16	f__Moraxellaceae (UID4680)	1835	2935974	41.7	d__Bacteria	p__Pseudomonadota	c__Gammaproteobacteria	o__Pseudomonadales	f__Moraxellaceae	g__Acinetobacter	s__Acinetobacter johnsonii
Bacillales_B_MAG4	3209	120	93.03	0.75	f__Bacillaceae (UID829)	115576	3189525	36.4	d__Bacteria	p__Bacillota	c__Bacilli	o__Bacillales_B	f__Bacillaceae_C	g__Bacillus_CF	s__
Bacillales_B_MAG5	4480	418	95.34	3.17	f__Bacillaceae (UID829)	18326	4229428	35	d__Bacteria	p__Bacillota	c__Bacilli	o__Bacillales_B	f__Caldibacillaceae	g__Caldibacillus_B	s__Caldibacillus_B thermolactis
Bacillales_B_MAG6	3526	1618	64.49	15.81	f__Bacillaceae (UID829)	1512	2481140	48.6	d__Bacteria	p__Bacillota	c__Bacilli	o__Bacillales_B	f__Bacillaceae_C	g__Weizmannia	s__
Lactobacillales_MAG18	2025	274	88.72	4.53	o__Lactobacillales (UID355)	9421	1877469	41.1	d__Bacteria	p__Bacillota	c__Bacilli	o__Lactobacillales	f__Lactobacillaceae	g__Latilactobacillus	s__Latilactobacillus sakei
Lactobacillales_MAG19	2018	239	97.91	1.83	o__Lactobacillales (UID374)	13958	2001105	39.4	d__Bacteria	p__Bacillota	c__Bacilli	o__Lactobacillales	f__Lactobacillaceae	g__Ligilactobacillus	s__Ligilactobacillus acidipiscis
Pseudomonadales_MAG5	3999	1284	91.04	22.3	f__Moraxellaceae (UID4680)	3201	3391473	43.5	d__Bacteria	p__Pseudomonadota	c__Gammaproteobacteria	o__Pseudomonadales	f__Moraxellaceae	g__Acinetobacter	s__Acinetobacter sp013417555
Bacillales_MAG3	4041	95	98.33	0.12	g__Bacillus (UID864)	72453	3944711	46.2	d__Bacteria	p__Bacillota	c__Bacilli	o__Bacillales	f__Bacillaceae	g__Bacillus	s__Bacillus licheniformis
Lactobacillales_MAG20	1726	77	95.83	1.36	o__Lactobacillales (UID355)	36314	1669357	42.2	d__Bacteria	p__Bacillota	c__Bacilli	o__Lactobacillales	f__Lactobacillaceae	g__Latilactobacillus	s__Latilactobacillus curvatus
Thermoactinomycetales_MAG5	3477	304	94.62	0.67	p__Firmicutes (UID242)	16963	3305783	57.3	d__Bacteria	p__Bacillota	c__Bacilli	o__Thermoactinomycetales	f__DSM-44946	g__Planifilum	s__Planifilum sp021793745
Lactobacillales_MAG21	1617	33	99.89	0	f__Leuconostocaceae (UID486)	83313	1649957	39.1	d__Bacteria	p__Bacillota	c__Bacilli	o__Lactobacillales	f__Lactobacillaceae	g__Leuconostoc	s__Leuconostoc citreum
Mycobacteriales_MAG9	2624	915	56.04	13.38	o__Actinomycetales (UID1809)	2236	2107231	69.3	d__Bacteria	p__Actinomycetota	c__Actinomycetes	o__Mycobacteriales	f__Mycobacteriaceae	g__Corynebacterium	s__Corynebacterium nuruki
Streptomycetales_MAG1	7340	1098	97.6	2.29	g__Streptomyces (UID2052)	10410	8191418	73	d__Bacteria	p__Actinomycetota	c__Actinomycetes	o__Streptomycetales	f__Streptomycetaceae	g__Streptomyces	s__Streptomyces cacaoi
Lactobacillales_MAG22	1772	108	99	0.62	o__Lactobacillales (UID462)	27459	1781590	42.4	d__Bacteria	p__Bacillota	c__Bacilli	o__Lactobacillales	f__Lactobacillaceae	g__Pediococcus	s__Pediococcus acidilactici
Mycobacteriales_MAG10	2707	247	98.41	0.58	o__Actinomycetales (UID1812)	20942	2794931	54	d__Bacteria	p__Actinomycetota	c__Actinomycetes	o__Mycobacteriales	f__Mycobacteriaceae	g__Corynebacterium	s__
Rhizobiales_MAG3	4295	1088	90.28	3.61	c__Alphaproteobacteria (UID3305)	4445	3686681	58.1	d__Bacteria	p__Pseudomonadota	c__Alphaproteobacteria	o__Rhizobiales	f__Rhizobiaceae	g__Ochrobactrum	s__Ochrobactrum pseudintermedium
Enterobacterales_MAG10	4817	1906	80.69	10.36	f__Enterobacteriaceae (UID5124)	2051	3648979	55.7	d__Bacteria	p__Pseudomonadota	c__Gammaproteobacteria	o__Enterobacterales	f__Enterobacteriaceae	g__Enterobacter	s__Enterobacter hormaechei_C
Bacillales_D_MAG4	3227	209	97.33	0.89	c__Bacilli (UID256)	26781	3132259	35.8	d__Bacteria	p__Bacillota	c__Bacilli	o__Bacillales_D	f__Amphibacillaceae	g__Oceanobacillus	s__Oceanobacillus caeni

## Sheet: Table S3
Table S3. Relative Abundance of Metagenome-Assembled Genomes (MAGs) across Samples.
Bin	AJ_C_01	AJ_C_02	AJ_C_03	AJ_C_04	AJ_C_05	AJ_C_06	AJ_X_01	AJ_X_02	AJ_X_03	AJ_X_04	AJ_X_05	AJ_X_06	GT_C_01	GT_C_02	GT_C_03	GT_C_04	GT_C_05	GT_C_06	GT_X_01	GT_X_02	GT_X_03	GT_X_04	GT_X_05	GT_X_06	JS_C_01	JS_C_02	JS_C_03	JS_C_04	JS_C_05	JS_C_06	JS_X_01	JS_X_02	JS_X_03	JS_X_04	JS_X_05	JS_X_06	ZJ_C_01	ZJ_C_02	ZJ_C_03	ZJ_C_04	ZJ_C_05	ZJ_C_06	ZJ_X_01	ZJ_X_02	ZJ_X_03	ZJ_X_04	ZJ_X_05	ZJ_X_06	classification
Mycobacteriales_MAG1	3.18425	1.81386	2.19512	1.75863	1.70634	1.51939	0	0.0767903	0	0.0593713	0	0.0657204	0	0	0	0	0	0	0	0	0	0	0	0	0.0816915	0.104717	0.100859	0.11053	0.10151	0.136733	0	0	0	0	0	0	0	0	0	0	0	0	0	0	0	0	0	0	d__Bacteria;p__Actinomycetota;c__Actinomycetes;o__Mycobacteriales;f__Mycobacteriaceae;g__Segniliparus;s__
Mycobacteriales_MAG2	7.47196	6.24931	7.55881	6.16077	5.5446	6.06879	0.0759167	0.0387076	0.0705808	0.0619983	0.0277755	0.0804222	0	0	0	0	0	0	0	0	0	0	0	0	0.122374	0.16737	0.127356	0.0950631	0.113148	0.186368	0	0	0.0627422	0	0	0	0	0	0	0	0	0	0	0	0	0	0	0	d__Bacteria;p__Actinomycetota;c__Actinomycetes;o__Mycobacteriales;f__Mycobacteriaceae;g__Rhodococcus;s__
Enterobacterales_MAG1	19.1934	14.3694	16.1009	14.9931	14.2951	14.3363	0.0333165	0.0236134	0.0548908	0.0189198	0.0342331	0.0353179	0.0314798	0.04039	0.0605879	0.0317438	0.0362659	0.0322172	0.0155087	0.0132322	0.0214807	0.0312786	0.0255347	0.0223784	0.234571	0.243304	0.17666	0.359131	0.179429	0.449175	0	0.0384469	0.0312495	0.0529946	0.105002	0.0688081	0	0	0	0	0	0	0.219269	0.215216	0.116879	0.153173	0.113145	0.145419	d__Bacteria;p__Pseudomonadota;c__Gammaproteobacteria;o__Enterobacterales;f__Enterobacteriaceae;g__;s__
Actinomycetales_MAG1	20.2824	20.4657	17.435	15.3972	20.8011	16.2609	0.00271221	0.0229615	0.0039821	0.00573438	0.00418356	0.00118835	0.647128	0.629646	0.518847	0.652223	0.66966	0.7383	0.011094	0.0092319	0.0112198	0.0135999	0.00767342	0.00854299	0.00775965	0.00194354	0.00285305	0.00412886	0.00187399	0.00254687	0	0.00804887	0.00191756	0.025446	0.0039755	0	2.78063	2.76735	1.77535	2.92174	2.50176	3.04614	0.569746	0.774711	0.967241	0.514379	0.8786	0.839697	d__Bacteria;p__Actinomycetota;c__Actinomycetes;o__Actinomycetales;f__Micrococcaceae;g__Yaniella;s__
Mycobacteriales_MAG3	17.1816	21.147	13.502	14.1667	18.352	18.3515	0.302162	0.554339	0.705326	0.871325	0.686285	0.510099	1.30654	0.729964	0.859083	0.382491	0.832118	0.549423	0.0845943	0.0861024	0.116179	0.0666154	0.059227	0.0679966	0	0	0	0	0	0	0	0.0303081	0	0.0371988	0.0277695	0.0319157	0	0	0.0267856	0	0	0.00863954	0.15178	0.233286	0.422576	0.6513	1.03957	0.302527	d__Bacteria;p__Actinomycetota;c__Actinomycetes;o__Mycobacteriales;f__Mycobacteriaceae;g__Corynebacterium;s__Corynebacterium phoceense_A
Lactobacillales_MAG1	19.7822	18.245	16.2384	14.5209	15.8816	12.9609	1.32481	1.22494	1.41796	1.37543	0.916161	1.31704	6.51694	6.59802	6.16507	6.01765	6.30146	5.73695	6.93343	6.62149	5.96383	5.66015	6.99754	4.45105	1.43588	1.64957	1.258	1.35634	0.89599	1.5555	0	2.07284	2.82437	2.06043	3.19082	2.40103	1.58846	1.49977	1.74976	1.74602	1.38644	1.85066	2.89727	2.31213	2.77738	2.98568	3.31171	2.42401	d__Bacteria;p__Bacillota;c__Bacilli;o__Lactobacillales;f__Lactobacillaceae;g__Latilactobacillus;s__Latilactobacillus fragifolii
Mycobacteriales_MAG4	1.88161	2.94705	2.11086	1.7741	1.75086	1.45837	0	0.0947912	0	0.0685629	0	0.080173	0	0	0	0	0	0	0	0	0	0	0	0	0.0869645	0.11057	0.095135	0.111908	0.0980569	0.127083	0	0	0	0	0	0	0	0	0	0	0	0	0	0	0	0	0	0	d__Bacteria;p__Actinomycetota;c__Actinomycetes;o__Mycobacteriales;f__Mycobacteriaceae;g__;s__
Enterobacterales_MAG2	5.5969	6.12578	6.26332	5.40303	4.05365	4.4103	0	0	0	0	0	0	0	0	0	0	0	0	0	0	0	0	0	0	0	0	0	0	0	0	0	0	0	0	0	0	0	0	0	0	0	0	0	0	0	0	0	0	d__Bacteria;p__Pseudomonadota;c__Gammaproteobacteria;o__Enterobacterales;f__Enterobacteriaceae;g__;s__
Bacillales_B_MAG1	5.64945	7.90869	4.82826	4.48219	5.20253	3.91182	1.23262	0.421398	0.810518	0.679821	0.781645	0.462303	5.47314	4.89725	4.57501	4.86681	4.28712	4.04369	2.08809	2.0369	1.81012	1.83508	2.11479	2.00885	0	0	0	0	0	0	0	0.05673	0.0394617	0.0298194	0	0.0351794	2.09852	2.71152	2.11336	1.89603	1.5389	1.23784	2.97941	6.67709	5.10937	6.13308	5.52152	3.06942	d__Bacteria;p__Bacillota;c__Bacilli;o__Bacillales_B;f__Bacillaceae_C;g__Weizmannia;s__Weizmannia coagulans
Staphylococcales_MAG1	29.5555	37.3944	30.3182	28.1533	32.8142	31.1977	0.36759	0.146682	0.194897	0.171362	0.187799	0.207081	4.91453	4.62807	4.63825	5.12392	4.8197	4.29601	31.0259	33.4571	43.4763	35.4549	34.4589	40.8201	0.230416	0.222007	0.221018	0.245824	0.236578	0.186344	0	0.367679	0.304926	0.357637	0.393325	0.274935	11.5466	11.0773	17.6196	12.7922	11.21	16.2428	14.6039	14.1308	15.6974	28.3962	12.1321	16.1355	d__Bacteria;p__Bacillota;c__Bacilli;o__Staphylococcales;f__Staphylococcaceae;g__Mammaliicoccus;s__Mammaliicoccus lentus
Enterobacterales_MAG3	4.06825	5.04785	5.71263	5.98321	7.5857	6.24471	0.171618	0.157764	0.242585	0.257173	0.135035	0.15555	0.104728	0.143788	0.144349	0.1519	0.141725	0.260565	0.0874998	0.0486071	0.296966	0.154929	0.101311	0.0840565	0.264594	0.159797	0.178473	0.218281	0.197388	0.167364	0	0.141829	0.13992	0.159709	0.210157	0.146554	0.199295	0.154942	0.186205	0.141263	0.297197	0.119844	0.679988	0.911359	0.42053	0.62522	0.60439	0.368611	d__Bacteria;p__Pseudomonadota;c__Gammaproteobacteria;o__Enterobacterales;f__Enterobacteriaceae;g__Enterobacter;s__Enterobacter cloacae_O
Streptosporangiales_MAG1	4.83473	3.62549	4.77717	3.72563	3.38807	3.80423	0	0	0	0	0	0	0.852464	0.573433	0.617651	0.579424	0.629567	0.644232	0	0	0	0	0	0	0	0	0	0	0	0	0	0	0	0	0	0	0.31885	0.142447	0.249608	0.274626	0.26182	0.331656	0.17948	0.146846	0.159294	0.151139	0.130659	0.151327	d__Bacteria;p__Actinomycetota;c__Actinomycetes;o__Streptosporangiales;f__Streptosporangiaceae;g__Nocardiopsis;s__Nocardiopsis merdipullorum
Staphylococcales_MAG2	24.5352	27.3267	23.5558	21.702	25.4023	22.9208	0.622406	0.648776	0.552553	0.561998	0.75038	0.482697	13.6831	13.292	12.9494	13.0974	13.8837	13.1247	11.4579	12.5779	13.7845	14.0621	12.3398	12.2943	0.485221	0.444644	0.4869	0.484406	0.363001	0.38512	0	1.77936	1.54198	1.44071	1.66944	1.26402	36.6447	44.6603	41.1934	35.6587	38.4346	38.3114	108.796	106.588	112.752	103.591	98.7125	107.391	d__Bacteria;p__Bacillota;c__Bacilli;o__Staphylococcales;f__Staphylococcaceae;g__Staphylococcus;s__Staphylococcus pseudoxylosus
Lactobacillales_MAG2	31.0564	40.2981	29.8108	25.5656	30.1558	30.7053	0.340516	0.134766	0.37314	0.236792	0.167606	0.112419	1.42454	1.2052	0.860594	1.42684	0.921516	0.859921	0.817515	0.559199	0.280698	0.33228	0.286852	0.382392	1.99932	2.04661	3.11667	2.18363	1.25344	1.70852	0	0.164299	0.431597	0.131529	0.434147	0.257052	0.49268	0.790891	0.54673	0.671954	0.499441	0.950791	0.631532	0.371616	1.11471	1.10534	0.528404	0.428395	d__Bacteria;p__Bacillota;c__Bacilli;o__Lactobacillales;f__Lactobacillaceae;g__Companilactobacillus;s__Companilactobacillus paralimentarius
Actinomycetales_MAG2	33.051	30.2412	32.0823	34.2371	30.0458	29.2124	0.00247729	0.00506996	0.00261022	0.00328141	0.00174644	0.00266512	0.364111	0.554192	0.348127	0.441967	0.37217	0.41193	0	0	0.0013231	0	0	0	0.000877498	0.00178493	0	0.000904169	0.000924157	0	0	0.0209439	0.0142039	0.00304371	0.00665572	0.00359104	3.39457	2.31394	2.93141	2.72467	3.49154	4.1685	1.08879	0.803218	0.673756	0.852647	0.698844	0.535141	d__Bacteria;p__Actinomycetota;c__Actinomycetes;o__Actinomycetales;f__Micrococcaceae;g__Yaniella;s__
Burkholderiales_MAG1	0.644367	0.630489	40.6993	0.654991	0.619615	0.782878	0.0204138	0.0203409	0.0168524	0.0108452	0.020489	0.0181071	0	0	0	0	0	0.0116874	0	0	0	0	0	0	0.0214802	0.0351745	0.0289893	0.0909914	0.0372622	0.0518548	0	0.0013438	0	0.00396551	0.00668933	0.000369876	0	0	0	0	0	0	0	0	0	0	0	0	d__Bacteria;p__Pseudomonadota;c__Gammaproteobacteria;o__Burkholderiales;f__Neisseriaceae;g__QFNR01;s__
Lactobacillales_MAG3	3.16216	3.8073	2.83402	3.28476	3.24165	2.79984	0.206407	0.146257	0.209174	0.176989	0.120919	0.142508	1.74278	1.53227	1.47616	1.32734	1.41579	1.3719	1.08433	1.13391	1.38349	1.02316	0.808623	1.09171	0.0980962	0.0973969	0.109383	0.1096	0.0571587	0.0880039	0	0.847164	1.37389	0.944161	1.27099	0.803102	0.502779	0.839975	0.591197	0.708557	0.46731	0.568283	1.50594	1.26497	1.03453	1.17269	1.23019	0.916467	d__Bacteria;p__Bacillota;c__Bacilli;o__Lactobacillales;f__Lactobacillaceae;g__Leuconostoc;s__
Enterobacterales_MAG4	7.55724	6.63445	8.51484	6.95626	7.01962	5.58826	0	0	0	0	0	0	0	0	0	0	0	0	0	0	0	0	0	0	0.0529926	0.0554759	0.0377616	0.0642185	0.057518	0.0424545	0	0.0254041	0	0	0	0	0	0	0	0	0	0	0	0	0	0	0	0	d__Bacteria;p__Pseudomonadota;c__Gammaproteobacteria;o__Enterobacterales;f__Enterobacteriaceae;g__;s__
Lactobacillales_MAG4	5.03222	5.17597	6.49733	4.7755	7.34533	4.1979	0	0	0	0	0	0	0	0	0	0	0.113434	0.0187122	0.597363	0.126982	0.3827	0.184178	0.715921	0.186449	0.0590536	0.153666	0.106307	0.14072	0.0910032	0.14726	0	0.0896758	0.085112	0.0147773	0.0339378	0.0320005	0.0248136	0.130545	0.711931	0.0982079	0.136663	0.0399592	0.222888	2.05876	0.0927528	0.148691	0.0627619	0.0623663	d__Bacteria;p__Bacillota;c__Bacilli;o__Lactobacillales;f__Enterococcaceae;g__Enterococcus;s__
Lactobacillales_MAG5	7.67897	7.9991	8.02646	6.61679	7.87846	8.61458	0.211054	0.519394	0.213997	0.177797	0.137964	0.219759	1.27126	1.33795	1.03317	1.41834	1.36277	1.21353	2.41592	2.04625	2.13541	2.57329	1.8748	2.15557	1.55795	2.26571	2.32495	1.52343	1.48397	2.49758	0	2.72155	2.39063	1.74177	3.50311	1.38571	4.79623	4.27879	3.3643	3.26128	1.6896	2.61513	4.77215	6.04004	4.14513	6.161	5.28499	6.09195	d__Bacteria;p__Bacillota;c__Bacilli;o__Lactobacillales;f__Enterococcaceae;g__Enterococcus;s__Enterococcus faecalis
Bacillales_D_MAG1	294.228	343.245	273.397	257.617	294.439	309.335	39.5058	27.2469	34.9141	31.4524	24.5136	29.2411	582.723	563.358	661.777	561.737	562.006	586.764	241.451	240.09	290.049	268.916	270.575	270.507	0.255134	0.303206	0.179828	0.205562	0.165535	0.218588	0.116815	1.73517	1.01423	0.815686	1.85835	1.19754	320.233	301.038	286.261	302.63	353.035	329.223	269.645	280.625	277.272	277.006	266.359	255.51	d__Bacteria;p__Bacillota;c__Bacilli;o__Bacillales_D;f__Amphibacillaceae;g__Oceanobacillus;s__Oceanobacillus indicireducens
Actinomycetales_MAG3	0.530894	0.946044	0.573504	0.647827	0.422887	4.60975	0	0	0	0	0	0	0	0	0	0	0	0	0	0	0	0	0	0	0.658153	0.569917	0.345737	0.801507	0.912084	1.33254	0	0	0	0	0	0	0	0	0	0	0	0	0	0	0	0	0	0	d__Bacteria;p__Actinomycetota;c__Actinomycetes;o__Actinomycetales;f__Microbacteriaceae;g__Leucobacter;s__Leucobacter chromiireducens
Lactobacillales_MAG6	5.41895	6.10855	5.20677	5.01329	5.92684	5.75072	0.522572	0.22873	0.565807	0.397416	0.34598	0.221907	2.2954	2.65493	2.72749	2.48985	2.68051	2.2831	0.831956	0.735422	0.826904	0.655424	0.68522	0.64566	1.39093	1.43314	1.71166	1.39246	0.756808	1.3547	0	5.57931	7.36441	5.88829	6.02425	5.45362	1.36968	0.644675	0.879462	0.859848	0.446647	1.0163	1.26815	1.01835	1.71997	1.0135	2.08512	0.872861	d__Bacteria;p__Bacillota;c__Bacilli;o__Lactobacillales;f__Lactobacillaceae;g__Levilactobacillus;s__
Enterobacterales_MAG5	3.68259	2.86919	2.41506	3.21743	3.71594	12.6607	0.0532479	0.0358099	0.0654841	0.0657023	0.0368761	0.0584214	0.704651	0.915004	1.00441	0.750923	0.844897	0.546805	0.263675	0.138131	0.263376	1.02743	0.158878	0.245635	4.98943	3.9623	2.19876	5.42014	5.26967	7.45059	0	0.609736	0.388362	0.560944	0.580482	0.405918	0.547584	0.463723	0.511792	0.814013	2.10542	0.403226	1.76978	2.11479	1.52935	1.86917	2.35028	2.73097	d__Bacteria;p__Pseudomonadota;c__Gammaproteobacteria;o__Enterobacterales;f__Enterobacteriaceae;g__Enterobacter;s__Enterobacter hormaechei_B
unclassified_MAG1	13.1255	11.0319	14.8051	12.6227	10.2266	12.3857	2.53605	1.95356	1.63995	2.19235	1.82925	2.02147	0.0329738	0.0290838	0.0522961	0.0869254	0.0270074	0.0306732	0	0	0	0	0	0	0.180062	0.195229	0.189496	0.163501	0.187967	0.26788	0	0.0395824	0.0355126	0.0350474	0.0464808	0.0463546	0	0.004457	0.0132723	0.0112543	0	0	0.158026	0.0894174	0.15198	0.0596054	0.0960306	0.142084	d__Archaea;p__Thermoproteota;c__JANJXX01;o__;f__;g__;s__
Bacillales_MAG1	474.994	457.291	454.708	438.403	412.623	412.627	100.509	59.256	95.3832	95.2655	55.6762	62.1185	162.222	170.377	183.883	178.373	179.217	179.754	365.505	412.695	353.504	405.469	399.321	411.099	0.162233	0.190343	0.204777	0.213378	0.209278	0.210268	0.17098	2.37993	1.75986	1.7741	2.37579	1.87528	162.589	174.923	147.027	152.978	169.91	151.16	277.897	274.265	290.634	265.339	279.381	274.966	d__Bacteria;p__Bacillota;c__Bacilli;o__Bacillales;f__Bacillaceae;g__Bacillus;s__Bacillus velezensis
Flavobacteriales_B_MAG1	0.208641	0.273697	0.262514	1.72567	0.583294	0.215699	37.8097	48.1189	55.3654	52.6792	69.3069	27.035	1.57759	1.41965	2.31313	1.7715	0.396069	0.802158	2.40431	3.38244	2.49994	2.02846	2.85945	2.13527	34.7754	33.2812	40.9345	38.8151	34.8525	35.8482	0	12.164	15.6259	19.3796	16.94	20.3032	0.204371	0.347752	0.158357	0.463152	0.367467	0.392552	0.0600017	0.246777	0.111008	0.155398	0.18582	0.129514	d__Bacteria;p__Bacteroidota;c__Bacteroidia;o__Flavobacteriales_B;f__Blattabacteriaceae;g__Shikimatogenerans;s__Shikimatogenerans bostrichidophilus_C
Lactobacillales_MAG7	18.9629	23.0772	16.5627	17.6732	16.3897	16.8877	32.5676	20.9577	34.2354	28.9133	24.5485	24.182	204.385	187.884	189.982	176.535	200.254	183.798	452.982	422.7	461.551	411.373	415.985	418.858	0.430552	0.355676	0.490699	0.500368	0.237777	0.365248	0.0997649	18.7864	16.4954	10.9574	14.2617	12.7074	8.7522	8.93063	15.1698	7.87863	10.1983	6.17384	8.2291	13.8682	13.4026	9.90482	10.5804	10.1381	d__Bacteria;p__Bacillota;c__Bacilli;o__Lactobacillales;f__Lactobacillaceae;g__Pediococcus;s__Pediococcus pentosaceus
Lactobacillales_MAG8	1.2255	1.37476	0.969427	0.747884	0.87608	0.69665	2.35373	1.61791	2.70183	3.17393	1.40203	1.29198	0.427501	0.757369	0.577123	0.509398	0.503898	0.428062	0.667964	0.562288	0.604493	0.553719	0.458118	0.478462	1.29029	1.34448	1.63501	1.25728	0.735866	0.986028	0	7.0528	9.05053	8.2644	8.7362	7.74959	0	0	0	0	0	0	0	0	0	0	0	0	d__Bacteria;p__Bacillota;c__Bacilli;o__Lactobacillales;f__Lactobacillaceae;g__Weissella;s__Weissella confusa
Staphylococcales_MAG3	0.744328	0.767797	1.29276	1.76861	1.58054	1.59206	1.78402	3.66256	2.25554	3.10794	3.79178	3.54867	0	0	0	0	0	0	0	0	0	0.11623	0	0	4.21453	3.86152	4.1714	4.18861	4.63607	3.59916	0	1.4861	1.66258	1.59958	1.69948	1.42557	0.427221	0	0	0	0	0	0	0.186319	0	0	0	0.141512	d__Bacteria;p__Bacillota;c__Bacilli;o__Staphylococcales;f__Staphylococcaceae;g__Staphylococcus;s__Staphylococcus gallinarum
Burkholderiales_MAG2	0.41841	0.318912	0.469832	0.393458	0.339659	0.397525	1.95215	0.879826	1.38557	1.58026	0.866867	1.32363	0.385395	0.547072	0.684554	0.639578	0.422109	0.439481	0.558528	0.634176	0.71764	0.792551	0.640867	0.713944	2.66926	3.69181	2.40163	2.12888	1.94948	4.16215	0	57.6109	56.6265	55.5371	49.0805	34.3944	0.533876	0.14929	0.78145	1.18667	1.16934	0.74284	0.32492	0.321982	0.263037	0.299938	0.312335	0.302924	d__Bacteria;p__Pseudomonadota;c__Gammaproteobacteria;o__Burkholderiales;f__Burkholderiaceae;g__Burkholderia;s__Burkholderia seminalis
Thermoactinomycetales_MAG1	63.7942	56.2466	64.2721	60.7163	53.677	55.7293	77.0403	44.2817	65.204	57.4649	41.7383	48.9664	13.2924	12.0581	14.9488	17.2934	13.2702	13.5401	10.4846	13.7397	12.9883	14.6311	13.6688	11.5784	3.98606	4.58963	3.72583	4.07366	3.38893	4.90552	0	78.6352	69.4957	69.8121	76.9299	75.0473	69.0577	61.0458	59.8316	68.804	71.9136	65.6753	61.3845	55.1119	58.0246	51.4884	50.8518	57.9034	d__Bacteria;p__Bacillota;c__Bacilli;o__Thermoactinomycetales;f__Thermoactinomycetaceae;g__Thermoactinomyces;s__Thermoactinomyces vulgaris
Staphylococcales_MAG4	47.0912	53.9062	44.227	39.4366	49.5738	42.9971	6.89705	4.57996	5.29627	5.81021	4.70601	5.07173	8.89067	7.94586	8.3712	8.21545	9.43065	8.30336	52.3117	49.5199	51.5192	49.9077	56.7267	48.1156	1.64076	2.02212	1.84581	1.78379	1.69842	2.12723	0	1.64473	2.09735	1.57376	1.70775	1.49898	27.6422	35.4122	28.6761	29.0578	30.4622	34.6367	53.181	48.6667	51.8845	48.1838	49.4784	51.6037	d__Bacteria;p__Bacillota;c__Bacilli;o__Staphylococcales;f__Staphylococcaceae;g__Staphylococcus;s__Staphylococcus gallinarum
Lactobacillales_MAG9	4.11763	4.38865	3.47583	2.83071	3.74139	3.0314	0.556531	0.333521	0.643066	0.606494	0.376688	0.336583	17.0507	17.3895	16.8296	14.7268	16.391	14.9802	6.3682	6.35716	5.917	7.27217	6.22273	6.10647	0.304526	0.267652	0.339432	0.338581	0.154489	0.223938	0	3.97139	6.74568	5.0007	6.19944	4.14598	1.83109	2.12699	1.85546	1.97903	1.56954	1.81297	2.63717	2.71594	1.83672	2.70044	2.73418	2.23005	d__Bacteria;p__Bacillota;c__Bacilli;o__Lactobacillales;f__Lactobacillaceae;g__Leuconostoc;s__Leuconostoc falkenbergense
Bacillales_D_MAG2	2.85035	4.7988	2.51483	2.15165	2.81765	4.48403	0.334599	0.32734	0.291878	0.222407	0.219676	0.257833	86.1481	88.4032	90.0064	87.649	88.2862	90.0109	19.0257	17.5652	15.4067	18.5637	16.9424	18.4038	0.0458591	0.0778789	0.0329938	0.0435031	0.0462717	0.0472955	0	0.24856	0.124081	0.110897	0.236409	0.145673	28.5075	32.1242	34.4616	33.3082	35.1032	30.5372	30.369	28.7207	32.9644	32.6801	38.0245	28.2412	d__Bacteria;p__Bacillota;c__Bacilli;o__Bacillales_D;f__Amphibacillaceae;g__Pseudogracilibacillus;s__
Bacillales_B_MAG2	23.1587	29.0845	24.0236	20.7369	23.8702	21.2385	5.31665	3.03588	5.70799	4.66316	3.09006	3.30184	263.204	268.985	296.567	254.553	260.965	269.312	98.1994	92.6895	112.607	103.993	102.767	114.87	0.0691671	0.0665694	0.0576279	0.0565315	0.0521174	0.0784057	0.0374233	0.275899	0.244751	0.253119	0.326727	0.202254	89.7449	95.1334	82.3828	87.4484	89.5128	90.1993	76.8993	74.2974	76.4032	75.9012	79.2237	74.7446	d__Bacteria;p__Bacillota;c__Bacilli;o__Bacillales_B;f__Bacillaceae_C;g__Lederbergia;s__Lederbergia ruris
Mycobacteriales_MAG5	6.85763	7.44331	5.47955	4.44303	5.1735	4.90695	0.481413	0.273274	0.457594	0.28905	0.231505	0.226174	1.50198	2.22879	1.80505	1.5953	1.6321	1.61471	0.767497	0.889057	3.25236	3.28334	2.80033	2.03745	0	0	0	0	0	0	0	0	0	0	0	0	1.19533	1.38215	2.96212	1.80785	1.25295	1.24081	3.78492	2.30189	3.1339	3.18318	3.63306	2.47143	d__Bacteria;p__Actinomycetota;c__Actinomycetes;o__Mycobacteriales;f__Mycobacteriaceae;g__Corynebacterium;s__
Enterobacterales_MAG6	0.597298	0.43053	0.363881	0.567801	0.35463	0.179338	0	0	0	0.0349475	0	0	8.37394	9.34097	8.27073	6.72977	6.33359	9.55807	0.259038	0.0973394	0.164778	0.72601	0.124601	0.0998645	0.0693276	0.073584	0.088055	0.107869	0.0296481	0.043037	0	0.189243	0.237102	0.162173	0.250616	0.188448	0.119533	0.304586	0.149165	0.59384	0.237044	0.14239	2.6921	1.30643	1.47472	2.90823	5.47623	1.18039	d__Bacteria;p__Pseudomonadota;c__Gammaproteobacteria;o__Enterobacterales;f__Enterobacteriaceae;g__Pantoea;s__Pantoea agglomerans
Bacillales_B_MAG3	6.14754	4.72459	5.38815	4.13446	5.44086	4.70836	0.147666	0.07753	0.132864	0.244896	0.0655444	0.07111	7.32037	8.8451	6.68195	5.90333	7.29005	7.26489	5.94127	5.44124	4.51121	5.55033	5.09511	5.05614	0.021922	0.0435138	0.0367031	0.0600716	0.0428012	0.0360188	0	0.179718	0.200196	0.254389	0.335175	0.122362	6.23338	6.19418	4.62685	9.91796	6.21492	5.59916	6.18386	5.18045	8.67206	7.61963	8.21875	6.98684	d__Bacteria;p__Bacillota;c__Bacilli;o__Bacillales_B;f__Caldibacillaceae;g__Bacillus_J;s__Bacillus_J hisashii
Actinomycetales_MAG4	4.54222	4.71025	3.51096	2.79379	4.30736	4.82823	0.203406	0.0817967	0.0157409	0.0255156	0.0156832	0	5.38296	6.62156	6.81367	4.98177	6.22962	5.88502	2.00187	1.43512	1.56586	1.78091	1.38864	1.46895	0	0	0	0	0	0	0	0	0	0	0	0	0.640322	0.358738	0.491663	0.777941	0.562542	0.616487	0.412764	0.417843	0.599249	1.30811	0.471574	1.38448	d__Bacteria;p__Actinomycetota;c__Actinomycetes;o__Actinomycetales;f__Brevibacteriaceae;g__Brevibacterium;s__
Enterobacterales_MAG7	0.126344	0.156242	0.160932	0.220188	0.330872	0.146899	0	0	0	0	0	0	3.44871	14.9611	17.3804	5.64612	10.2703	9.04289	0.205504	0.231221	0.213746	0.223684	0.176436	0.370619	0	0	0	0	0	0	0	0	0	0	0	0.122266	0	0	0.0391726	0	0.030061	0	0.321611	0.0938517	0.0563471	0.329489	0.186934	0.043375	d__Bacteria;p__Pseudomonadota;c__Gammaproteobacteria;o__Enterobacterales;f__Enterobacteriaceae;g__Kosakonia;s__Kosakonia cowanii
Lactobacillales_MAG10	21.5421	25.1223	17.79	15.9593	18.7607	17.3188	12.5645	7.41657	12.7338	11.5025	8.05974	7.55839	11.4573	10.3385	11.2409	11.0183	12.0407	11.4018	7.65935	7.77758	6.58946	6.72706	6.45374	5.88757	2.28802	2.42875	2.90698	2.39459	1.31443	1.95342	0	48.6268	60.3784	56.4882	59.1867	47.7574	0.12913	0.277346	0.238561	0.449696	0.17024	0.320861	0.547871	0.667829	0.635726	0.71823	0.571279	0.480261	d__Bacteria;p__Bacillota;c__Bacilli;o__Lactobacillales;f__Lactobacillaceae;g__Weissella;s__Weissella cibaria
Bacillales_K_MAG1	69.0861	60.3461	66.2004	63.0526	55.093	63.6604	627.398	380.827	502.857	491.194	344.531	367.187	67.4374	65.7306	70.5891	80.5288	66.1136	61.7321	45.6145	52.0441	58.8957	69.3751	65.4315	54.7546	21.0924	25.8563	20.2833	19.0708	17.2656	25.9089	0.056876	180.059	195.463	169.347	186.922	184.177	52.6936	61.5202	55.5388	72.0019	56.3932	55.7419	48.7884	47.9953	52.0374	49.0318	49.2714	55.1362	d__Bacteria;p__Bacillota;c__Bacilli;o__Bacillales_K;f__Sporolactobacillaceae;g__Scopulibacillus_A;s__Scopulibacillus_A daqui
Bacillales_MAG2	66.1038	67.3872	62.5334	60.5885	59.7968	55.7243	5.2117	1.36476	2.52973	2.28916	1.54951	1.46514	43.5151	52.3147	51.6258	52.4171	52.4338	52.7963	256.274	280.914	279.432	292.233	272.688	296.435	0.0172148	0.0170193	0.01537	0.0134885	0.0174724	0.0375743	0.0571642	0.353498	0.267094	0.370843	0.453431	0.286289	6.56473	9.69743	8.90707	6.24062	9.94496	7.90788	23.0468	17.8752	19.4395	22.3581	19.5356	20.2955	d__Bacteria;p__Bacillota;c__Bacilli;o__Bacillales;f__Bacillaceae;g__Bacillus;s__Bacillus sonorensis
Lactobacillales_MAG11	0.430744	0.414101	0.287152	0.32431	0.294547	0.329268	0.163065	0.0530062	0.137538	0.153814	0.097098	0.0956876	28.5962	28.2251	31.3477	26.7746	29.8397	27.8906	31.194	32.6519	36.6731	36.139	32.3802	36.1465	0.0301184	0.0236225	0.0315041	0.0239323	0.0122908	0.0154194	0	0.205788	0.342229	0.206027	0.238335	0.201975	1.43551	1.78773	2.0446	1.8807	2.18409	1.53539	5.55584	6.58987	6.53098	5.42717	6.03925	4.90539	d__Bacteria;p__Bacillota;c__Bacilli;o__Lactobacillales;f__Lactobacillaceae;g__Leuconostoc;s__Leuconostoc mesenteroides
Burkholderiales_MAG3	0	0	0	0	0	0	0	0	0	0	0	0	0	0	0	0	0	0	4.16861	6.0527	3.65417	4.06375	4.12973	4.01171	0	0.035904	0	0	0	0	0	0.47155	0.547248	0.468851	0.498471	0.338255	0	0	0	0	0	0	0.0650509	0	0	0	0	0	d__Bacteria;p__Pseudomonadota;c__Gammaproteobacteria;o__Burkholderiales;f__Burkholderiaceae;g__Achromobacter;s__Achromobacter xylosoxidans
Staphylococcales_MAG5	6.66897	3.27256	3.16493	3.41642	3.44601	3.78192	0.341217	0.316871	0.14698	0.177464	0.177515	0.184449	7.04259	5.14616	4.25456	2.96461	4.57622	2.60324	331.527	246.804	293.59	287.531	296.354	306.903	0	0.00419147	0	0	0	0.0282898	0.0428033	0.14672	0.0816906	0.112841	0.183161	0.166348	3.34323	7.29778	2.89774	5.4166	4.13506	3.59517	10.7767	6.62127	15.5451	8.44961	9.94763	8.46615	d__Bacteria;p__Bacillota;c__Bacilli;o__Staphylococcales;f__Staphylococcaceae;g__Staphylococcus;s__Staphylococcus pettenkoferi
Staphylococcales_MAG6	19.6343	22.7206	16.6609	15.0054	17.7574	15.814	0.129512	0.125743	0.143844	0.125088	0.115359	0.106891	2.78486	2.84169	2.89324	2.27703	2.50497	2.48373	65.9136	65.2291	83.5092	75.4998	72.5756	69.1066	0.0458684	0.0412272	0.0513782	0.0540988	0.0305421	0.0403857	0.0119547	0.237598	0.247414	0.195034	0.30308	0.199147	9.58875	10.8664	8.05656	8.04052	6.36071	8.97458	11.5014	10.7599	12.639	10.2889	12.5274	11.9489	d__Bacteria;p__Bacillota;c__Bacilli;o__Staphylococcales;f__Staphylococcaceae;g__Staphylococcus;s__Staphylococcus ureilyticus
Lactobacillales_MAG12	1.60532	2.42447	2.83238	1.40495	3.58987	2.65164	0.348713	0.179749	0.310091	0.319528	0.19881	0.255981	1.90123	1.43624	2.99272	1.72368	2.97918	3.01375	6.8152	18.2397	13.4774	11.3311	11.7025	16.4685	0.331466	0.696159	0.539389	0.169456	0.834262	0.63014	0	0.232545	0.461965	0.247157	0.345721	0.409188	3.04754	5.72519	1.5406	2.36602	3.5626	4.1971	2.80192	2.16316	2.68379	4.31399	3.1243	2.29867	d__Bacteria;p__Bacillota;c__Bacilli;o__Lactobacillales;f__Enterococcaceae;g__Enterococcus_B;s__Enterococcus_B lactis
Staphylococcales_MAG7	9.1062	4.60212	3.85801	3.9245	5.09812	3.27861	0.533261	0.240967	0.424516	0.345294	0.205999	0.384479	1.21307	0.771729	0.852579	1.13042	0.935328	1.09732	26.8546	24.4154	28.8123	30.4002	31.8228	26.6935	0	0	0	0	0	0	0	0.0425159	0	0	0.0527879	0	0.830296	1.29016	2.58156	34.8486	1.15838	0.689825	2.64283	1.86798	1.952	4.81984	4.101	3.39597	d__Bacteria;p__Bacillota;c__Bacilli;o__Staphylococcales;f__Staphylococcaceae;g__Staphylococcus;s__Staphylococcus condimenti
Actinomycetales_MAG5	9.81204	10.2048	10.9905	7.40548	10.095	8.86472	1.10037	1.68233	0.846769	0.245961	0.404722	0.576675	3.54897	2.68665	3.07273	2.7133	3.17409	2.50945	14.2128	12.757	23.3965	26.2078	24.1629	26.9134	0.00493054	0.00246772	0.00701818	0.00368763	0.00246538	0.00866051	0.018191	0.0365061	0.0141864	0.0410057	0.0294534	0.0149202	4.77016	0.226861	2.35506	2.39035	0.933868	1.23341	3.21114	6.43677	3.71358	4.51262	4.72301	4.04596	d__Bacteria;p__Actinomycetota;c__Actinomycetes;o__Actinomycetales;f__Brevibacteriaceae;g__Brevibacterium;s__
Clostridiales_MAG1	0	0	0	0.0530905	0	0	0	0	0	0	0	0	0.300416	0.161955	0.434083	0.340391	0.219579	0.567243	2.89827	4.0788	3.4985	3.73027	3.8272	4.82582	0	0	0	0	0	0	0	0	0	0	0	0	1.0685	1.06697	0.637739	0.68118	1.00455	0.999977	1.03952	1.41232	1.21229	0.783897	1.09879	1.10098	d__Bacteria;p__Bacillota_A;c__Clostridia;o__Clostridiales;f__Clostridiaceae;g__Clostridium_F;s__Clostridium_F tepidum
Staphylococcales_MAG8	0.74526	0.748932	1.26079	1.72835	1.5439	1.5541	1.69717	3.29514	2.11508	2.19346	3.44344	3.17915	0	0	0.0605924	0	0	0	0.0468614	0.0672862	0.0717971	0.128747	0.0744669	0.0774281	4.30823	4.16055	4.23708	4.24758	4.55632	3.83011	0	1.55048	1.70662	1.65297	1.74298	1.45309	0.400295	0	0	0	0	0	0	0.181158	0	0	0	0.128009	d__Bacteria;p__Bacillota;c__Bacilli;o__Staphylococcales;f__Staphylococcaceae;g__Staphylococcus;s__
Flavobacteriales_B_MAG2	1.56624	0.671915	0.241894	0.124739	0.745573	0.080372	0.838924	2.13862	2.15407	1.07431	2.70108	2.02057	1.35098	1.14533	1.73945	1.45098	0.983284	0.912267	2.16646	3.63279	2.31685	2.90613	2.19626	2.03517	119.051	118.874	118.063	116.497	116.395	112.008	0	14.0097	9.21611	10.7438	15.8261	12.3218	0.191669	0.20237	0.165205	0.127929	0.130648	0.202447	0.240619	1.02259	0.1848	0.476163	0.223064	0.423065	d__Bacteria;p__Bacteroidota;c__Bacteroidia;o__Flavobacteriales_B;f__Blattabacteriaceae;g__Shikimatogenerans;s__Shikimatogenerans bostrichidophilus_C
Lactobacillales_MAG13	1.26739	1.43366	0.895614	0.748518	0.926255	0.677429	2.44273	1.53534	2.79231	1.99664	1.29581	1.21503	0.43836	0.793852	0.549307	0.523341	0.559987	0.460297	0.730024	0.814069	0.761965	0.485269	0.541535	0.518035	5.26001	5.84731	6.93137	5.482	3.16119	4.11688	0	14.4785	18.0393	16.8792	17.7098	15.8073	0.0504662	0	0.0462218	0	0	0	0.0264545	0.0269215	0	0.0120421	0.0384818	0.0572602	d__Bacteria;p__Bacillota;c__Bacilli;o__Lactobacillales;f__Lactobacillaceae;g__Weissella;s__Weissella confusa
Enterobacterales_MAG8	1.36627	1.12052	1.4957	2.36044	1.62966	2.4349	1.09971	0.711048	0.92426	0.751278	1.13671	5.0865	0.700653	1.02346	1.66844	0.62318	0.495667	0.707905	0.349449	0.518398	0.349191	0.42845	0.306808	0.291425	28.9932	27.5945	24.7618	32.0789	25.1639	31.4664	0	1.20847	0.730234	1.0356	1.67877	0.881816	0.217957	0.199346	0.196958	0.129087	0.211612	0.124889	0.362214	0.494421	0.245384	0.438566	0.258991	0.287403	d__Bacteria;p__Pseudomonadota;c__Gammaproteobacteria;o__Enterobacterales;f__Enterobacteriaceae;g__Enterobacter;s__Enterobacter sp003057745
Lactobacillales_MAG14	1.4235	1.11484	1.06589	0.748775	1.02164	1.08485	0.129188	0.0857547	0.172622	0.169	0.147365	0.0626235	3.86322	5.66708	7.98466	4.00873	4.47599	4.58379	10.9637	8.53885	12.8355	19.8528	12.8896	19.4391	3.77121	6.09372	4.80026	3.0465	3.23822	8.09582	0	5.10014	7.45645	5.62338	6.73804	5.80585	0.484477	0.537866	0.703386	0.897344	0.520624	0.888502	1.26442	1.29145	1.6364	1.93161	0.988469	1.26037	d__Bacteria;p__Bacillota;c__Bacilli;o__Lactobacillales;f__Streptococcaceae;g__Lactococcus;s__Lactococcus lactis
Staphylococcales_MAG9	14.4688	15.0251	13.2178	12.1172	14.1157	12.3182	0.773019	0.605202	0.546142	0.401362	0.575161	0.562031	6.85603	7.85906	4.28938	5.67849	6.93472	6.83538	15.7941	11.3163	17.3969	13.5339	15.0634	19.3192	3.14751	1.19768	6.17234	1.86666	3.08035	0.627063	0	7.2136	7.82814	7.02638	9.31783	6.85006	2.24335	2.5177	1.67042	2.97469	2.7747	2.57139	8.91429	5.21942	4.263	5.08262	8.18123	4.19999	d__Bacteria;p__Bacillota;c__Bacilli;o__Staphylococcales;f__Staphylococcaceae;g__Staphylococcus;s__Staphylococcus kloosii
unclassified_MAG2	1.20806	0.698349	1.66228	0.711148	0.525269	0.782266	0.64207	0.472968	0.245316	0.355024	0.47936	0.404113	0.0503648	0.0143275	0.0361898	0.113907	0	0	0.267414	1.04763	0.409669	0.754281	0.925413	0.208276	3.78411	4.06516	3.98881	2.48477	3.15334	1.98135	0	0.181746	0.33075	0.29302	0.32059	0.302107	0	0.350545	0	0	0	0	0	0	0	0	0	0	d__Archaea;p__Thermoproteota;c__JANJXX01;o__;f__;g__;s__
Paenibacillales_MAG1	0.00210422	0.00462314	0.00830363	0.00284931	0	0	0	0	0	0	0	0	0	0	0	0	0	0	0	0	0	0	0	0	19.4316	18.893	18.1675	21.827	14.3008	22.5512	0	0.0873765	0.0883399	0.0903011	0.463477	0.0836799	0	0	0	0	0.00541587	0	0	0	0	0	0	0	d__Bacteria;p__Bacillota;c__Bacilli;o__Paenibacillales;f__NBRC-103111;g__Paenibacillus_H;s__Paenibacillus_H larvae
Lactobacillales_MAG15	2.39132	0.980096	2.21786	2.04266	0.992607	1.93633	0.0535697	0.0385874	0.0642739	0.083376	0.0421432	0.163254	0.0612632	0.0475349	0.102337	0.058882	0.192375	0.110839	1.25112	1.44055	0.661006	1.34127	0.924069	1.05161	1.72111	2.13144	1.10473	4.70804	2.06399	2.04515	0	0.03981	0.0517975	0.061096	0.0908981	0.0176412	0.0527981	0.0857668	0.126794	0.139478	0.104392	0.0764426	0.26884	0.241059	0.59563	0.383713	0.245271	0.386849	d__Bacteria;p__Bacillota;c__Bacilli;o__Lactobacillales;f__Enterococcaceae;g__Enterococcus_D;s__Enterococcus_D gallinarum
Actinomycetales_MAG6	0.2909	0.426475	0.297037	0.343049	0.205784	1.39428	0	0	0	0	0	0	0	0	0	0	0	0	0	0	0	0	0	0	0.643106	0.568957	0.385492	0.721356	1.50649	1.35218	0	0	0	0	0	0	0	0	0	0	0	0	0	0	0	0	0	0	d__Bacteria;p__Actinomycetota;c__Actinomycetes;o__Actinomycetales;f__Microbacteriaceae;g__Leucobacter;s__Leucobacter chromiireducens
Staphylococcales_MAG10	0.7132	0.723704	1.22401	1.68474	1.52242	1.51236	1.69153	3.38658	2.12947	2.1123	3.51161	3.28342	0	0	0	0	0	0	0	0	0	0.111814	0	0.0425213	4.15018	3.85864	4.09749	4.11346	4.44265	4.06322	0	1.46581	1.63553	1.5684	1.65882	1.40037	0.393237	0	0	0	0	0	0	0.169109	0	0	0	0.122061	d__Bacteria;p__Bacillota;c__Bacilli;o__Staphylococcales;f__Staphylococcaceae;g__Staphylococcus;s__Staphylococcus gallinarum
Nanosalinales_MAG1	0	0	0	0	0	0	0	0	0	0	0	0	0	0	0	0	0	0	0	0	0	0	0	0	0	0	0	0	0	0	7.81913	0	0	0	0	0	0	0	0	0	0	0	0	0	0	0	0	0	d__Archaea;p__Nanohaloarchaeota;c__Nanosalinia;o__Nanosalinales;f__Nanosalinaceae;g__M3-22;s__
Pseudomonadales_MAG1	0	0	0	0	0	0	0	0	0	0	0	0	0	0	0	0	0	0	0	0	0	0	0	0	0	0	0	0	0	0	17.3333	0	0	0	0	0	0	0	0	0	0	0	0	0	0	0	0	0	d__Bacteria;p__Pseudomonadota;c__Gammaproteobacteria;o__Pseudomonadales;f__Halomonadaceae;g__Halomonas;s__
UBA11346_MAG1	0	0	0	0	0	0	0	0	0	0	0	0	0	0	0	0	0	0	0	0	0	0	0	0	0	0	0	0	0	0	11.5965	0	0	0	0	0	0	0	0	0	0	0	0	0	0	0	0	0	d__Bacteria;p__Planctomycetota;c__UBA11346;o__UBA11346;f__UBA11346;g__;s__
Caldilineales_MAG1	0	0	0	0	0	0	0	0	0	0	0	0	0	0	0	0	0	0	0	0	0	0	0	0	0	0	0	0	0	0	9.89397	0	0	0	0	0	0	0	0	0	0	0	0	0	0	0	0	0	d__Bacteria;p__Chloroflexota;c__Anaerolineae;o__Caldilineales;f__Caldilineaceae;g__;s__
Multivoradales_MAG1	0	0	0	0	0	0	0	0	0	0	0	0	0	0	0	0	0	0	0	0	0	0	0	0	0	0	0	0	0	0	19.2705	0	0	0	0	0	0	0	0	0	0	0	0	0	0	0	0	0	d__Bacteria;p__Acidobacteriota;c__Thermoanaerobaculia;o__Multivoradales;f__UBA5704;g__JAUIJL01;s__
Phycisphaerales_MAG1	0	0	0	0	0	0	0	0	0	0	0	0	0	0	0	0	0	0	0	0	0	0	0	0	0	0	0	0	0	0	16.4194	0	0	0	0	0	0	0	0	0	0	0	0	0	0	0	0	0	d__Bacteria;p__Planctomycetota;c__Phycisphaerae;o__Phycisphaerales;f__;g__;s__
Bradymonadales_MAG1	0	0	0	0	0	0	0	0	0	0	0	0	0	0	0	0	0	0	0	0	0	0	0	0	0	0	0	0	0	0	8.7645	0	0	0	0	0	0	0	0	0	0	0	0	0	0	0	0	0	d__Bacteria;p__Myxococcota;c__Bradymonadia;o__Bradymonadales;f__Bradymonadaceae;g__;s__
Halorutilales_MAG1	0	0	0	0	0	0	0	0	0	0	0	0	0	0	0	0	0	0	0	0	0	0	0	0	0	0	0	0	0	0	8.17286	0	0	0	0	0	0	0	0	0	0	0	0	0	0	0	0	0	d__Archaea;p__Halobacteriota;c__Halobacteria;o__Halorutilales;f__JAHENH01;g__JAHENH01;s__
Xanthomonadales_MAG1	0	0	0	0	0	0	0	0	0	0	0	0	0	0	0	0	0	0	0	0	0	0	0	0	0	0	0	0	0	0	19.7363	0	0	0	0	0	0	0	0	0	0	0	0	0	0	0	0	0	d__Bacteria;p__Pseudomonadota;c__Gammaproteobacteria;o__Xanthomonadales;f__;g__;s__
UBA9973_MAG1	0	0	0	0	0	0	0	0	0	0	0	0	0	0	0	0	0	0	0	0	0	0	0	0	0	0	0	0	0	0	8.53555	0	0	0	0	0	0	0	0	0	0	0	0	0	0	0	0	0	d__Bacteria;p__Patescibacteria;c__Paceibacteria;o__UBA9973;f__UBA1539;g__;s__
Arenicellales_MAG1	0	0	0	0	0	0	0	0	0	0	0	0	0	0	0	0	0	0	0	0	0	0	0	0	0	0	0	0	0	0	8.27408	0	0	0	0	0	0	0	0	0	0	0	0	0	0	0	0	0	d__Bacteria;p__Pseudomonadota;c__Gammaproteobacteria;o__Arenicellales;f__JAANXG01;g__JAANXG01;s__
Cyanobacteriales_MAG1	0	0	0	0	0	0	0	0	0	0	0	0	0	0	0	0	0	0	0	0	0	0	0	0	0	0	0	0	0	0	37.1353	0	0	0	0	0	0	0	0	0	0	0	0	0	0	0	0	0	d__Bacteria;p__Cyanobacteriota;c__Cyanobacteriia;o__Cyanobacteriales;f__Spirulinaceae;g__ESFC-1;s__
Halobacteriales_MAG1	0	0	0	0	0	0	0	0	0	0	0	0	0	0	0	0	0	0	0	0	0	0	0	0	0	0	0	0	0	0	466.9	0	0	0	0	0	0	0	0	0	0	0	0	0	0	0	0	0	d__Archaea;p__Halobacteriota;c__Halobacteria;o__Halobacteriales;f__;g__;s__
Xanthomonadales_MAG2	0	0	0	0	0	0	0	0	0	0	0	0	0	0	0	0	0	0	0	0	0	0	0	0	0	0	0	0	0	0	65.3673	0	0	0	0	0	0	0	0	0	0	0	0	0	0	0	0	0	d__Bacteria;p__Pseudomonadota;c__Gammaproteobacteria;o__Xanthomonadales;f__Wenzhouxiangellaceae;g__Wenzhouxiangella;s__
Longimicrobiales_MAG1	0	0	0	0	0	0	0	0	0	0	0	0	0	0	0	0	0	0	0	0	0	0	0	0	0	0	0	0	0	0	65.7927	0	0	0	0	0	0	0	0	0	0	0	0	0	0	0	0	0	d__Bacteria;p__Gemmatimonadota;c__Gemmatimonadetes;o__Longimicrobiales;f__RSA9;g__JAHWKI01;s__
Acidimicrobiales_MAG1	0	0	0	0	0	0	0	0	0	0	0	0	0	0	0	0	0	0	0	0	0	0	0	0	0	0	0	0	0	0	66.8317	0	0	0	0	0	0	0	0	0	0	0	0	0	0	0	0	0	d__Bacteria;p__Actinomycetota;c__Acidimicrobiia;o__Acidimicrobiales;f__JACDCH01;g__UBA9382;s__
Rhodobacterales_MAG1	0	0	0	0	0	0	0	0	0	0	0	0	0	0	0	0	0	0	0	0	0	0	0	0	0	0	0	0	0	0	47.352	0	0	0	0	0	0	0	0	0	0	0	0	0	0	0	0	0	d__Bacteria;p__Pseudomonadota;c__Alphaproteobacteria;o__Rhodobacterales;f__Rhodobacteraceae;g__Thermohalobaculum;s__
Balneolales_MAG1	0	0	0	0	0	0	0	0	0	0	0	0	0	0	0	0	0	0	0	0	0	0	0	0	0	0	0	0	0	0	31.3579	0	0	0	0	0	0	0	0	0	0	0	0	0	0	0	0	0	d__Bacteria;p__Bacteroidota;c__Rhodothermia;o__Balneolales;f__Balneolaceae;g__Halalkalibaculum;s__
Halobacteriales_MAG2	0	0	0	0	0	0	0	0	0	0	0	0	0	0	0	0	0	0	0	0	0	0	0	0	0	0	0	0	0	0	36.88	0	0	0	0	0	0	0	0	0	0	0	0	0	0	0	0	0	d__Archaea;p__Halobacteriota;c__Halobacteria;o__Halobacteriales;f__UBA12382;g__;s__
Pirellulales_MAG1	0	0	0	0	0	0	0	0	0	0	0	0	0	0	0	0	0	0	0	0	0	0	0	0	0	0	0	0	0	0	21.1413	0	0	0	0	0	0	0	0	0	0	0	0	0	0	0	0	0	d__Bacteria;p__Planctomycetota;c__Planctomycetia;o__Pirellulales;f__Pirellulaceae;g__Rubripirellula;s__
Pirellulales_MAG2	0	0	0	0	0	0	0	0	0	0	0	0	0	0	0	0	0	0	0	0	0	0	0	0	0	0	0	0	0	0	11.5496	0	0	0	0	0	0	0	0	0	0	0	0	0	0	0	0	0	d__Bacteria;p__Planctomycetota;c__Planctomycetia;o__Pirellulales;f__Pirellulaceae;g__Rubripirellula;s__
Balneolales_MAG2	0	0	0	0	0	0	0	0	0	0	0	0	0	0	0	0	0	0	0	0	0	0	0	0	0	0	0	0	0	0	16.57	0	0	0	0	0	0	0	0	0	0	0	0	0	0	0	0	0	d__Bacteria;p__Bacteroidota;c__Rhodothermia;o__Balneolales;f__Balneolaceae;g__Fodinibius;s__
Rhodothermales_MAG1	0	0	0	0	0	0	0	0	0	0	0	0	0	0	0	0	0	0	0	0	0	0	0	0	0	0	0	0	0	0	11.869	0	0	0	0	0	0	0	0	0	0	0	0	0	0	0	0	0	d__Bacteria;p__Bacteroidota;c__Rhodothermia;o__Rhodothermales;f__Salinibacteraceae;g__;s__
Halobacteriales_MAG3	0	0	0	0	0	0	0	0	0	0	0	0	0	0	0	0	0	0	0	0	0	0	0	0	0	0	0	0	0	0	21.6249	0	0	0	0	0	0	0	0	0	0	0	0	0	0	0	0	0	d__Archaea;p__Halobacteriota;c__Halobacteria;o__Halobacteriales;f__SW-7-71-33;g__;s__
Balneolales_MAG3	0	0	0	0	0	0	0	0	0	0	0	0	0	0	0	0	0	0	0	0	0	0	0	0	0	0	0	0	0	0	41.0484	0	0	0	0	0	0	0	0	0	0	0	0	0	0	0	0	0	d__Bacteria;p__Bacteroidota;c__Rhodothermia;o__Balneolales;f__Balneolaceae;g__Halalkalibaculum;s__
T1Sed10-126_MAG1	0	0	0	0	0	0	0	0	0	0	0	0	0	0	0	0	0	0	0	0	0	0	0	0	0	0	0	0	0	0	21.7988	0	0	0	0	0	0	0	0	0	0	0	0	0	0	0	0	0	d__Bacteria;p__T1Sed10-126;c__T1Sed10-126;o__T1Sed10-126;f__;g__;s__
Rhodothermales_MAG2	0	0	0	0	0	0	0	0	0	0	0	0	0	0	0	0	0	0	0	0	0	0	0	0	0	0	0	0	0	0	21.1242	0	0	0	0	0	0	0	0	0	0	0	0	0	0	0	0	0	d__Bacteria;p__Bacteroidota;c__Rhodothermia;o__Rhodothermales;f__Salinibacteraceae;g__Salinibacter;s__
Balneolales_MAG4	0	0	0	0	0	0	0	0	0	0	0	0	0	0	0	0	0	0	0	0	0	0	0	0	0	0	0	0	0	0	53.4963	0	0	0	0	0	0	0	0	0	0	0	0	0	0	0	0	0	d__Bacteria;p__Bacteroidota;c__Rhodothermia;o__Balneolales;f__Balneolaceae;g__Fodinibius;s__
Cytophagales_MAG1	0	0	0	0	0	0	0	0	0	0	0	0	0	0	0	0	0	0	0	0	0	0	0	0	0	0	0	0	0	0	9.46216	0	0	0	0	0	0	0	0	0	0	0	0	0	0	0	0	0	d__Bacteria;p__Bacteroidota;c__Bacteroidia;o__Cytophagales;f__Cyclobacteriaceae;g__;s__
Rhodothermales_MAG3	0	0	0	0	0	0	0	0	0	0	0	0	0	0	0	0	0	0	0	0	0	0	0	0	0	0	0	0	0	0	29.2989	0	0	0	0	0	0	0	0	0	0	0	0	0	0	0	0	0	d__Bacteria;p__Bacteroidota;c__Rhodothermia;o__Rhodothermales;f__Salinibacteraceae;g__Salinibacter;s__
Balneolales_MAG5	0	0	0	0	0	0	0	0	0	0	0	0	0	0	0	0	0	0	0	0	0	0	0	0	0	0	0	0	0	0	13.5912	0	0	0	0	0	0	0	0	0	0	0	0	0	0	0	0	0	d__Bacteria;p__Bacteroidota;c__Rhodothermia;o__Balneolales;f__Balneolaceae;g__SW132;s__
Palauibacterales_MAG1	0	0	0	0	0	0	0	0	0	0	0	0	0	0	0	0	0	0	0	0	0	0	0	0	0	0	0	0	0	0	48.9896	0	0	0	0	0	0	0	0	0	0	0	0	0	0	0	0	0	d__Bacteria;p__Gemmatimonadota;c__Gemmatimonadetes;o__Palauibacterales;f__Palauibacteraceae;g__Caribbeanibacter;s__
Halobacteriales_MAG4	0	0	0	0	0	0	0	0	0	0	0	0	0	0	0	0	0	0	0	0	0	0	0	0	0	0	0	0	0	0	64.4899	0	0	0	0	0	0	0	0	0	0	0	0	0	0	0	0	0	d__Archaea;p__Halobacteriota;c__Halobacteria;o__Halobacteriales;f__PXRE01;g__PXRE01;s__
Halobacteriales_MAG5	0	0	0	0	0	0	0	0	0	0	0	0	0	0	0	0	0	0	0	0	0	0	0	0	0	0	0	0	0	0	62.8412	0	0	0	0	0	0	0	0	0	0	0	0	0	0	0	0	0	d__Archaea;p__Halobacteriota;c__Halobacteria;o__Halobacteriales;f__Halobacteriaceae;g__;s__
Xanthomonadales_MAG3	0	0	0	0	0	0	0	0	0	0	0	0	0	0	0	0	0	0	0	0	0	0	0	0	0	0	0	0	0	0	96.5046	0	0	0	0	0	0	0	0	0	0	0	0	0	0	0	0	0	d__Bacteria;p__Pseudomonadota;c__Gammaproteobacteria;o__Xanthomonadales;f__;g__;s__
Rhodothermales_MAG4	0	0	0	0	0	0	0	0	0	0	0	0	0	0	0	0	0	0	0	0	0	0	0	0	0	0	0	0	0	0	17.4874	0	0	0	0	0	0	0	0	0	0	0	0	0	0	0	0	0	d__Bacteria;p__Bacteroidota;c__Rhodothermia;o__Rhodothermales;f__Salinibacteraceae;g__;s__
UBA5794_MAG1	0	0	0	0	0	0	0	0	0	0	0	0	0	0	0	0	0	0	0	0	0	0	0	0	0	0	0	0	0	0	37.6565	0	0	0	0	0	0	0	0	0	0	0	0	0	0	0	0	0	d__Bacteria;p__Actinomycetota;c__Acidimicrobiia;o__UBA5794;f__ZC4RG35;g__JAHEDH01;s__
Halobacteriales_MAG6	0	0	0	0	0	0	0	0	0	0	0	0	0	0	0	0	0	0	0	0	0	0	0	0	0	0	0	0	0	0	16.7127	0	0	0	0	0	0	0	0	0	0	0	0	0	0	0	0	0	d__Archaea;p__Halobacteriota;c__Halobacteria;o__Halobacteriales;f__Haloarculaceae;g__Salinibaculum;s__
Longimicrobiales_MAG2	0	0	0	0	0	0	0	0	0	0	0	0	0	0	0	0	0	0	0	0	0	0	0	0	0	0	0	0	0	0	12.7986	0	0	0	0	0	0	0	0	0	0	0	0	0	0	0	0	0	d__Bacteria;p__Gemmatimonadota;c__Gemmatimonadetes;o__Longimicrobiales;f__UBA6960;g__;s__
UBA5794_MAG2	0	0	0	0	0	0	0	0	0	0	0	0	0	0	0	0	0	0	0	0	0	0	0	0	0	0	0	0	0	0	68.5777	0	0	0	0	0	0	0	0	0	0	0	0	0	0	0	0	0	d__Bacteria;p__Actinomycetota;c__Acidimicrobiia;o__UBA5794;f__ZC4RG35;g__JAHEDH01;s__
Halobacteriales_MAG7	0	0	0	0	0	0	0	0	0	0	0	0	0	0	0	0	0	0	0	0	0	0	0	0	0	0	0	0	0	0	85.9115	0	0	0	0	0	0	0	0	0	0	0	0	0	0	0	0	0	d__Archaea;p__Halobacteriota;c__Halobacteria;o__Halobacteriales;f__;g__;s__
Xanthomonadales_MAG4	0	0	0	0	0	0	0	0	0	0	0	0	0	0	0	0	0	0	0	0	0	0	0	0	0	0	0	0	0	0	31.3903	0	0	0	0	0	0	0	0	0	0	0	0	0	0	0	0	0	d__Bacteria;p__Pseudomonadota;c__Gammaproteobacteria;o__Xanthomonadales;f__Wenzhouxiangellaceae;g__Wenzhouxiangella;s__
Halobacteriales_MAG8	0	0	0	0	0	0	0	0	0	0	0	0	0	0	0	0	0	0	0	0	0	0	0	0	0	0	0	0	0	0	20.3153	0	0	0	0	0	0	0	0	0	0	0	0	0	0	0	0	0	d__Archaea;p__Halobacteriota;c__Halobacteria;o__Halobacteriales;f__Halobacteriaceae;g__;s__
Deinococcales_MAG1	0	0	0	0	0	0	0	0	0	0	0	0	0	0	0	0	0	0	0	0	0	0	0	0	0	0	0	0	0	0	26.7076	0	0	0	0	0	0	0	0	0	0	0	0	0	0	0	0	0	d__Bacteria;p__Deinococcota;c__Deinococci;o__Deinococcales;f__Trueperaceae;g__;s__
Balneolales_MAG6	0	0	0	0	0	0	0	0	0	0	0	0	0	0	0	0	0	0	0	0	0	0	0	0	0	0	0	0	0	0	25.8087	0	0	0	0	0	0	0	0	0	0	0	0	0	0	0	0	0	d__Bacteria;p__Bacteroidota;c__Rhodothermia;o__Balneolales;f__Balneolaceae;g__Rhodohalobacter;s__
Palauibacterales_MAG2	0	0	0	0	0	0	0	0	0	0	0	0	0	0	0	0	0	0	0	0	0	0	0	0	0	0	0	0	0	0	67.7387	0	0	0	0	0	0	0	0	0	0	0	0	0	0	0	0	0	d__Bacteria;p__Gemmatimonadota;c__Gemmatimonadetes;o__Palauibacterales;f__Palauibacteraceae;g__;s__
Rhodothermales_MAG5	0	0	0	0	0	0	0	0	0	0	0	0	0	0	0	0	0	0	0	0	0	0	0	0	0	0	0	0	0	0	17.8559	0	0	0	0	0	0	0	0	0	0	0	0	0	0	0	0	0	d__Bacteria;p__Bacteroidota;c__Rhodothermia;o__Rhodothermales;f__VXPQ01;g__;s__
Rhizobiales_MAG1	0.171132	0.120545	0.176449	0.174342	0.150879	0.17921	0.658294	0.791025	0.534423	0.348301	0.665324	0.760595	0.124755	0.169478	0.231504	0.167388	0.164774	0.162233	0.195434	0.209494	0.270521	0.240422	0.208432	0.271484	1.93998	3.07088	1.76276	1.20367	1.1606	1.98939	0.0209849	26.1568	26.022	23.5922	26.845	22.4955	0.304026	0.167277	0.265729	0.389475	0.322188	0.260409	0.234803	0.207965	0.197336	0.155386	0.161328	0.182273	d__Bacteria;p__Pseudomonadota;c__Alphaproteobacteria;o__Rhizobiales;f__Rhizobiaceae;g__Phyllobacterium;s__Phyllobacterium calauticae
Thermoactinomycetales_MAG2	7.15295	6.19656	7.1227	6.58161	5.12355	5.75696	11.1686	6.24235	9.37791	8.17505	5.75695	6.87701	0.497773	0.517791	0.619496	0.582305	0.536603	0.535698	0.397332	0.486234	0.494296	0.484734	0.467381	0.393887	65.6719	79.014	68.0596	65.219	64.7088	111.309	0.000407072	53.8687	41.9987	48.0991	54.9132	46.5298	0.258752	0.197292	0.176475	0.258535	0.29336	0.205327	2.20732	2.21086	2.35108	1.91947	1.91492	2.38574	d__Bacteria;p__Bacillota;c__Bacilli;o__Thermoactinomycetales;f__Thermoactinomycetaceae;g__Thermoactinomyces_A;s__Thermoactinomyces_A daqus
Xanthomonadales_MAG5	0.123432	0.0802601	0.499859	0.513595	0.410398	0.0984763	0.217822	0.30036	0.161833	0.139888	0.289507	0.456452	0.054868	0.193993	0.0904474	0.0777478	0.170412	0.0692457	0.0681947	0.0655865	0.0991444	0.0919307	0.0705315	0.0930644	0.433123	0.550874	0.5572	0.788066	0.675441	1.4837	0.0399552	14.4256	16.8035	12.7492	10.185	6.08306	0.0421019	0.0274842	0.207956	0.142344	0.13609	0.104676	0.339815	0.246607	2.56017	0.641611	0.376158	0.279835	d__Bacteria;p__Pseudomonadota;c__Gammaproteobacteria;o__Xanthomonadales;f__Xanthomonadaceae;g__Stenotrophomonas;s__Stenotrophomonas maltophilia_AM
Mycobacteriales_MAG6	0.0781165	0.0612563	0.0781671	0.0678636	0.0606753	0.0709659	0.277271	0.891028	0.228457	0.16793	0.794241	0.890414	0.158645	0.171579	0.178007	0.177578	0.143286	0.163543	0.145316	0.1815	0.22676	0.219199	0.178595	0.170093	1.67511	2.1241	1.64528	1.44218	1.40697	2.42339	0	18.1085	17.8684	16.8531	20.0288	13.6327	0.201518	0.14045	0.124593	0.204168	0.149722	0.122128	0.143695	0.132474	0.145637	0.127557	0.117415	0.14043	d__Bacteria;p__Actinomycetota;c__Actinomycetes;o__Mycobacteriales;f__Mycobacteriaceae;g__Rhodococcus;s__Rhodococcus qingshengii
Caulobacterales_MAG1	0.0839152	0.0588453	0.107532	0.0983207	0.0715984	0.0913957	0	0.100183	0	0	0.0837603	0.112477	0	0	0	0	0	0	0	0	0	0	0	0	0.479955	0.693078	0.381791	0.206225	0.19784	0.375856	0	8.31456	8.99031	7.35812	7.6533	6.02134	0	0	0	0	0	0	0	0	0	0	0	0	d__Bacteria;p__Pseudomonadota;c__Alphaproteobacteria;o__Caulobacterales;f__Caulobacteraceae;g__Brevundimonas;s__Brevundimonas nasdae
Burkholderiales_MAG4	0.778996	0.603994	0.876398	0.748985	0.641294	0.772565	3.60136	1.50524	2.58367	1.96821	1.51239	2.30843	0.786573	1.05808	1.31314	1.22747	0.836725	0.879735	1.15319	1.26731	1.36448	1.46258	1.17453	1.37606	4.71886	6.52592	4.33995	3.75492	3.50338	7.89627	0	103.459	105.266	98.8397	89.3399	61.5403	1.00817	0.210215	1.49356	2.15152	2.15143	1.43109	0.609165	0.605002	0.546672	0.625725	0.607626	0.637395	d__Bacteria;p__Pseudomonadota;c__Gammaproteobacteria;o__Burkholderiales;f__Burkholderiaceae;g__Burkholderia;s__Burkholderia seminalis
Staphylococcales_MAG11	5.83626	8.06442	4.83328	8.29768	7.81076	5.08515	2.16292	1.00491	1.66851	1.5411	0.974763	1.16998	6.97807	8.52858	6.71221	6.35113	8.01049	6.52321	28.2955	23.8667	76.687	29.8411	42.7923	47.8623	0.129511	0.106507	0.124067	0.192338	0.0651266	0.0674006	0.00521499	0.971467	21.5796	0.660542	1.56064	1.01118	3.54023	2.4162	3.39787	1.97095	1.9644	1.7456	6.07312	5.54742	9.32659	8.95322	6.7889	6.44733	d__Bacteria;p__Bacillota;c__Bacilli;o__Staphylococcales;f__Staphylococcaceae;g__Mammaliicoccus;s__Mammaliicoccus sciuri
Rhizobiales_MAG2	0.269949	0.208304	0.3052	0.239022	0.203217	0.232934	2.1079	0.614562	1.52092	1.17452	0.613839	0.868062	0.421193	0.570726	0.678324	0.529498	0.508524	0.56019	0.614561	0.632525	0.676273	0.722627	0.572586	0.743558	1.0907	1.4234	1.22929	1.53708	1.33983	2.88643	0.0520757	21.7081	23.5606	20.7941	19.2725	13.3198	0.583301	0.244516	0.821904	1.13988	1.13388	0.733208	0.44926	0.417227	0.367771	0.418811	0.380265	0.430747	d__Bacteria;p__Pseudomonadota;c__Alphaproteobacteria;o__Rhizobiales;f__Xanthobacteraceae;g__Bradyrhizobium;s__Bradyrhizobium sp002831585
Mycobacteriales_MAG7	585.015	493.848	539.951	483.81	424.948	471.401	139.645	64.6485	108.103	90.0796	60.0349	74.394	93.3906	90.6009	95.0531	100.161	102.712	95.0371	111.32	133.538	131.515	143.063	129.2	121.204	8.02633	9.13551	8.30085	7.51559	6.67783	13.3747	0.256896	1142.21	950.361	882.567	941.374	881.277	405.153	144.129	388.78	467.402	472.03	479.484	380.229	364.232	426.411	376.278	356.268	377.385	d__Bacteria;p__Actinomycetota;c__Actinomycetes;o__Mycobacteriales;f__Pseudonocardiaceae;g__Saccharopolyspora;s__Saccharopolyspora rectivirgula
Thermoactinomycetales_MAG3	195.133	169.385	202.46	177.716	145.696	160.592	202.745	125.202	145.449	139.471	121.428	122.577	75.9187	77.2338	93.6839	89.3354	80.843	85.1248	28.9517	37.4042	37.0579	35.9832	35.7072	32.029	8.31735	9.33047	8.03703	8.02733	7.42223	10.0784	0.125877	206.368	179.875	178.497	204.196	224.472	549.364	481.31	483.039	625.662	621.149	595.253	402.47	375.971	390.935	365.413	349.687	399.783	d__Bacteria;p__Bacillota;c__Bacilli;o__Thermoactinomycetales;f__DSM-45169;g__Kroppenstedtia;s__Kroppenstedtia eburnea
Thermoactinomycetales_MAG4	467.1	399.765	460.151	417.576	356.384	384.127	149.362	91.4438	123.44	104.485	85.4395	95.163	121.283	118.189	137.991	151.637	125.578	127.813	132.291	169.175	180.963	181.146	176.477	157.607	3.92294	4.56757	3.77821	3.67497	3.38512	4.82156	0.0997897	49.2584	42.7288	42.8132	47.379	47.2785	303.46	274.483	259.244	352.237	345.391	313.96	286.764	280.025	282.4	263.74	245.898	281.396	d__Bacteria;p__Bacillota;c__Bacilli;o__Thermoactinomycetales;f__DSM-45169;g__Kroppenstedtia;s__Kroppenstedtia sp959600065
Bacillales_D_MAG3	1227.25	1316.38	1024.33	1027.39	1097.5	1050.83	2848.07	2035.73	2734.06	2599.11	1908.33	2065.95	2107.9	2061.02	1821.31	2021.1	2118.71	2080.54	1104.97	1073.01	925.733	994.534	998.408	1032.62	0.469744	0.736581	0.510818	0.508678	0.420771	0.504777	0.870085	7.97144	6.95103	4.5475	21.1452	5.34782	2303.75	2831.03	2413.43	2304.88	2303.51	2455.25	2276.94	2213.53	2312.95	2321.21	2382.62	2244.79	d__Bacteria;p__Bacillota;c__Bacilli;o__Bacillales_D;f__Amphibacillaceae;g__Lentibacillus_C;s__Lentibacillus_C daqui
Lactobacillales_MAG16	55.4711	43.0041	43.4093	43.7133	51.1741	44.5401	1.88048	1.41887	1.81993	2.42901	1.3987	1.66504	22.6473	29.4371	29.0434	31.3372	20.5514	34.1317	51.6606	62.8703	79.185	73.6985	67.5117	72.1874	107.701	104.987	97.4834	89.7913	104.718	153.976	0.0125893	76.9584	47.0976	81.5835	115.903	75.524	2.14733	1.63442	3.7126	1.16471	1.84471	2.35416	4.09767	5.64496	10.9205	10.0201	8.8937	5.14569	d__Bacteria;p__Bacillota;c__Bacilli;o__Lactobacillales;f__Streptococcaceae;g__Lactococcus;s__Lactococcus garvieae
Pseudomonadales_MAG2	0.248643	1.05181	0.243825	0.604711	0.574268	0.206963	0	0	0	0	0	0	0.286692	0	0	0	0	0.743778	0.101662	0	0	0	0	0	0	0	0	0	0	0	0	0.244324	0.406507	0.807466	0.859499	0.385852	3.43931	1.19753	2.78747	0.877811	3.9142	3.05355	2.81991	1.04343	1.23214	2.30901	1.60238	0.938433	d__Bacteria;p__Pseudomonadota;c__Gammaproteobacteria;o__Pseudomonadales;f__Moraxellaceae;g__Acinetobacter;s__Acinetobacter johnsonii
Actinomycetales_MAG7	6.5053	6.46107	4.74394	5.21773	6.07907	5.15495	0	0	0	0	0	0	0.213175	0.23886	0.178574	0.315101	0.337238	0.29321	0	0	0	0	0	0	0	0	0	0	0	0	0	0	0	0	0	0	7.57479	5.58828	6.57599	6.53678	7.33304	8.36329	1.42081	1.48553	1.35038	1.20974	1.38606	1.03451	d__Bacteria;p__Actinomycetota;c__Actinomycetes;o__Actinomycetales;f__Micrococcaceae;g__Yaniella;s__
Lactobacillales_MAG17	0.8972	1.016	0.63945	0.839227	0.832202	0.929076	0.113489	0.0838123	0.116121	0.108449	0.0797423	0.104461	8.66457	7.98564	9.66924	9.28854	7.31875	8.43108	12.0111	12.2786	12.5426	11.3285	11.5123	12.3827	0.0333023	0.0261865	0.0296087	0.0331929	0.0167632	0.0199726	0	0.194583	0.198378	0.133337	0.182612	0.15502	7.70525	7.05779	5.57592	5.86239	5.17922	5.13756	5.14916	4.09994	4.1158	5.22484	4.70058	4.09645	d__Bacteria;p__Bacillota;c__Bacilli;o__Lactobacillales;f__Lactobacillaceae;g__Weissella;s__Weissella hellenica
Actinomycetales_MAG8	48.0332	50.8533	40.869	37.2054	47.5423	44.0583	0.0980386	0.0556374	0.0731152	0.0648286	0.0427639	0.0496479	2.24766	2.20545	2.00643	2.42362	2.60557	2.29252	0.870582	0.894813	1.71888	1.72502	1.22494	1.41032	0.316611	0.206929	0.170564	0.255982	0.246254	0.312663	0	0.579988	0.416908	0.374404	0.417828	0.2735	16.2024	4.92452	12.7238	13.4923	13.1348	14.8548	14.4771	15.9544	16.9637	17.4336	16.1554	17.0513	d__Bacteria;p__Actinomycetota;c__Actinomycetes;o__Actinomycetales;f__Brevibacteriaceae;g__Brevibacterium;s__Brevibacterium intestinavium
Actinomycetales_MAG9	26.1127	27.993	22.2938	20.3889	26.1603	24.0704	0	0	0	0	0	0	1.32634	1.33562	1.18372	1.41962	1.5415	1.36901	0.497465	0.519188	0.993896	0.990701	0.719299	0.805404	0.168433	0.104967	0.0946484	0.122143	0.11815	0.157985	0	0.337956	0.246682	0.19943	0.222009	0.0874522	8.82042	5.16636	7.41955	8.02342	7.90484	8.33524	9.06115	9.77272	10.2866	10.5617	9.73969	10.5897	d__Bacteria;p__Actinomycetota;c__Actinomycetes;o__Actinomycetales;f__Brevibacteriaceae;g__Brevibacterium;s__Brevibacterium intestinavium
Coriobacteriales_MAG1	0.00872399	0.0068316	0	0.000234786	0.00465293	0.00156605	0	0	0	0	0	0	0	0	0	0	0	0	0	0	0	0	0	0	0.000207213	0.00370622	0.000667385	0	0.000888501	0.00142806	0	0.0125365	0.0120967	0.00457063	0.0321309	0.00436539	0	0	53.6576	0	0	0	0	0	0	0	0	0	d__Bacteria;p__Actinomycetota;c__Coriobacteriia;o__Coriobacteriales;f__Coriobacteriaceae;g__Collinsella;s__
Selenomonadales_MAG1	0	0.0184618	0.0189733	0	0	0.0289869	0	0	0	0	0	0	0	0	0	0	0	0	0	0	0	0	0	0	0	0	0	0	0	0	0.0115304	0	0	0	0.00613048	0	0	0	35.8547	0	0	0	0	0	0	0	0	0	d__Bacteria;p__Bacillota_C;c__Negativicutes;o__Selenomonadales;f__Selenomonadaceae;g__Megamonas;s__Megamonas funiformis
Enterobacterales_MAG9	0.0456258	0.0352706	0.0559561	0.0369247	0.0417935	0.0893175	0	0	0	0	0	0	0.0139997	0.0472221	0.0425508	0.0388149	0.0221758	0.0401551	0.00608165	0	0	0.00836753	0.00798155	0.00583656	0.00236472	0.0578751	0.0595151	0	0.0419783	0.0111673	0.0110825	0.0831746	0.0575635	0.0475624	1.03121	0.0321892	0.0342259	0.0200132	15.9423	0.0248709	0.0745099	0.0301329	0.0874795	0.0967071	0.0548927	0.167604	0.0733335	0.0698607	d__Bacteria;p__Pseudomonadota;c__Gammaproteobacteria;o__Enterobacterales;f__Enterobacteriaceae;g__Escherichia;s__Escherichia coli
Lachnospirales_MAG1	0	0	0	0	0	0	0	0	0	0	0	0	0	0	0	0	0	0	0	0	0	0	0	0	0	0.0146679	0	0	0	0	0	0	0	0	0.0676867	0	0	0	66.5944	0	0	0	0	0	0	0	0	0	d__Bacteria;p__Bacillota_A;c__Clostridia;o__Lachnospirales;f__Lachnospiraceae;g__Ruminococcus_B;s__Ruminococcus_B gnavus
Bacteroidales_MAG1	0	0	0	0	0	0	0	0	0	0	0	0	0	0	0	0	0	0	0	0	0	0	0	0	0	0	0	0	0	0	0	0	0	0	0	0	0	0	9.25517	0	0	0	0	0	0	0	0	0	d__Bacteria;p__Bacteroidota;c__Bacteroidia;o__Bacteroidales;f__Bacteroidaceae;g__Prevotella;s__Prevotella pectinovora
Lachnospirales_MAG2	0.0033552	0	0	0	0.00090549	0.00247793	0	0	0	0	0	0	0	0	0	0	0	0	0	0	0	0	0	0	0	0.0022131	0	0	0.00210484	0.000898478	0	0	0.00341723	0	0.0185509	0	0	0	68.9543	0	0	0	0	0	0	0	0	0	d__Bacteria;p__Bacillota_A;c__Clostridia;o__Lachnospirales;f__Lachnospiraceae;g__Blautia_A;s__Blautia_A fusiformis
Erysipelotrichales_MAG1	0	0	0	0	0	0	0	0	0	0	0	0	0	0	0	0	0	0	0	0	0	0	0	0	0	0.0012106	0	0	0	0	0	0	0	0	0	0	0	0	45.2776	0	0	0	0	0	0	0	0	0	d__Bacteria;p__Bacillota_I;c__Bacilli_A;o__Erysipelotrichales;f__Coprobacillaceae;g__Thomasclavelia;s__Thomasclavelia ramosa
Lachnospirales_MAG3	0	0	0	0	0	0	0	0	0	0	0	0	0	0	0	0	0	0	0	0	0	0	0	0	0	0	0	0	0	0	0	0	0	0	0	0	0	0	47.6241	0	0	0	0	0	0	0	0	0	d__Bacteria;p__Bacillota_A;c__Clostridia;o__Lachnospirales;f__Lachnospiraceae;g__Mediterraneibacter;s__Mediterraneibacter torques
Peptostreptococcales_MAG1	0	0	0	0	0	0	0	0	0	0	0	0	0	0	0	0	0	0	0	0	0	0	0	0	0	0	0	0	0	0	0	0	0	0	0	0	0	0	10.1736	0	0	0	0	0	0	0	0	0	d__Bacteria;p__Bacillota_A;c__Clostridia;o__Peptostreptococcales;f__Peptostreptococcaceae;g__Romboutsia;s__Romboutsia timonensis
Lachnospirales_MAG4	0	0	0	0	0	0.0431704	0	0	0	0	0	0	0	0	0	0	0	0	0	0	0	0	0	0	0	0.00609022	0	0	0	0	0	0	0	0	0.014064	0	0	0	17.2192	0	0	0	0	0	0	0	0	0	d__Bacteria;p__Bacillota_A;c__Clostridia;o__Lachnospirales;f__Lachnospiraceae;g__Blautia_A;s__Blautia_A sp003471165
Bacteroidales_MAG2	0	0	0	0	0	0	0	0	0	0	0	0	0	0	0	0	0	0	0	0	0	0	0	0	0	0.00123957	0	0	0	0	0	0	0	0	0	0	0	0	42.8986	0	0	0	0	0	0	0	0	0	d__Bacteria;p__Bacteroidota;c__Bacteroidia;o__Bacteroidales;f__Bacteroidaceae;g__Phocaeicola;s__Phocaeicola massiliensis
Lachnospirales_MAG5	0	0	0	0	0	0	0	0	0	0	0	0	0	0	0	0	0	0	0	0	0	0	0	0	0	0	0	0	0	0	0	0	0	0	0	0	0	0	15.9334	0	0	0	0	0	0	0	0	0	d__Bacteria;p__Bacillota_A;c__Clostridia;o__Lachnospirales;f__Lachnospiraceae;g__Blautia_A;s__Blautia_A caecimuris
Actinomycetales_MAG10	0	0.0721777	0	0	0	0	0	0	0	0	0	0	0	0	0	0	0	0	0	0	0	0	0	0	0	0.0326389	0	0	0	0	0	0	0	0	0.143969	0	0	0	12.4146	0	0	0	0	0	0	0	0	0	d__Bacteria;p__Actinomycetota;c__Actinomycetes;o__Actinomycetales;f__Bifidobacteriaceae;g__Bifidobacterium;s__Bifidobacterium longum
Bacteroidales_MAG3	0	0	0	0	0.00310144	0	0	0	0	0	0	0	0	0	0	0	0	0	0	0	0	0	0	0	0	0.00220179	0	0	0.00128701	0	0	0	0	0	0.00427632	0	0	0	52.7183	0	0	0	0	0	0	0	0	0	d__Bacteria;p__Bacteroidota;c__Bacteroidia;o__Bacteroidales;f__Bacteroidaceae;g__Bacteroides;s__Bacteroides stercoris
Actinomycetales_MAG11	0	0	0	0	0	0	0	0	0	0	0	0	0	0	0	0	0	0	0	0	0	0	0	0	0	0	0	0	0	0	0	0	0	0	0.0264703	0	0	0	12.7426	0	0	0	0	0	0	0	0	0	d__Bacteria;p__Actinomycetota;c__Actinomycetes;o__Actinomycetales;f__Bifidobacteriaceae;g__Bifidobacterium;s__Bifidobacterium pseudocatenulatum
Pseudomonadales_MAG3	0.240121	0.113643	0.199932	0.436725	0.320104	0.172638	0	0	0	0	0	0	0	0	0.0953243	0	0	0	0	0	0	0	0	0	0	0	0	0	0	0	0	0.327346	0.339337	0.289808	0.249339	0	0.956041	0.63353	1.65231	3.94441	1.335	0.911151	0.861794	0.578939	0.56033	0.935133	0.483736	0.833905	d__Bacteria;p__Pseudomonadota;c__Gammaproteobacteria;o__Pseudomonadales;f__Pseudomonadaceae;g__Pseudomonas_E;s__Pseudomonas_E putida
Mycobacteriales_MAG8	3.48939	2.94243	3.30078	3.20181	2.4894	3.17641	0.0743699	0.070662	0.127505	0.0637786	0.0549936	0.053957	0.751936	0.861285	0.893119	0.900288	0.8473	1.05752	1.68163	1.71797	2.22463	2.29938	1.93933	1.9532	0.0123973	0.0149009	0.00978181	0.0107716	0.00767402	0.0198446	0.0105225	0.18376	0.176691	0.140244	0.17457	0.233381	13.0203	5.99567	10.5677	13.4794	13.0328	14.0233	18.2916	19.3582	20.4774	16.5097	15.4587	17.633	d__Bacteria;p__Actinomycetota;c__Actinomycetes;o__Mycobacteriales;f__Pseudonocardiaceae;g__Saccharomonospora;s__Saccharomonospora viridis
Pseudomonadales_MAG4	0.292144	1.44178	0.336813	0.852924	0.683386	0.266059	0	0	0	0	0	0	0.480202	0	0	0	0	0.857381	0.0986548	0	0	0	0	0	0	0	0	0	0	0	0	0.335771	0.51404	1.17488	1.29996	0.544402	2.41096	1.62494	3.85094	1.10831	7.87731	4.13668	3.6943	1.39175	1.68275	3.22658	2.0401	1.17455	d__Bacteria;p__Pseudomonadota;c__Gammaproteobacteria;o__Pseudomonadales;f__Moraxellaceae;g__Acinetobacter;s__Acinetobacter johnsonii
Bacillales_B_MAG4	4.0167	2.66499	2.43301	1.69417	2.09289	2.09181	0.924442	0.376077	0.441019	0.453114	0.355625	0.369252	33.6987	40.0931	38.2266	38.0278	34.2195	37.4184	20.1547	17.6244	17.3214	17.2813	15.59	18.2043	0.011658	0.0128704	0.0212168	0.00835839	0.00963512	0.0161382	0	0.157078	0.132257	0.0959427	0.193916	0.0963941	12.9439	20.7185	14.9167	13.931	16.8803	16.0579	9.93799	9.72028	10.3642	9.91057	10.826	13.8463	d__Bacteria;p__Bacillota;c__Bacilli;o__Bacillales_B;f__Bacillaceae_C;g__Bacillus_CF;s__
Bacillales_B_MAG5	20.6924	24.0104	23.67	19.817	21.138	19.1475	0.731849	0.563454	1.0953	0.915231	0.711682	1.39205	3.29206	3.05749	3.27909	3.26833	3.21727	3.31917	4.6604	4.92605	7.4694	5.53856	5.42025	5.25118	0.493557	0.483696	0.463416	0.458624	0.389975	0.410995	0	2.21012	2.12687	2.5741	2.32579	2.71163	10.8946	9.58446	8.28036	10.6089	9.36376	10.701	14.3968	15.0885	13.8146	15.6436	14.4815	15.3968	d__Bacteria;p__Bacillota;c__Bacilli;o__Bacillales_B;f__Caldibacillaceae;g__Caldibacillus_B;s__Caldibacillus_B thermolactis
Bacillales_B_MAG6	2.40515	2.66104	2.26788	1.99402	2.07913	1.78664	0.769216	0.297445	0.553791	0.441079	0.630382	0.32934	1.32634	1.45049	1.31962	1.34755	1.2374	1.07097	0.856687	0.860652	0.73381	0.73476	0.796905	0.805531	0	0	0	0	0	0	0	0	0	0	0	0	0.645139	0.925689	0.71768	0.614395	0.404491	0.383949	2.05786	2.01917	1.70202	2.05643	1.79772	1.24958	d__Bacteria;p__Bacillota;c__Bacilli;o__Bacillales_B;f__Bacillaceae_C;g__Weizmannia;s__
Lactobacillales_MAG18	0.739774	0.600119	0.973143	0.452113	0.88342	1.1806	0	0	0	0	0	0	8.15143	6.57251	6.76975	7.63302	5.98112	7.65131	0	0.458392	0	0	0	0	0	0	0	0	0	0	0	0.0290029	0.0903236	0	0.0507127	0.0373944	7.73835	7.40219	6.5386	9.08685	7.03718	8.13572	14.8736	12.5665	14.7642	16.7775	14.8748	15.8762	d__Bacteria;p__Bacillota;c__Bacilli;o__Lactobacillales;f__Lactobacillaceae;g__Latilactobacillus;s__Latilactobacillus sakei
Lactobacillales_MAG19	0.803899	1.10636	0.515065	1.24578	0.408356	1.48056	0	0	0	0	0	0	0.310875	0.169034	0.183516	0.0974302	0.114017	0.133227	0.0563009	0	0.0234966	0	0	0	0	0	0	0	0	0	0	0	0	0	0	0	12.4691	13.2813	9.73147	11.599	11.8371	12.0827	9.8101	10.7421	10.3435	9.41702	12.165	9.64374	d__Bacteria;p__Bacillota;c__Bacilli;o__Lactobacillales;f__Lactobacillaceae;g__Ligilactobacillus;s__Ligilactobacillus acidipiscis
Pseudomonadales_MAG5	0.236725	0.449208	0.211252	0.99254	0.427917	0.330012	0	0	0	0	0	0	0.223921	0.197634	0.201722	0.166352	0.369087	0.401572	1.22773	0.560554	0.595314	0.813491	0.554249	0.392576	0	0	0	0	0	0	0	0	0	0.644624	0	0	0.364829	0.195845	0.366884	1.03024	0.290354	0.332054	3.62486	12.5696	2.49855	2.60804	2.05875	1.57678	d__Bacteria;p__Pseudomonadota;c__Gammaproteobacteria;o__Pseudomonadales;f__Moraxellaceae;g__Acinetobacter;s__Acinetobacter sp013417555
Bacillales_MAG3	115.107	113.155	101.955	103.095	103.355	93.0762	5.32061	3.01584	5.08124	4.01522	2.49091	2.8128	135.594	149.333	148.797	150.145	154.604	153.414	209.974	224.485	224.089	207.375	202.26	213.376	6.63773	4.2654	4.00342	5.58395	3.54252	6.8703	0.0786963	9.95138	6.75072	9.29135	7.94897	9.10891	14.576	11.2609	14.8778	13.6295	15.2731	14.2897	35.4482	34.1136	32.3095	40.0745	33.8499	30.3436	d__Bacteria;p__Bacillota;c__Bacilli;o__Bacillales;f__Bacillaceae;g__Bacillus;s__Bacillus licheniformis
Lactobacillales_MAG20	2.68995	2.13604	1.61002	1.61511	1.67984	1.85782	0.234283	0.134077	0.170074	0.271578	0.14184	0.111857	12.2723	13.1649	12.8668	10.5554	14.1254	11.415	1.40538	0.475699	0.340144	0.770409	0.320389	0.512399	0.0473432	0.0334382	0.0514203	0.0180991	0.0252534	0.0347911	0	3.64745	6.19029	3.88853	6.53864	3.59418	10.0063	7.6794	8.48214	10.3349	8.57306	9.12705	35.5655	33.2293	30.5231	36.9385	39.2805	30.078	d__Bacteria;p__Bacillota;c__Bacilli;o__Lactobacillales;f__Lactobacillaceae;g__Latilactobacillus;s__Latilactobacillus curvatus
Thermoactinomycetales_MAG5	0.171129	0.250928	0.494309	0.268399	0.648082	0.151106	0.0222127	0.0202461	0.0406977	0.0263055	0.0165013	0.0229711	0.0656898	0.0574619	0.0716162	0.106321	0.0990153	0.0994805	0.0555052	0.0582749	0.100149	0.113725	0.0663585	0.0689378	0.309054	0.352302	0.299357	0.291461	0.300318	0.422902	0	1.73247	1.65094	1.60682	1.99579	1.55946	2.99173	3.59622	2.6339	2.78506	3.56843	5.62677	8.55277	8.38828	8.34141	8.29619	7.2309	7.71809	d__Bacteria;p__Bacillota;c__Bacilli;o__Thermoactinomycetales;f__DSM-44946;g__Planifilum;s__Planifilum sp021793745
Lactobacillales_MAG21	12.7928	11.8675	8.41053	8.43358	10.9951	7.76202	0.683698	0.376997	0.808676	0.513023	0.399352	0.396114	29.1816	30.6178	28.8109	27.0086	29.6564	28.6356	16.4426	14.2467	13.471	13.7834	11.9459	14.4101	2.71265	2.8971	3.27252	2.69911	1.56233	1.99549	0	11.8059	12.6809	13.1995	14.0034	12.4324	16.4961	16.4287	17.3718	15.8465	14.6327	15.3897	24.3249	20.5741	19.5204	25.4885	27.3997	21.0022	d__Bacteria;p__Bacillota;c__Bacilli;o__Lactobacillales;f__Lactobacillaceae;g__Leuconostoc;s__Leuconostoc citreum
Mycobacteriales_MAG9	6.87389	7.57143	4.74784	5.2591	5.29468	7.43615	0.975152	0.419325	0.409684	0.335206	0.324943	0.352007	1.24818	1.41245	1.75227	1.24977	1.69529	1.32018	0.229705	0.26819	0.58024	0.559978	0.547673	0.358507	0	0	0	0	0	0	0	0	0	0	0	0	1.48279	0.481104	3.06531	2.02658	1.33036	2.10859	4.14526	4.60146	4.94131	5.61866	4.44829	4.17975	d__Bacteria;p__Actinomycetota;c__Actinomycetes;o__Mycobacteriales;f__Mycobacteriaceae;g__Corynebacterium;s__Corynebacterium nuruki
Streptomycetales_MAG1	13.1902	13.2089	12.2302	11.0025	11.0146	10.8848	0.090249	0.0669047	0.0952527	0.0675262	0.0291081	0.0369624	7.0203	7.61779	5.37725	11.8119	9.57848	8.12928	0.195251	0.239508	0.203112	0.294204	0.186275	0.19744	0.0650375	0.0724973	0.0702282	0.0644233	0.0500334	0.135494	0	0.668131	0.667679	0.631025	0.612287	0.557092	13.7927	1.7706	11.5653	25.3457	12.9671	14.245	25.4894	25.2552	29.5254	31.0753	26.5754	27.7565	d__Bacteria;p__Actinomycetota;c__Actinomycetes;o__Streptomycetales;f__Streptomycetaceae;g__Streptomyces;s__Streptomyces cacaoi
Lactobacillales_MAG22	22.6257	26.3888	17.3852	18.3912	17.6268	15.0899	1.70456	1.10556	1.51638	2.12893	1.24699	1.01069	397.33	382.304	399.147	395.531	361.76	359.383	1029.23	906.578	909.384	834.335	919.101	926.145	0.0260218	0.0230795	0.0160299	0.00931467	0.0353372	0.0109646	0.182787	0.506639	0.248449	0.268976	0.413126	0.208601	13.5264	17.5251	15.6054	16.045	14.9193	16.6682	24.6502	20.1875	17.4788	28.9557	31.1444	16.8633	d__Bacteria;p__Bacillota;c__Bacilli;o__Lactobacillales;f__Lactobacillaceae;g__Pediococcus;s__Pediococcus acidilactici
Mycobacteriales_MAG10	12.1616	13.0328	10.0046	8.01374	9.31754	8.8158	1.02978	0.538375	0.948882	0.610617	0.522852	0.49924	2.39155	2.02776	2.872	2.55413	2.48029	2.65681	1.50737	1.76004	6.44991	6.39544	5.44445	4.08837	0	0	0	0	0.00676272	0	0	0	0	0	0	0	2.25232	2.46446	5.59996	3.34801	2.27338	2.28828	7.47765	4.51628	6.06528	6.08425	7.98474	4.87807	d__Bacteria;p__Actinomycetota;c__Actinomycetes;o__Mycobacteriales;f__Mycobacteriaceae;g__Corynebacterium;s__
Rhizobiales_MAG3	0	0.0419769	0.0682756	0.0964891	0.0642958	0.114919	0	0	0	0	0	0	0.0504963	0	0	0	0	0.0400967	0	0	0.126628	0	0	0	0	0	0	0	0	0	0	0	0.190567	0	0	0.0949574	0	0	0	0.0798826	0	0	3.13441	0.510686	0.670031	0.491927	5.8966	0.527047	d__Bacteria;p__Pseudomonadota;c__Alphaproteobacteria;o__Rhizobiales;f__Rhizobiaceae;g__Ochrobactrum;s__Ochrobactrum pseudintermedium
Enterobacterales_MAG10	1.51925	1.01234	0.864974	0.910044	1.2164	1.3723	0	0	0	0	0	0	0.329386	1.05432	0.742209	0.555245	0.531134	0.337733	0.334242	0.174662	0.282273	1.77542	0.168567	0.216235	0.273564	0.222139	0.132108	0.255687	0.258976	0.453706	0	0.340039	0.363179	0.401021	0.314391	0.197793	0.29646	0.370511	0.348289	0.52416	2.09777	0.473969	1.71921	1.21448	1.01106	1.56463	2.20053	4.48678	d__Bacteria;p__Pseudomonadota;c__Gammaproteobacteria;o__Enterobacterales;f__Enterobacteriaceae;g__Enterobacter;s__Enterobacter hormaechei_C
Bacillales_D_MAG4	78.7849	82.3597	70.9673	71.7539	67.4761	69.8476	35.7608	23.3075	34.0315	31.912	24.811	22.8248	332.319	345.648	325.413	354.075	335.854	338.813	244.606	252.237	235.116	248.373	246.238	247.732	0.129996	0.120609	0.105188	0.0939203	0.0935187	0.123703	0.117436	1.4476	0.842372	0.96291	1.14506	0.991837	340.595	385.205	297.853	324.802	331.083	324.255	330.111	323.952	313.901	304.876	325.189	329.59	d__Bacteria;p__Bacillota;c__Bacilli;o__Bacillales_D;f__Amphibacillaceae;g__Oceanobacillus;s__Oceanobacillus caeni

## Sheet: Table S4
Table S4 Distribution of Key DNA Metabolism and Defense-Related Functional Gene Counts Across Bacterial MAGs.
Bin	Transfer	Repair	Recombination	Replication	Phage	Integration	Excision	Stability	Defense
Mycobacteriales_MAG1	7	27	27	27	21	4	4	4	4
Mycobacteriales_MAG2	38	57	57	57	40	21	21	17	17
Enterobacterales_MAG1	75	95	95	95	93	32	32	38	38
Actinomycetales_MAG1	16	29	29	29	23	17	17	7	7
Mycobacteriales_MAG3	42	45	45	45	35	29	29	21	21
Lactobacillales_MAG1	209	159	159	159	114	121	121	94	94
Mycobacteriales_MAG4	4	23	23	23	21	2	2	2	2
Enterobacterales_MAG2	15	62	62	62	33	9	9	7	7
Bacillales_B_MAG1	58	66	66	66	40	23	23	28	28
Staphylococcales_MAG1	114	117	117	117	76	64	64	54	54
Streptosporangiales_MAG1	32	35	35	35	24	22	22	15	15
Staphylococcales_MAG2	33	77	77	77	37	20	20	15	15
Lactobacillales_MAG2	24	31	31	31	18	11	11	8	8
Actinomycetales_MAG2	20	33	33	33	25	13	13	9	9
Burkholderiales_MAG1	19	22	22	22	22	11	11	9	9
Enterobacterales_MAG4	15	62	62	62	33	8	8	5	5
Lactobacillales_MAG4	40	73	73	73	38	19	19	14	14
Lactobacillales_MAG5	136	118	118	118	86	62	62	64	64
Bacillales_D_MAG1	65	58	58	58	41	32	32	29	29
Actinomycetales_MAG3	10	32	32	32	15	6	6	3	3
Enterobacterales_MAG5	331	273	273	273	250	171	171	159	159
unclassified_MAG1	0	0	0	0	0	0	0	0	0
Bacillales_MAG1	38	52	52	52	36	14	14	15	15
Flavobacteriales_B_MAG1	1	1	1	1	3	0	0	0	0
Lactobacillales_MAG7	14	36	36	36	25	8	8	5	5
Burkholderiales_MAG2	233	165	165	165	142	147	147	110	110
Thermoactinomycetales_MAG1	75	63	63	63	63	37	37	38	38
Staphylococcales_MAG4	48	92	92	92	41	22	22	22	22
Lactobacillales_MAG9	38	36	36	36	27	18	18	17	17
Bacillales_D_MAG2	127	95	95	95	73	82	82	65	65
Bacillales_B_MAG2	74	75	75	75	55	45	45	39	39
Mycobacteriales_MAG5	44	51	51	51	36	32	32	20	20
Enterobacterales_MAG6	234	207	207	207	135	97	97	102	102
Bacillales_B_MAG3	72	72	72	72	50	35	35	37	37
Actinomycetales_MAG4	35	47	47	47	34	24	24	17	17
Enterobacterales_MAG7	106	146	146	146	85	35	35	44	44
Lactobacillales_MAG10	31	35	35	35	23	12	12	12	12
Bacillales_K_MAG1	44	49	49	49	35	22	22	20	20
Bacillales_MAG2	58	58	58	58	53	23	23	25	25
Lactobacillales_MAG11	60	54	54	54	40	39	39	27	27
Burkholderiales_MAG3	92	81	81	81	67	38	38	38	38
Staphylococcales_MAG5	35	74	74	74	36	24	24	13	13
Staphylococcales_MAG6	51	89	89	89	41	30	30	25	25
Lactobacillales_MAG12	69	94	94	94	47	27	27	27	27
Staphylococcales_MAG7	287	223	223	223	169	166	166	142	142
Actinomycetales_MAG5	6	26	26	26	16	4	4	2	2
Clostridiales_MAG1	37	54	54	54	26	15	15	18	18
Flavobacteriales_B_MAG2	44	34	34	34	30	42	42	22	22
Lactobacillales_MAG13	15	26	26	26	20	8	8	6	6
Enterobacterales_MAG8	378	295	295	295	260	227	227	182	182
Lactobacillales_MAG14	28	32	32	32	25	11	11	9	9
Staphylococcales_MAG9	40	87	87	87	35	19	19	17	17
Paenibacillales_MAG1	96	78	78	78	65	55	55	46	46
Lactobacillales_MAG15	93	101	101	101	65	43	43	38	38
Actinomycetales_MAG6	27	40	40	40	28	20	20	9	9
Nanosalinales_MAG1	0	1	1	1	1	0	0	0	0
Pseudomonadales_MAG1	74	79	79	79	50	36	36	40	40
UBA11346_MAG1	12	4	4	4	7	4	4	4	4
Caldilineales_MAG1	38	30	30	30	25	20	20	15	15
Multivoradales_MAG1	28	20	20	20	22	12	12	16	16
Phycisphaerales_MAG1	4	2	2	2	9	0	0	0	0
Xanthomonadales_MAG1	19	30	30	30	23	10	10	6	6
UBA9973_MAG1	0	7	7	7	3	1	1	0	0
Cyanobacteriales_MAG1	117	75	75	75	79	63	63	57	57
Xanthomonadales_MAG2	102	72	72	72	63	74	74	48	48
Longimicrobiales_MAG1	3	8	8	8	6	1	1	0	0
Rhodobacterales_MAG1	90	76	76	76	58	70	70	39	39
Balneolales_MAG1	6	10	10	10	10	9	9	2	2
Halobacteriales_MAG2	89	45	45	45	43	69	69	44	44
Pirellulales_MAG1	6	6	6	6	9	10	10	2	2
Rhodothermales_MAG1	18	16	16	16	20	14	14	8	8
Halobacteriales_MAG3	16	14	14	14	10	10	10	7	7
Balneolales_MAG3	8	11	11	11	8	3	3	3	3
T1Sed10-126_MAG1	1	6	6	6	7	0	0	0	0
Rhodothermales_MAG2	15	20	20	20	13	9	9	7	7
Balneolales_MAG4	4	9	9	9	9	2	2	1	1
Cytophagales_MAG1	9	21	21	21	14	6	6	6	6
Rhodothermales_MAG3	5	9	9	9	7	2	2	2	2
Balneolales_MAG5	18	14	14	14	15	8	8	8	8
Palauibacterales_MAG1	3	3	3	3	4	0	0	0	0
Halobacteriales_MAG5	27	13	13	13	12	13	13	11	11
Xanthomonadales_MAG3	13	30	30	30	20	6	6	4	4
Rhodothermales_MAG4	10	13	13	13	14	4	4	3	3
UBA5794_MAG1	7	7	7	7	10	3	3	2	2
UBA5794_MAG2	6	10	10	10	8	3	3	2	2
Halobacteriales_MAG7	33	16	16	16	15	27	27	14	14
Xanthomonadales_MAG4	23	30	30	30	23	10	10	6	6
Halobacteriales_MAG8	26	18	18	18	14	29	29	13	13
Deinococcales_MAG1	3	12	12	12	10	2	2	0	0
Balneolales_MAG6	4	9	9	9	8	1	1	1	1
Palauibacterales_MAG2	3	2	2	2	7	0	0	0	0
Rhodothermales_MAG5	17	16	16	16	16	15	15	7	7
Rhizobiales_MAG1	152	99	99	99	78	57	57	62	62
Thermoactinomycetales_MAG2	20	30	30	30	19	6	6	7	7
Xanthomonadales_MAG5	64	61	61	61	52	37	37	26	26
Mycobacteriales_MAG6	92	91	91	91	73	47	47	41	41
Caulobacterales_MAG1	82	58	58	58	46	33	33	32	32
Burkholderiales_MAG4	163	138	138	138	115	92	92	73	73
Staphylococcales_MAG11	30	61	61	61	28	14	14	15	15
Rhizobiales_MAG2	215	147	147	147	110	113	113	90	90
Mycobacteriales_MAG7	27	45	45	45	32	14	14	10	10
Thermoactinomycetales_MAG3	36	40	40	40	32	18	18	16	16
Thermoactinomycetales_MAG4	118	81	81	81	82	68	68	55	55
Bacillales_D_MAG3	39	49	49	49	33	16	16	16	16
Lactobacillales_MAG16	58	59	59	59	41	32	32	29	29
Pseudomonadales_MAG2	41	46	46	46	34	31	31	16	16
Actinomycetales_MAG7	16	35	35	35	22	14	14	8	8
Lactobacillales_MAG17	28	28	28	28	17	9	9	9	9
Actinomycetales_MAG8	30	46	46	46	27	24	24	13	13
Actinomycetales_MAG9	85	74	74	74	52	67	67	44	44
Coriobacteriales_MAG1	59	52	52	52	37	32	32	26	26
Selenomonadales_MAG1	86	62	62	62	54	59	59	43	43
Enterobacterales_MAG9	333	261	261	261	276	191	191	161	161
Lachnospirales_MAG1	514	317	317	317	277	268	268	249	249
Bacteroidales_MAG1	106	114	114	114	60	51	51	54	54
Lachnospirales_MAG2	118	114	114	114	73	63	63	57	57
Erysipelotrichales_MAG1	156	115	115	115	105	112	112	79	79
Lachnospirales_MAG3	95	103	103	103	70	50	50	45	45
Peptostreptococcales_MAG1	140	100	100	100	81	75	75	71	71
Bacteroidales_MAG2	303	193	193	193	146	154	154	138	138
Lachnospirales_MAG5	101	103	103	103	66	53	53	46	46
Actinomycetales_MAG10	70	72	72	72	50	41	41	32	32
Bacteroidales_MAG3	163	136	136	136	87	80	80	76	76
Actinomycetales_MAG11	27	44	44	44	25	11	11	13	13
Mycobacteriales_MAG8	50	57	57	57	41	28	28	24	24
Bacillales_B_MAG4	104	99	99	99	68	49	49	48	48
Bacillales_B_MAG5	212	155	155	155	126	126	126	110	110
Lactobacillales_MAG18	34	53	53	53	31	22	22	17	17
Lactobacillales_MAG19	63	60	60	60	43	45	45	28	28
Bacillales_MAG3	67	68	68	68	60	29	29	30	30
Lactobacillales_MAG20	42	58	58	58	37	32	32	19	19
Thermoactinomycetales_MAG5	49	43	43	43	39	22	22	18	18
Lactobacillales_MAG21	11	23	23	23	16	3	3	4	4
Streptomycetales_MAG1	85	75	75	75	54	46	46	38	38
Lactobacillales_MAG22	27	45	45	45	30	14	14	14	14
Mycobacteriales_MAG10	41	50	50	50	30	18	18	18	18
Rhizobiales_MAG3	206	123	123	123	104	104	104	83	83
Bacillales_D_MAG4	53	51	51	51	34	28	28	29	29

## Sheet: Table S5
Table S5 Functional Gene Counts per MAG.
Bin	NA:Keyword	clpB	oppF	oppD	NA	gyrB	uvrA	groL	dnaK	clpP	tnpA	tnp	gyrA	ftsH	clpX	recA	uvrB	ruvB	hup	groS	copR	rarA	ssb	soj_2	recR	ftsZ	thyA	uvrC	radA	tnpB	topA	nusA	dnaB	dut	ligA	ung	dnaA	rph	dnaJ	nth	polA	nusG	nfo	pcrA	lexA	mutS	rex	rnj	repA
Mycobacteriales_MAG1	2	2	0	0	0	2	2	1	2	2	0	0	1	1	1	1	0	0	0	1	0	1	0	2	2	1	1	0	0	0	2	1	2	0	0	0	1	0	0	0	1	0	0	0	0	0	0	0	0
Mycobacteriales_MAG2	11	4	0	0	2	2	3	2	0	2	0	0	1	1	2	1	1	0	1	1	2	0	0	1	1	0	1	1	1	0	2	1	1	1	1	1	1	1	0	1	2	1	0	1	0	0	0	0	0
Enterobacterales_MAG1	15	3	1	1	1	1	2	1	2	1	1	1	1	0	1	1	1	1	1	1	1	1	1	0	1	1	1	1	1	0	1	1	1	1	1	1	1	1	1	1	1	1	1	0	1	1	0	0	0
Actinomycetales_MAG1	4	2	0	0	1	2	2	1	2	1	0	0	1	1	1	1	1	1	1	1	1	1	0	2	1	1	1	1	0	0	0	1	1	1	0	0	0	1	0	0	0	0	0	0	0	0	0	0	0
Mycobacteriales_MAG3	13	2	0	0	2	1	1	2	1	2	6	0	1	1	1	1	1	1	0	1	1	1	0	2	0	0	1	1	2	0	1	0	1	0	1	1	0	1	0	0	0	0	0	1	0	0	0	0	1
Lactobacillales_MAG1	81	3	2	2	4	2	3	1	1	1	3	0	1	1	1	2	1	1	1	1	1	2	3	1	1	1	1	1	1	0	1	1	1	1	1	1	1	0	1	0	1	1	1	1	1	1	1	1	8
Mycobacteriales_MAG4	1	4	0	0	0	1	1	1	2	1	0	0	1	1	1	0	1	1	0	1	0	0	0	0	1	2	2	0	0	0	2	0	1	0	0	1	0	1	0	0	0	0	0	0	0	0	0	0	0
Enterobacterales_MAG2	4	2	0	1	0	2	1	1	2	1	0	0	1	1	1	1	1	1	0	1	0	1	1	0	1	1	1	0	1	0	1	1	1	1	1	1	1	0	1	2	1	1	1	0	1	1	0	0	0
Bacillales_B_MAG1	18	3	2	3	0	3	1	1	1	1	0	0	1	1	1	1	1	1	1	1	1	2	0	1	1	1	1	1	1	0	1	1	2	1	1	1	1	0	1	1	2	1	1	1	1	1	1	1	0
Staphylococcales_MAG1	39	1	3	1	5	2	2	1	1	1	2	1	1	1	1	1	0	1	1	1	1	1	4	0	1	1	1	1	1	0	3	1	0	2	1	1	1	0	1	1	0	1	1	1	1	1	1	1	0
Streptosporangiales_MAG1	12	1	1	0	0	1	1	1	0	1	1	0	1	0	0	0	1	0	0	1	1	1	0	3	2	1	0	0	0	1	1	0	0	1	0	1	0	1	0	1	0	0	0	0	0	0	0	0	0
Staphylococcales_MAG2	10	1	1	2	0	3	2	0	1	2	1	0	2	1	1	0	0	1	1	0	0	1	2	0	1	1	1	1	1	0	1	1	0	0	0	1	2	0	1	1	0	1	1	0	1	0	1	0	0
Lactobacillales_MAG2	7	2	3	2	0	1	3	1	0	1	0	0	1	1	0	1	1	1	0	1	0	1	1	0	1	0	0	0	0	0	0	0	1	0	1	1	1	0	0	0	0	0	0	1	0	0	0	0	0
Actinomycetales_MAG2	7	2	0	0	0	2	2	1	1	1	2	0	1	1	1	1	1	1	1	1	1	1	0	2	1	1	1	1	0	0	0	0	1	1	0	0	0	1	0	1	0	0	0	0	0	0	0	0	0
Burkholderiales_MAG1	8	1	0	0	0	0	1	1	1	1	0	1	0	1	1	1	1	1	1	1	0	0	1	0	0	0	1	0	0	0	0	0	0	0	0	1	0	0	0	0	0	0	0	0	0	0	0	0	0
Enterobacterales_MAG4	1	2	0	1	0	1	1	2	2	1	0	0	1	0	1	1	1	1	1	1	1	1	1	0	1	1	1	0	1	0	1	1	1	1	1	1	2	1	2	1	1	1	1	0	1	1	0	0	0
Lactobacillales_MAG4	9	4	3	2	0	2	1	1	1	1	3	0	1	1	1	1	1	1	1	1	0	1	1	1	1	2	1	2	1	0	1	1	1	1	1	1	1	1	1	1	1	1	1	1	1	1	2	1	0
Lactobacillales_MAG5	48	2	2	2	0	2	3	1	1	2	0	0	1	1	1	1	1	1	1	1	2	2	1	1	1	1	1	1	2	1	1	1	1	2	2	1	1	1	1	1	1	1	1	1	1	1	2	1	0
Bacillales_D_MAG1	20	2	5	5	2	2	1	0	1	1	0	0	1	1	1	1	1	1	1	1	0	1	1	1	1	1	1	1	1	0	1	1	1	0	1	0	1	2	1	1	1	1	1	1	1	0	1	2	0
Actinomycetales_MAG3	1	2	1	2	0	2	5	1	0	1	0	0	3	1	1	1	2	0	0	1	1	0	0	2	1	1	2	0	0	0	1	0	1	1	0	1	1	1	0	0	0	0	0	0	0	0	0	0	0
Enterobacterales_MAG5	127	3	5	8	4	1	1	1	3	2	1	0	1	1	1	2	1	1	2	1	1	1	1	0	1	1	1	1	1	0	1	2	2	0	2	1	1	1	1	1	1	1	1	0	1	1	0	0	1
unclassified_MAG1	0	0	0	0	0	0	0	0	0	0	0	0	0	0	0	0	0	0	0	0	0	0	0	0	0	0	0	0	0	0	0	0	0	0	0	0	0	0	0	0	0	0	0	0	0	0	0	0	0
Bacillales_MAG1	8	1	4	2	1	2	1	0	1	1	0	0	1	1	1	1	1	1	1	1	0	1	2	1	1	1	1	1	1	0	1	1	1	1	1	1	1	1	1	1	1	1	1	1	1	1	1	1	0
Flavobacteriales_B_MAG1	0	0	0	0	0	0	0	1	1	0	0	0	0	0	0	0	0	0	0	1	0	0	0	0	0	0	0	0	0	0	0	0	0	0	0	0	0	0	0	0	0	0	0	0	0	0	0	0	0
Lactobacillales_MAG7	2	3	1	1	1	2	1	1	1	1	1	0	1	1	1	1	1	1	1	0	1	1	1	0	1	0	1	1	1	0	0	1	1	1	1	1	0	0	1	0	0	1	1	1	1	1	0	1	0
Burkholderiales_MAG2	90	3	1	1	10	1	1	2	1	1	3	1	1	3	1	1	1	0	2	1	4	1	1	0	1	0	0	2	1	4	0	0	1	0	0	0	0	1	0	0	2	0	0	0	1	2	0	0	2
Thermoactinomycetales_MAG1	26	1	2	2	0	1	1	1	1	2	0	0	1	2	1	1	1	1	4	1	0	1	3	1	1	1	0	1	1	0	1	1	1	1	1	1	1	1	1	0	0	1	0	1	1	0	1	0	0
Staphylococcales_MAG4	13	1	1	1	1	3	2	1	1	1	0	0	1	1	1	1	0	1	1	1	0	1	2	0	1	1	1	1	1	0	1	1	0	0	1	1	1	0	1	1	0	1	1	1	1	1	1	1	0
Lactobacillales_MAG9	12	3	2	2	0	2	2	1	1	0	2	1	1	0	1	1	1	1	1	0	1	1	1	1	1	0	1	1	1	0	0	1	0	0	0	0	0	0	0	0	0	0	0	0	1	0	0	1	0
Bacillales_D_MAG2	40	3	6	3	4	2	3	1	1	2	10	2	2	1	2	1	1	1	1	1	0	1	0	1	1	1	1	1	1	3	1	1	1	0	0	1	1	1	1	1	1	1	1	1	1	0	1	1	0
Bacillales_B_MAG2	25	2	2	1	2	2	1	1	1	1	1	0	1	2	1	1	1	1	1	1	0	1	2	1	1	1	1	1	1	6	1	1	1	0	1	1	1	1	1	1	1	1	1	1	0	1	1	1	0
Mycobacteriales_MAG5	16	2	0	0	0	1	2	1	1	1	3	1	0	1	1	1	0	0	0	0	1	0	0	2	1	1	1	2	1	0	1	1	1	1	1	1	0	2	1	0	0	0	0	1	0	0	0	0	2
Enterobacterales_MAG6	69	1	2	7	2	1	2	1	1	1	1	0	0	1	1	1	1	0	0	1	2	1	2	0	1	1	1	1	1	0	1	1	2	1	2	1	1	1	1	1	1	1	1	0	2	1	0	0	6
Bacillales_B_MAG3	23	4	3	1	0	3	1	1	1	0	1	0	1	4	1	1	1	2	1	2	0	2	1	1	1	1	1	1	1	3	1	1	1	1	1	1	1	0	1	1	1	1	1	1	1	1	1	1	0
Actinomycetales_MAG4	10	2	0	0	2	2	1	3	1	2	5	0	1	1	1	1	2	1	1	1	1	0	0	2	1	1	0	0	0	0	1	0	1	1	1	0	0	2	0	0	1	0	0	0	0	0	0	0	3
Enterobacterales_MAG7	19	2	5	10	0	2	2	1	2	1	0	0	1	2	1	2	2	1	2	1	3	2	0	0	1	2	1	3	1	0	2	1	1	1	1	1	3	1	2	1	0	1	1	0	1	0	0	0	0
Lactobacillales_MAG10	8	3	3	2	0	1	2	1	1	1	1	0	1	1	1	1	1	1	1	0	1	1	1	1	1	1	1	1	1	0	1	1	0	1	0	0	0	0	0	0	1	0	0	1	0	0	1	1	0
Bacillales_K_MAG1	14	2	2	2	0	2	1	1	1	2	0	0	1	1	1	1	1	1	2	1	0	1	1	1	1	1	1	1	1	0	1	1	1	0	1	1	1	1	1	1	1	1	1	1	1	0	1	1	0
Bacillales_MAG2	18	1	3	2	1	1	1	0	1	2	0	0	1	1	1	1	1	1	1	1	0	1	2	1	1	1	0	1	1	0	1	1	1	0	1	1	1	1	1	1	1	1	1	1	0	1	1	1	0
Lactobacillales_MAG11	23	3	1	1	0	2	1	1	1	0	1	3	1	0	1	1	1	1	1	0	1	1	1	1	1	0	1	1	1	0	0	1	0	0	0	0	0	0	0	0	0	0	0	0	1	0	1	1	0
Burkholderiales_MAG3	25	5	9	9	0	1	2	2	4	2	0	0	2	2	2	1	2	1	1	2	7	1	0	0	1	0	0	2	1	0	0	1	1	0	0	0	1	1	1	1	1	1	0	0	1	1	0	0	0
Staphylococcales_MAG5	7	1	3	1	0	2	3	1	1	1	0	7	1	1	1	1	0	1	1	1	0	1	1	0	1	1	1	1	1	0	1	1	0	0	1	1	1	0	1	0	0	1	1	0	1	1	1	1	0
Staphylococcales_MAG6	12	1	1	1	4	2	2	1	1	1	2	0	1	1	2	1	0	1	1	1	0	1	1	0	1	1	1	2	0	0	1	1	0	0	1	1	1	0	1	1	0	0	1	1	1	1	1	1	0
Lactobacillales_MAG12	20	3	3	3	0	2	2	1	1	1	0	0	2	1	1	1	1	1	1	1	1	1	1	1	1	1	1	1	1	1	1	1	1	1	1	1	1	1	1	1	1	1	2	1	1	1	2	1	0
Staphylococcales_MAG7	102	4	4	1	16	2	5	1	1	0	0	5	0	0	1	2	0	1	2	0	0	3	2	0	1	0	1	2	0	3	2	0	1	0	1	1	0	0	1	1	0	1	0	2	1	0	1	1	1
Actinomycetales_MAG5	1	1	0	0	0	2	1	2	1	1	0	0	1	1	1	1	1	1	1	1	1	1	0	2	1	1	0	0	0	0	1	0	1	0	0	1	0	1	0	0	0	0	0	0	0	0	0	0	0
Clostridiales_MAG1	10	2	1	2	0	2	1	1	1	1	0	0	1	2	1	1	2	1	1	0	2	2	1	0	1	0	0	0	0	0	1	0	0	0	1	0	2	0	0	0	2	0	1	1	0	2	1	2	0
Flavobacteriales_B_MAG2	11	1	0	0	8	0	0	1	1	0	2	3	0	0	0	0	0	0	2	1	0	0	0	0	0	0	0	0	0	0	0	0	0	0	0	0	0	0	0	0	0	0	0	0	0	0	0	0	0
Lactobacillales_MAG13	2	3	1	1	0	2	1	2	0	1	1	0	1	1	1	0	1	1	2	0	1	1	1	1	1	0	1	1	1	0	1	0	0	1	0	0	0	0	0	0	0	0	0	0	0	0	1	1	0
Enterobacterales_MAG8	140	4	2	3	9	1	1	1	2	1	14	2	1	1	1	2	1	1	2	1	1	1	2	0	1	1	1	1	1	2	1	1	1	1	1	1	2	1	1	1	1	1	1	0	1	2	0	0	3
Lactobacillales_MAG14	7	2	2	2	0	1	1	1	1	1	0	0	1	1	2	1	1	1	1	0	1	1	1	0	1	1	0	0	1	0	0	1	1	1	0	0	0	0	1	0	0	0	0	0	0	2	1	1	0
Staphylococcales_MAG9	10	2	1	1	0	2	2	1	1	1	1	0	1	1	1	1	0	1	1	0	0	1	1	0	1	1	1	1	1	0	1	1	0	0	1	1	1	0	1	1	0	1	1	1	1	2	1	2	0
Paenibacillales_MAG1	30	1	3	3	4	2	2	1	1	2	2	3	1	2	1	1	1	1	3	1	2	1	1	1	1	1	1	1	1	2	1	1	1	1	1	1	1	1	1	1	0	1	1	1	1	0	1	0	0
Lactobacillales_MAG15	31	4	4	3	0	3	1	1	0	2	1	2	1	1	1	2	1	1	1	1	1	1	2	1	1	1	1	1	1	0	1	0	1	1	2	1	1	1	0	1	1	1	1	2	1	1	2	1	0
Actinomycetales_MAG6	8	4	4	2	0	3	3	1	1	1	3	0	2	0	1	1	1	0	0	0	1	2	0	3	1	0	1	0	1	0	0	0	2	0	0	0	0	1	0	0	0	1	0	0	0	0	0	0	0
Nanosalinales_MAG1	0	0	0	0	0	0	0	0	1	0	0	0	0	0	0	0	0	0	0	0	0	0	0	0	0	0	0	0	0	0	0	0	0	0	0	0	0	0	0	0	0	0	0	0	0	0	0	0	0
Pseudomonadales_MAG1	23	2	1	1	2	1	2	0	1	2	0	0	0	1	1	1	2	1	0	0	0	0	0	1	2	1	1	1	1	3	1	2	2	1	0	1	1	2	0	1	1	1	1	0	0	2	0	0	0
UBA11346_MAG1	3	0	1	0	0	0	0	2	1	0	0	0	0	0	0	0	0	0	0	0	0	0	0	0	0	0	1	0	0	0	0	0	0	1	0	0	0	0	0	0	0	0	0	0	0	0	0	0	0
Caldilineales_MAG1	10	2	4	1	5	1	1	2	1	0	1	0	0	1	0	2	0	0	0	2	0	0	0	1	0	0	0	0	0	0	0	0	0	0	0	0	0	0	1	0	0	0	0	0	0	0	0	2	0
Multivoradales_MAG1	10	2	0	0	0	0	0	1	1	1	0	0	0	0	2	1	1	2	0	1	0	0	1	0	0	0	1	0	0	0	0	0	0	1	0	0	0	0	0	0	0	0	0	0	0	0	0	0	0
Phycisphaerales_MAG1	0	0	0	1	0	0	0	3	1	1	0	0	0	0	2	1	0	0	0	0	0	0	0	0	0	0	1	0	0	0	0	0	0	0	0	0	0	0	0	0	0	0	0	0	0	0	0	0	0
Xanthomonadales_MAG1	4	1	1	0	0	1	1	1	2	1	0	0	1	1	1	1	2	1	1	1	0	0	1	1	0	1	1	0	1	0	0	0	0	1	0	1	0	1	1	1	1	1	0	0	0	0	0	0	0
UBA9973_MAG1	0	1	0	0	0	1	1	0	1	0	0	0	0	0	0	0	0	1	0	0	0	0	0	0	0	0	0	0	0	0	1	0	0	0	0	0	0	0	0	0	0	0	0	1	0	0	0	0	0
Cyanobacteriales_MAG1	53	5	1	0	0	1	1	1	5	3	1	0	0	2	1	1	0	1	4	1	0	0	0	0	0	0	0	0	1	3	0	1	0	0	0	0	0	1	0	0	0	0	0	0	0	0	0	0	0
Xanthomonadales_MAG2	27	1	1	0	18	1	1	1	2	1	4	2	1	1	1	1	1	1	1	1	0	1	1	1	0	1	1	0	1	2	0	0	0	1	0	1	0	1	0	1	0	1	0	0	0	0	0	0	0
Longimicrobiales_MAG1	0	1	2	0	0	0	1	1	1	1	0	0	0	0	1	1	1	0	0	1	0	0	0	1	0	0	0	0	0	0	0	0	0	0	0	0	0	0	0	0	0	0	0	0	0	0	0	0	0
Rhodobacterales_MAG1	30	0	4	5	7	2	1	1	2	1	5	4	2	3	1	1	4	1	0	1	1	1	1	0	1	2	0	0	1	1	0	1	0	1	1	0	0	0	1	1	0	0	0	0	0	1	0	0	0
Balneolales_MAG1	2	0	0	0	0	1	0	1	1	1	0	0	0	1	1	1	0	1	0	1	0	0	0	1	0	0	0	0	0	1	0	0	0	1	0	0	0	0	0	0	0	0	1	0	0	0	0	0	0
Halobacteriales_MAG2	42	0	2	1	0	0	0	0	0	0	3	22	1	0	0	0	0	0	0	0	0	0	0	0	0	1	0	0	0	0	0	0	0	0	0	0	0	0	0	0	0	0	0	0	0	0	0	0	0
Pirellulales_MAG1	1	0	0	0	1	0	0	2	1	1	0	4	0	0	1	1	1	0	0	1	0	0	0	0	0	0	1	0	0	0	0	0	0	0	0	0	0	0	0	0	0	0	0	0	0	0	0	0	0
Rhodothermales_MAG1	6	0	0	0	1	1	0	2	1	1	0	0	1	0	2	1	1	0	0	1	0	0	0	1	1	0	2	0	0	0	0	0	0	1	0	0	0	0	0	0	0	0	0	0	0	0	0	0	0
Halobacteriales_MAG3	7	0	2	0	0	1	0	0	2	0	0	3	1	0	0	0	0	0	0	0	0	0	0	0	0	1	0	0	0	0	0	0	0	0	0	0	0	0	0	0	0	0	0	0	0	0	0	0	0
Balneolales_MAG3	3	0	0	0	0	1	0	1	1	1	0	0	0	0	0	1	0	1	0	1	0	0	0	1	0	0	0	0	0	0	0	0	0	1	0	0	0	0	0	0	0	0	1	0	0	0	0	0	0
T1Sed10-126_MAG1	0	0	0	0	0	1	0	1	1	1	0	0	0	0	1	1	0	1	0	0	0	0	0	0	0	0	1	0	0	0	0	0	1	0	0	0	0	1	0	0	0	0	0	0	0	0	0	0	0
Rhodothermales_MAG2	6	0	0	0	1	1	0	1	2	0	0	2	1	0	0	1	1	1	0	1	0	2	0	1	0	1	0	0	0	0	0	0	0	0	0	0	0	0	0	0	0	0	0	0	0	0	0	0	0
Balneolales_MAG4	0	1	0	0	1	1	0	1	1	1	0	0	0	0	1	1	0	1	0	1	0	0	0	1	0	0	0	0	0	0	0	0	0	1	0	0	0	0	0	0	0	0	2	0	0	0	0	0	0
Cytophagales_MAG1	2	2	0	0	0	1	1	1	1	1	0	0	1	1	1	1	1	1	1	0	0	1	0	1	0	0	1	0	0	0	1	0	0	0	0	1	0	0	0	0	0	0	0	0	0	0	0	0	0
Rhodothermales_MAG3	2	0	0	0	0	1	0	1	1	1	0	0	0	0	0	1	0	1	0	1	0	2	0	1	0	0	0	0	0	0	0	0	0	0	0	0	0	0	0	0	0	0	0	0	0	0	0	0	0
Balneolales_MAG5	7	1	0	0	0	1	0	2	1	1	1	0	0	0	0	1	0	0	0	1	0	0	0	1	0	0	0	0	0	0	1	0	0	1	0	0	0	0	0	0	0	0	0	0	0	0	0	0	0
Palauibacterales_MAG1	0	0	0	0	0	1	0	2	0	0	0	0	0	0	0	0	1	1	0	1	0	0	0	0	0	0	0	0	0	0	0	0	0	0	0	0	0	0	0	0	0	0	0	0	0	0	0	0	0
Halobacteriales_MAG5	11	0	2	3	0	1	0	0	0	0	1	1	1	0	0	0	0	0	0	0	0	0	0	0	0	0	0	0	0	0	0	0	0	0	0	0	0	0	0	0	0	0	0	0	0	0	0	0	0
Xanthomonadales_MAG3	1	1	0	0	0	1	1	1	2	1	0	0	1	1	1	1	1	1	0	1	0	1	1	1	0	1	1	0	1	0	0	0	0	1	0	0	1	1	1	1	1	0	0	0	1	0	0	0	0
Rhodothermales_MAG4	1	0	0	0	2	1	0	3	2	0	0	1	1	0	0	1	1	1	0	2	0	1	0	1	0	0	1	0	0	0	0	0	0	1	0	0	0	0	0	0	0	0	0	0	0	0	0	0	0
UBA5794_MAG1	2	2	2	0	0	0	0	1	1	2	0	0	0	0	2	0	0	1	0	0	0	0	0	0	0	0	0	0	0	0	0	0	0	0	0	0	0	0	0	0	0	0	0	0	0	0	0	0	0
UBA5794_MAG2	2	2	1	0	0	0	0	1	1	1	0	0	0	0	0	0	0	1	0	1	0	0	0	0	1	1	0	0	0	0	1	0	0	0	0	0	0	0	0	0	0	0	0	0	0	0	0	0	0
Halobacteriales_MAG7	14	0	1	4	0	1	0	0	0	0	2	11	0	0	0	0	0	0	0	0	0	0	0	0	0	1	0	0	0	0	0	0	0	0	0	0	0	0	0	0	0	0	0	0	0	0	0	0	0
Xanthomonadales_MAG4	5	2	1	1	0	1	1	1	0	1	0	0	1	1	1	1	2	1	1	1	0	1	1	1	0	1	1	0	1	0	0	0	0	1	0	1	0	1	0	0	0	1	0	0	0	0	0	0	0
Halobacteriales_MAG8	13	0	0	0	0	1	0	0	0	0	3	12	1	0	0	0	0	0	0	0	0	0	0	0	0	2	0	0	0	0	0	0	0	0	0	0	0	0	0	0	0	0	0	0	0	0	0	0	0
Deinococcales_MAG1	0	1	1	0	0	1	1	0	1	0	0	0	1	0	0	0	2	1	0	2	0	1	0	0	0	0	0	0	0	0	0	0	1	0	0	0	0	0	0	0	0	0	0	0	0	0	0	0	0
Balneolales_MAG6	1	1	0	0	0	1	0	1	1	1	0	0	0	0	1	1	0	1	0	1	0	0	0	1	0	0	0	0	0	0	0	0	0	1	0	0	0	0	0	0	0	0	1	0	0	0	0	0	0
Palauibacterales_MAG2	0	0	0	0	0	0	0	3	0	2	0	0	0	0	1	0	1	1	0	1	0	0	0	0	0	0	0	0	0	0	0	0	0	0	0	0	0	0	0	0	0	0	0	0	0	0	0	0	0
Rhodothermales_MAG5	3	0	0	0	4	2	1	2	1	1	0	1	1	0	0	1	0	1	0	2	0	1	0	1	0	0	1	0	0	0	0	0	0	1	0	0	0	0	0	0	0	0	0	0	0	0	0	0	0
Rhizobiales_MAG1	51	2	6	16	0	2	1	1	2	2	1	0	1	2	1	1	1	1	1	1	8	1	1	0	1	2	1	0	1	0	0	1	0	1	1	0	0	1	0	0	0	0	0	1	0	0	0	0	3
Thermoactinomycetales_MAG2	1	1	2	3	0	1	1	1	1	2	0	0	1	1	1	1	1	1	2	1	0	1	1	1	1	1	0	1	1	0	1	1	1	0	1	0	1	1	1	0	0	1	0	0	1	0	1	0	0
Xanthomonadales_MAG5	22	2	0	0	1	1	3	2	1	2	1	0	1	2	1	1	1	1	1	1	1	2	1	1	1	0	1	1	1	0	0	0	2	1	1	1	0	1	1	1	0	1	0	0	1	0	0	0	0
Mycobacteriales_MAG6	34	6	2	1	4	1	2	2	2	4	1	0	1	1	1	1	1	1	0	1	2	1	0	1	1	1	2	1	1	0	1	1	0	1	1	1	1	1	1	1	1	1	0	1	0	0	0	0	0
Caulobacterales_MAG1	22	1	0	0	3	2	2	1	0	1	1	1	1	1	1	1	1	2	0	1	5	1	1	0	1	1	2	0	0	0	0	1	0	1	0	0	0	1	0	0	1	0	0	0	0	0	0	0	0
Burkholderiales_MAG4	60	6	2	2	6	0	1	2	2	1	1	1	1	2	1	1	1	1	2	3	8	1	1	0	1	0	0	1	1	1	0	1	1	1	0	0	0	1	1	1	1	1	0	0	1	1	0	0	0
Staphylococcales_MAG11	6	1	1	1	0	2	1	1	1	1	1	0	1	1	1	1	0	1	1	1	1	1	1	0	1	1	1	1	1	0	1	1	0	0	1	1	1	0	1	1	0	1	1	1	1	2	1	1	0
Rhizobiales_MAG2	80	4	6	7	4	2	2	2	1	2	2	0	1	2	1	1	1	2	2	2	5	1	0	0	1	0	1	0	1	1	0	2	0	1	1	0	0	1	0	0	0	0	0	0	0	1	0	0	5
Mycobacteriales_MAG7	9	4	2	0	0	1	1	2	4	2	0	0	1	1	1	1	1	1	0	1	0	1	0	2	1	0	0	1	1	0	1	1	1	1	1	1	0	1	0	1	1	0	0	1	0	0	0	0	0
Thermoactinomycetales_MAG3	8	2	2	3	1	1	1	1	1	3	0	0	1	2	1	1	1	1	3	1	0	1	1	1	1	1	1	1	1	4	1	1	1	0	0	1	1	1	1	0	1	1	0	1	1	0	1	0	0
Thermoactinomycetales_MAG4	44	1	2	3	4	1	1	1	1	4	1	2	1	1	1	1	1	1	4	1	0	1	2	1	1	1	1	1	1	0	1	1	1	0	0	1	1	1	1	0	0	1	0	1	1	0	1	0	0
Bacillales_D_MAG3	11	2	4	3	1	2	1	1	1	1	0	0	1	1	1	1	2	1	1	1	0	3	0	1	1	1	1	1	1	1	1	1	1	0	1	1	1	1	1	1	1	1	1	1	1	0	1	1	0
Lactobacillales_MAG16	22	2	1	1	1	2	1	1	1	1	0	0	1	1	1	1	1	1	2	0	1	1	0	0	1	1	0	2	1	0	0	0	1	1	0	0	0	0	1	1	0	0	0	0	0	1	1	1	1
Pseudomonadales_MAG2	15	1	1	0	0	2	0	1	2	1	2	1	1	3	1	0	2	0	1	0	2	1	0	0	0	1	1	0	0	1	1	1	0	0	1	0	0	1	1	0	0	1	0	1	0	0	0	0	0
Actinomycetales_MAG7	2	2	0	0	2	2	4	1	1	0	0	0	1	1	1	1	1	1	1	1	1	1	0	2	1	0	1	2	0	0	0	1	1	1	1	0	0	1	0	0	0	0	0	0	0	0	0	0	0
Lactobacillales_MAG17	6	1	3	2	0	2	1	2	0	1	0	0	1	0	1	0	1	1	1	0	1	2	0	1	1	1	1	1	1	0	1	1	0	1	0	0	0	0	0	0	0	0	0	0	0	1	1	0	0
Actinomycetales_MAG8	8	3	0	1	2	2	5	2	1	3	0	0	2	0	1	1	1	1	1	1	2	1	0	3	1	1	0	0	1	0	1	0	2	1	1	1	0	1	0	1	0	0	0	0	0	0	0	0	0
Actinomycetales_MAG9	29	1	0	1	5	4	6	3	1	1	7	0	5	0	1	0	2	0	1	1	1	1	0	2	1	1	0	0	0	0	1	1	0	1	1	0	1	1	1	0	1	0	0	0	0	0	0	0	1
Coriobacteriales_MAG1	25	1	3	0	0	0	2	1	2	1	2	0	1	1	0	1	1	1	0	0	0	0	2	0	1	1	0	0	0	0	0	0	0	0	0	0	0	0	0	0	1	0	1	0	0	0	0	1	0
Selenomonadales_MAG1	34	1	2	1	0	1	1	1	1	1	5	3	1	1	1	1	1	1	1	1	0	0	5	0	1	1	0	0	0	8	0	1	0	1	1	1	0	1	0	1	0	1	1	0	0	1	1	0	0
Enterobacterales_MAG9	97	2	3	4	8	1	1	1	3	1	10	0	1	0	2	1	1	1	0	1	3	1	2	0	1	1	1	1	1	7	1	1	1	1	1	1	1	1	1	1	1	1	1	0	1	2	0	0	3
Lachnospirales_MAG1	212	1	2	1	0	2	0	1	1	2	3	0	2	4	3	1	1	1	1	1	3	1	3	1	1	1	0	1	1	8	0	1	1	2	2	1	1	0	1	2	1	1	1	1	1	1	1	1	2
Bacteroidales_MAG1	38	3	0	0	0	2	3	2	2	1	0	0	1	1	1	1	2	1	2	1	0	0	1	4	1	1	1	1	1	0	1	0	1	1	2	1	2	0	1	1	2	0	0	1	0	1	0	0	0
Lachnospirales_MAG2	44	1	3	2	0	2	0	1	1	0	5	0	2	2	1	1	1	1	1	1	2	1	2	1	1	1	0	1	1	2	0	1	1	1	1	1	1	0	1	1	1	1	1	1	1	1	1	1	0
Erysipelotrichales_MAG1	64	1	1	0	0	2	3	1	2	1	4	0	0	1	0	1	0	1	2	1	0	1	2	2	0	0	0	1	0	1	1	1	0	1	1	1	0	0	0	0	0	0	1	0	0	0	0	1	0
Lachnospirales_MAG3	37	1	0	0	0	2	0	1	1	1	0	5	2	3	2	1	1	1	1	1	2	1	1	1	1	1	0	1	1	0	0	1	1	0	1	1	1	0	1	2	1	1	1	1	1	1	1	1	1
Peptostreptococcales_MAG1	56	2	1	2	1	1	1	1	1	1	0	4	1	0	1	1	1	1	1	1	1	0	3	1	1	1	0	0	1	2	1	0	0	0	0	1	1	0	0	0	1	1	0	0	1	0	1	3	0
Bacteroidales_MAG2	126	1	0	0	0	1	2	2	1	0	0	0	0	1	0	1	1	1	2	1	0	1	1	3	2	1	1	1	0	0	1	0	2	1	1	1	1	0	1	1	1	0	0	1	0	1	1	0	0
Lachnospirales_MAG5	42	1	3	1	0	1	1	1	0	2	0	0	1	2	3	1	0	1	1	1	2	1	1	0	1	1	0	1	1	0	0	1	1	1	1	1	0	0	0	1	1	1	2	1	1	1	1	1	1
Actinomycetales_MAG10	30	2	1	0	1	1	3	0	1	0	0	0	2	1	0	1	2	1	1	1	1	0	0	1	0	0	2	1	0	0	0	0	1	1	1	1	0	1	1	1	1	0	1	1	0	0	0	0	0
Bacteroidales_MAG3	69	2	0	0	0	1	1	1	1	1	0	0	1	1	1	1	1	1	1	1	1	1	1	1	0	1	1	1	1	0	1	0	1	1	1	2	1	0	1	1	1	0	1	1	0	1	2	0	0
Actinomycetales_MAG11	8	4	1	0	0	0	2	0	0	1	0	0	0	1	0	1	1	1	1	1	1	0	0	1	0	2	1	1	0	0	0	0	0	1	1	1	0	0	1	1	1	0	0	1	0	0	0	0	0
Mycobacteriales_MAG8	17	4	1	0	1	1	3	3	1	1	0	0	1	1	1	1	1	1	0	1	1	1	0	2	1	0	0	1	1	0	1	1	1	1	1	1	0	1	0	1	1	1	0	1	0	0	0	0	0
Bacillales_B_MAG4	29	2	5	3	3	2	1	1	1	1	0	2	1	2	1	1	1	1	1	1	0	1	2	1	1	1	1	1	1	0	1	1	1	0	1	1	1	1	1	1	1	1	1	1	1	1	1	1	1
Bacillales_B_MAG5	78	5	4	2	9	2	1	1	1	1	2	5	1	2	1	1	1	1	1	1	0	1	3	1	1	1	1	1	1	8	1	1	1	1	1	1	1	0	1	1	1	1	1	1	1	1	1	1	1
Lactobacillales_MAG18	10	3	1	1	1	1	1	1	1	0	0	3	1	1	1	1	2	1	1	0	0	1	1	1	1	1	0	1	1	0	1	1	1	1	1	1	1	0	0	0	2	1	2	1	1	1	1	2	0
Lactobacillales_MAG19	20	2	2	2	0	2	1	1	1	1	1	8	1	1	1	1	2	1	1	1	1	2	0	1	1	1	1	1	1	0	0	1	1	1	0	1	1	0	1	1	0	1	1	1	1	1	1	1	0
Bacillales_MAG3	23	1	4	3	1	3	1	0	1	2	0	0	1	1	1	1	1	1	1	0	0	1	3	1	1	1	0	1	1	0	1	1	1	0	1	1	1	1	1	1	1	1	1	1	1	1	1	1	0
Lactobacillales_MAG20	14	1	1	1	1	2	2	1	1	1	0	2	1	1	1	1	1	1	1	1	1	1	1	1	1	1	1	2	1	0	1	1	1	0	1	1	1	0	1	0	1	1	1	1	1	1	1	1	0
Thermoactinomycetales_MAG5	14	2	5	3	1	1	1	1	2	3	0	0	1	2	1	1	1	1	3	1	0	1	0	0	1	1	0	1	1	0	1	1	0	1	0	0	1	1	1	0	0	1	0	0	1	0	1	1	0
Lactobacillales_MAG21	1	3	1	1	0	2	1	1	1	0	0	0	1	0	1	1	1	1	1	1	1	1	1	1	1	0	1	1	1	0	0	1	0	1	0	0	0	0	0	0	0	0	0	0	1	0	1	1	0
Streptomycetales_MAG1	30	3	3	4	2	2	6	2	1	1	0	0	2	1	1	1	1	1	0	1	2	1	0	0	1	0	0	1	2	0	1	1	0	0	0	2	0	1	0	0	0	0	0	0	0	0	0	0	0
Lactobacillales_MAG22	9	3	0	0	0	2	1	1	1	1	0	0	1	1	1	1	1	1	1	1	1	1	2	0	1	1	1	1	1	0	0	1	1	1	1	1	1	0	0	0	0	1	1	1	1	1	0	1	0
Mycobacteriales_MAG10	11	2	1	0	1	1	2	2	1	2	1	0	1	0	1	1	1	1	0	1	1	1	0	2	1	0	1	1	0	0	1	0	1	1	2	1	0	1	0	0	1	0	0	1	0	0	0	0	4
Rhizobiales_MAG3	67	2	7	12	9	3	2	2	1	5	2	2	2	1	1	1	1	1	0	1	3	1	0	0	1	1	1	0	2	3	1	2	0	1	2	0	0	0	0	1	1	0	0	1	0	0	0	0	4
Bacillales_D_MAG4	15	1	1	2	1	2	1	0	1	1	0	0	1	1	1	1	0	1	1	1	0	1	1	1	1	1	1	1	1	2	1	1	0	0	1	0	1	1	1	1	1	1	1	1	1	0	1	2	0
[truncated: 748 more columns]

## Sheet: Table S6
Table S6. Number of genes of CAZyme families in each MAG.
bin	GT2	GT4	CBM50	GT51	GH1	GH23	GH3	CBM48	GH0	CE4	GT0	GH73	GT28	GH2	GT9	GT58	CE9	GH4	GH18	GH28	GH32	GH13_9	GH25	GH13_31	GT35	GH170	GT1	GH13_11	GH65	CBM32	GH20	CE14	GT66	GT26	GH36	CBM91	GH29	GH15	GH38	GH13	GT5	GH13_29	GH77	GT20	GH103	GH42	GH92	GT8	CE11
Mycobacteriales_MAG1	3	1	1	1	0	0	0	0	0	0	0	0	0	0	0	1	0	0	0	0	0	0	1	0	0	0	0	0	0	0	0	0	0	0	0	0	0	0	0	0	0	0	0	1	0	0	0	0	0
Mycobacteriales_MAG2	11	5	0	2	1	1	0	1	1	0	0	0	2	0	1	1	0	0	0	0	0	1	1	0	0	0	0	0	0	0	0	1	0	0	0	0	0	1	0	0	0	0	0	1	0	0	0	0	0
Enterobacterales_MAG1	9	4	2	2	1	2	0	0	0	0	3	0	2	0	3	1	1	0	1	0	0	0	0	0	2	0	0	0	0	0	1	0	1	1	0	0	0	0	0	0	0	2	0	0	1	0	0	0	1
Actinomycetales_MAG1	2	2	2	1	0	0	0	0	1	0	0	0	0	0	1	1	0	0	0	0	0	0	0	0	0	0	0	0	0	0	0	1	0	0	0	0	0	0	0	0	0	0	0	0	0	0	0	0	0
Mycobacteriales_MAG3	7	8	0	2	1	1	1	3	4	1	0	0	1	0	1	0	0	0	0	0	2	2	1	0	1	0	0	1	0	0	0	2	0	0	0	0	0	0	0	0	0	0	1	1	0	0	0	0	0
Lactobacillales_MAG1	5	6	5	3	3	1	0	0	2	1	0	2	1	0	1	1	1	0	0	0	3	0	2	0	0	1	0	1	4	0	2	0	0	0	0	0	0	0	1	0	0	1	0	0	0	0	1	1	0
Mycobacteriales_MAG4	4	1	1	1	0	1	0	0	1	0	0	0	0	0	1	1	0	0	0	1	0	0	1	0	0	0	0	0	0	0	0	0	0	0	0	0	0	0	0	0	0	0	0	1	0	0	0	0	0
Enterobacterales_MAG2	3	2	3	2	0	3	1	0	0	0	0	0	1	0	2	2	1	0	0	0	0	0	0	0	1	0	1	0	0	0	1	0	1	0	0	0	0	0	0	0	0	0	0	0	1	0	0	0	1
Bacillales_B_MAG1	7	4	9	3	1	1	1	2	5	5	0	1	3	0	1	1	1	1	2	0	0	2	2	2	2	5	0	0	2	0	0	1	1	1	1	0	0	0	0	0	1	1	0	0	0	1	0	1	0
Staphylococcales_MAG1	11	10	8	3	8	4	0	0	1	0	1	4	2	1	1	1	1	4	0	0	3	0	0	1	0	3	0	0	0	0	0	0	1	1	0	0	0	0	0	1	0	1	0	0	0	0	0	0	0
Streptosporangiales_MAG1	10	14	1	5	2	1	9	4	0	3	2	0	2	2	1	0	1	0	2	0	0	1	1	0	0	0	3	1	0	0	1	3	0	0	1	1	0	2	0	1	0	0	2	0	0	2	0	0	0
Staphylococcales_MAG2	5	2	5	2	1	2	0	0	2	0	2	3	1	2	0	1	0	1	0	0	1	0	1	2	0	1	2	0	0	0	0	0	1	1	0	0	0	0	0	0	0	1	0	0	0	0	0	0	0
Lactobacillales_MAG2	5	3	2	2	11	0	1	0	0	0	1	4	0	0	2	1	1	0	0	1	1	0	0	4	0	0	0	0	4	0	0	0	0	1	1	0	0	0	1	0	0	1	0	0	0	0	1	1	0
Actinomycetales_MAG2	2	3	1	1	0	0	0	0	1	0	0	0	0	0	1	1	0	0	0	0	0	0	0	0	0	0	0	0	0	0	0	1	0	0	0	0	0	0	0	0	0	0	0	0	0	0	0	0	0
Burkholderiales_MAG1	2	2	1	2	0	0	0	0	0	0	0	0	0	0	0	1	0	0	0	0	0	0	0	0	0	0	0	0	0	0	0	0	1	0	0	0	0	0	0	0	0	0	0	0	0	0	0	0	1
Enterobacterales_MAG4	3	2	2	2	0	1	1	0	0	0	1	0	1	0	2	1	2	0	0	0	0	0	0	0	1	0	1	0	0	0	0	0	1	0	0	0	0	0	0	1	0	0	0	0	0	0	0	0	1
Lactobacillales_MAG4	5	2	2	3	8	1	0	0	0	0	0	3	1	0	0	1	1	1	0	1	0	0	0	1	0	3	0	0	3	0	0	0	0	0	0	0	0	0	0	0	0	0	0	0	0	0	0	0	0
Lactobacillales_MAG5	16	3	5	3	6	3	1	0	0	1	2	7	1	1	2	2	1	1	3	2	1	0	3	3	0	4	0	0	2	1	1	0	0	1	0	0	0	0	1	0	0	0	0	0	0	0	1	2	0
Bacillales_D_MAG1	0	5	3	3	3	2	2	2	1	3	2	0	1	0	1	1	1	4	1	1	2	1	0	2	1	1	0	0	0	1	0	0	1	0	0	0	0	0	0	0	1	0	0	0	0	0	0	1	0
Actinomycetales_MAG3	11	7	0	1	0	0	0	1	2	0	1	0	2	0	1	0	1	0	2	1	0	1	0	0	0	0	0	0	0	0	0	1	0	0	0	0	0	0	0	1	0	0	0	0	0	0	0	0	0
Enterobacterales_MAG5	21	10	7	6	8	9	5	4	2	1	3	3	3	1	8	1	2	4	3	2	2	1	0	0	3	0	1	3	2	0	1	0	1	1	3	1	0	0	2	0	1	2	1	1	1	0	0	0	1
unclassified_MAG1	0	0	0	0	0	0	0	0	0	0	0	0	0	0	0	0	0	0	0	0	0	0	0	0	0	0	0	0	0	0	0	0	0	0	0	0	0	0	0	0	0	0	0	1	0	0	0	0	0
Bacillales_MAG1	16	10	13	4	4	3	1	0	2	5	4	2	2	0	1	1	1	5	2	1	3	0	0	3	0	0	3	0	1	0	0	1	1	1	0	0	0	0	0	1	0	1	0	0	0	0	0	1	0
Flavobacteriales_B_MAG1	0	0	0	0	0	0	0	0	0	0	0	0	0	0	0	0	0	0	0	0	0	0	0	0	0	0	0	0	0	0	0	0	0	0	0	0	0	0	0	0	0	0	0	0	0	0	0	0	0
Lactobacillales_MAG7	7	6	4	2	4	1	0	0	0	0	1	2	1	3	1	1	2	0	0	0	0	0	2	0	0	2	0	0	2	0	0	0	0	1	0	0	0	0	0	0	0	1	0	0	0	0	0	1	0
Burkholderiales_MAG2	15	24	8	10	0	4	5	3	2	2	8	1	2	1	3	1	1	0	1	1	1	1	0	0	0	0	4	2	0	1	0	0	0	2	0	0	0	1	0	1	0	0	0	3	2	1	4	0	2
Thermoactinomycetales_MAG1	3	4	4	4	0	4	2	0	0	6	0	1	4	0	1	1	1	3	4	1	0	0	2	0	0	1	0	0	0	0	0	1	1	0	0	0	0	0	0	0	0	1	0	0	0	0	0	0	0
Staphylococcales_MAG4	8	9	3	3	5	2	0	0	3	0	1	3	1	2	1	1	1	1	0	0	2	0	1	2	0	1	1	0	0	0	0	0	1	1	0	0	0	0	0	0	0	1	0	0	0	0	0	2	0
Lactobacillales_MAG9	12	6	5	2	6	0	1	0	2	0	0	2	1	1	1	1	1	0	0	0	2	0	3	4	0	0	0	0	3	0	0	0	0	0	1	2	0	0	0	0	0	0	0	0	0	1	0	1	0
Bacillales_D_MAG2	7	4	5	1	2	1	0	0	1	5	3	1	1	0	1	1	0	0	3	1	2	0	0	0	0	0	0	0	0	0	1	0	1	0	0	0	0	0	1	0	0	0	0	0	0	0	0	0	0
Bacillales_B_MAG2	2	2	5	4	1	2	4	2	5	3	2	1	3	10	1	1	1	3	2	1	3	2	0	1	0	0	0	0	1	1	0	1	1	1	0	3	6	0	2	0	1	0	0	0	0	1	2	0	0
Mycobacteriales_MAG5	6	9	0	4	0	2	1	2	3	0	2	0	1	0	1	0	1	0	0	1	2	1	1	0	1	0	0	1	0	0	0	1	0	0	0	0	0	0	0	0	0	0	1	1	0	0	0	0	0
Enterobacterales_MAG6	17	13	6	6	8	8	4	6	0	2	2	2	2	2	7	1	1	0	1	2	2	1	0	0	5	0	1	4	0	0	3	0	1	1	0	1	0	2	0	0	2	0	2	2	2	1	0	2	1
Bacillales_B_MAG3	8	3	11	3	2	1	2	1	1	4	0	2	2	1	1	2	1	1	2	1	0	0	0	2	1	1	0	1	2	0	0	0	1	0	1	1	0	0	1	1	0	0	0	0	0	0	0	1	1
Actinomycetales_MAG4	4	3	1	2	0	1	0	0	0	0	1	0	1	0	1	0	0	0	0	0	0	0	0	0	0	0	0	0	0	0	0	1	0	0	0	0	0	1	0	1	0	0	0	1	0	0	0	0	0
Enterobacterales_MAG7	21	11	7	6	13	8	5	6	0	2	2	3	1	4	8	1	1	6	3	0	3	2	0	0	5	0	2	4	0	0	1	0	1	1	1	0	0	2	0	1	1	2	1	1	2	3	0	1	1
Lactobacillales_MAG10	13	11	9	3	10	0	0	1	1	0	1	3	1	1	0	1	1	0	0	0	0	1	1	2	1	1	0	0	1	0	0	0	0	0	0	1	0	0	0	0	1	0	0	0	0	0	0	0	0
Bacillales_K_MAG1	5	3	4	1	0	1	0	0	2	4	1	0	3	0	1	1	1	1	3	1	0	0	0	0	0	0	0	1	0	0	0	1	1	0	0	0	0	0	0	0	0	1	0	0	0	0	0	0	0
Bacillales_MAG2	15	11	11	4	6	2	2	0	3	6	1	5	3	0	0	1	1	4	4	2	4	0	1	1	0	0	3	0	1	0	0	1	1	1	0	3	0	0	0	0	0	1	0	0	0	2	0	1	0
Lactobacillales_MAG11	9	8	4	2	0	0	2	0	2	0	1	2	1	1	1	1	1	0	0	0	5	0	3	0	0	0	0	0	0	0	0	0	0	0	1	0	0	0	0	0	0	1	0	0	0	0	0	0	0
Burkholderiales_MAG3	18	19	6	11	0	4	2	1	1	3	7	1	2	0	4	1	0	0	0	0	0	1	0	0	0	0	1	0	0	0	0	0	0	0	0	1	0	1	0	0	2	0	1	0	3	0	0	0	2
Staphylococcales_MAG5	8	4	6	2	1	2	0	0	1	1	1	3	2	0	1	1	1	0	0	0	1	0	1	0	0	1	1	0	0	0	0	0	1	1	0	0	0	0	0	0	0	1	0	0	0	0	0	0	0
Staphylococcales_MAG6	7	6	7	3	2	5	1	0	4	0	1	4	2	2	0	1	1	0	0	0	1	0	1	1	0	2	1	0	0	0	0	0	1	1	0	0	0	0	0	0	0	1	0	0	0	0	0	0	0
Lactobacillales_MAG12	10	3	5	4	8	2	3	0	0	1	0	8	1	2	1	1	1	3	2	3	1	0	0	4	0	5	0	0	2	0	0	0	0	0	1	3	0	0	4	0	0	1	0	0	0	0	1	2	0
Staphylococcales_MAG7	14	11	7	2	0	6	1	0	6	1	2	7	2	2	1	0	1	2	0	0	2	0	2	0	0	1	0	0	0	0	0	0	0	2	1	0	0	0	0	0	0	2	0	0	0	0	0	0	0
Actinomycetales_MAG5	3	4	1	2	0	1	0	1	0	0	1	0	1	0	1	1	0	0	0	0	0	1	0	0	0	0	0	0	0	0	0	1	0	0	0	0	0	0	0	0	0	0	0	1	0	0	0	0	0
Clostridiales_MAG1	9	16	5	2	0	2	0	0	2	6	2	5	2	0	1	1	2	0	6	1	0	0	1	1	0	1	0	0	0	0	0	0	0	1	0	0	0	0	0	0	0	2	0	0	0	0	0	0	0
Flavobacteriales_B_MAG2	8	3	1	1	1	0	0	0	3	0	0	1	0	0	0	0	0	1	2	0	0	0	1	1	0	0	0	0	1	0	0	0	0	0	0	0	0	0	2	0	0	0	0	0	0	0	0	2	0
Lactobacillales_MAG13	6	8	7	2	4	0	3	2	1	0	0	1	1	1	0	1	1	0	0	0	1	2	3	1	2	1	0	0	1	0	0	0	0	0	0	2	0	0	0	0	1	0	0	0	0	0	0	0	0
Enterobacterales_MAG8	16	12	6	5	5	9	5	4	2	1	3	5	2	1	5	1	2	3	4	0	1	1	0	0	3	0	0	3	2	0	1	0	1	1	1	0	0	0	1	0	1	2	1	1	1	0	0	0	1
Lactobacillales_MAG14	12	6	2	3	6	1	1	1	1	2	1	4	1	2	1	1	1	0	1	1	0	1	2	4	2	3	0	1	2	1	1	0	0	0	0	1	0	0	1	0	1	0	1	0	0	0	1	0	0
Staphylococcales_MAG9	8	12	4	3	1	3	0	0	2	1	2	3	2	2	1	1	1	1	0	0	1	0	1	1	0	1	1	0	0	0	0	0	1	1	0	0	0	0	0	0	0	2	0	0	0	0	0	0	0
Paenibacillales_MAG1	20	11	5	5	0	3	1	2	1	10	0	0	5	0	1	1	1	2	3	1	0	2	0	0	0	4	0	1	0	1	0	1	0	1	0	0	0	1	3	0	1	1	0	0	0	0	0	0	0
Lactobacillales_MAG15	7	7	9	3	26	3	5	2	0	1	1	8	1	3	0	1	1	3	2	1	2	2	1	2	1	6	0	1	3	0	2	0	0	1	4	3	3	0	4	0	1	0	0	0	0	3	2	1	0
Actinomycetales_MAG6	10	2	0	0	0	0	1	1	0	0	3	0	3	0	1	0	1	0	0	0	0	0	0	0	0	0	0	2	0	0	0	1	0	0	0	0	0	0	1	1	0	0	0	0	0	0	0	0	0
Nanosalinales_MAG1	1	4	0	0	0	0	0	0	0	0	0	0	0	0	0	0	0	0	0	0	0	0	0	0	1	0	0	0	0	0	0	0	0	0	0	0	0	0	0	0	0	0	0	0	0	0	0	0	0
Pseudomonadales_MAG1	6	6	5	3	0	10	1	0	1	1	1	0	2	0	3	1	0	0	0	1	0	0	0	0	0	0	0	0	0	0	0	0	1	0	0	0	0	0	0	0	0	0	0	0	3	0	0	0	1
UBA11346_MAG1	0	1	0	0	1	0	0	0	0	0	0	0	0	0	0	1	0	1	0	0	0	0	0	0	1	0	0	0	0	0	0	0	1	0	0	0	1	0	0	1	0	0	0	0	0	0	0	0	0
Caldilineales_MAG1	19	13	0	3	3	0	0	8	3	0	2	0	0	1	0	0	0	5	0	1	0	5	0	0	1	0	2	1	3	0	0	3	1	0	0	0	0	3	4	2	0	0	1	1	0	1	0	0	0
Multivoradales_MAG1	3	0	0	0	0	0	0	0	0	0	0	0	0	0	0	1	0	0	0	1	0	0	0	0	0	0	0	0	0	0	0	0	0	0	0	0	0	0	0	0	0	0	0	0	0	0	0	0	0
Phycisphaerales_MAG1	4	2	0	0	0	0	0	0	1	0	0	0	0	0	0	0	0	0	0	1	0	0	0	0	0	0	0	0	0	0	0	1	1	0	0	0	3	1	0	0	0	0	0	0	0	0	0	0	1
Xanthomonadales_MAG1	1	0	0	0	0	0	0	0	0	0	0	0	1	0	1	1	0	0	0	0	0	0	0	0	0	0	0	0	0	0	0	0	0	0	0	0	0	0	0	0	0	0	0	0	0	0	0	0	1
UBA9973_MAG1	0	1	1	0	0	0	0	0	0	0	0	0	0	0	0	0	0	0	0	0	0	0	0	0	0	0	0	0	0	0	0	0	0	0	0	0	0	0	0	0	0	0	0	0	0	0	0	0	0
Cyanobacteriales_MAG1	31	24	0	4	0	0	1	2	1	2	1	1	1	0	2	1	0	0	0	1	0	1	0	0	1	0	0	1	0	0	0	0	0	2	0	0	0	1	0	1	2	0	1	1	0	0	0	0	1
Xanthomonadales_MAG2	11	6	3	3	0	4	1	0	1	0	1	1	1	0	1	1	0	0	0	2	0	0	0	0	0	0	0	0	0	0	0	0	1	0	0	0	0	0	0	0	0	0	0	0	1	0	0	0	1
Longimicrobiales_MAG1	1	1	0	1	0	0	0	1	0	0	0	0	0	1	1	1	0	0	0	0	0	1	0	0	0	0	1	0	0	0	0	0	0	0	0	0	0	0	0	0	0	0	0	0	0	0	0	0	0
Rhodobacterales_MAG1	3	5	0	4	1	2	0	2	1	3	0	0	0	0	0	2	0	0	0	3	0	1	0	0	4	0	2	2	1	0	0	0	2	0	1	0	0	0	0	0	0	0	0	1	1	0	0	0	0
Balneolales_MAG1	1	1	1	0	0	0	1	0	0	0	0	0	0	1	0	1	0	0	0	1	0	0	0	0	0	0	1	0	1	0	1	0	1	0	0	0	0	0	0	1	1	0	0	0	0	0	0	0	0
Halobacteriales_MAG2	5	1	0	0	0	0	0	0	0	0	0	0	0	0	0	0	0	0	0	0	0	0	0	0	0	0	0	0	0	0	0	0	0	0	0	0	0	0	0	0	0	0	0	0	0	0	0	0	0
Pirellulales_MAG1	8	13	0	1	0	0	0	2	6	0	2	0	0	1	0	1	1	0	0	1	1	1	0	0	1	0	0	1	0	0	0	2	0	1	0	0	0	1	0	0	1	0	0	0	0	0	0	0	1
Rhodothermales_MAG1	10	9	1	2	2	1	5	4	1	0	0	0	0	4	0	1	0	0	0	3	0	2	0	0	2	0	2	0	1	0	1	1	1	0	0	2	0	1	0	0	0	0	0	2	0	0	0	0	0
Halobacteriales_MAG3	4	3	1	0	0	0	0	0	0	0	0	0	0	0	0	0	0	0	0	0	0	0	0	0	0	0	0	0	0	0	0	0	0	0	0	0	0	1	0	0	0	0	0	0	0	0	0	0	0
Balneolales_MAG3	2	2	1	0	0	0	0	0	0	0	0	0	0	1	0	1	0	0	0	1	0	0	0	0	0	0	1	0	1	0	0	0	0	0	0	0	0	0	0	0	1	0	0	0	0	0	0	0	0
T1Sed10-126_MAG1	0	1	0	0	0	0	0	0	0	0	0	0	0	0	0	1	0	0	0	0	0	0	0	0	0	0	0	0	0	0	0	0	0	0	0	0	0	0	0	0	0	0	0	0	0	0	0	0	0
Rhodothermales_MAG2	11	8	3	2	1	2	1	5	2	1	0	0	1	0	0	1	0	0	0	1	0	1	0	0	1	0	2	2	0	0	0	1	0	0	0	0	0	1	0	1	0	0	1	1	0	0	0	0	0
Balneolales_MAG4	2	1	1	0	0	0	0	0	0	0	0	0	0	0	0	1	0	0	0	2	0	0	0	0	0	0	1	0	1	0	0	0	1	0	0	0	0	0	0	0	1	0	0	0	0	0	0	0	0
Cytophagales_MAG1	8	4	0	2	1	0	2	0	1	0	0	0	0	0	1	1	0	0	0	1	0	0	0	1	0	0	0	0	0	0	0	1	0	0	0	0	1	1	0	0	1	0	0	0	0	0	0	0	0
Rhodothermales_MAG3	8	10	0	2	0	0	1	5	0	0	0	0	1	0	0	1	0	0	0	0	0	2	0	0	1	0	3	1	0	0	0	1	1	0	0	0	0	1	0	0	0	0	1	1	0	0	0	0	0
Balneolales_MAG5	0	1	0	0	0	0	2	1	0	0	1	0	0	0	0	1	0	0	0	2	1	1	0	0	1	0	0	0	1	0	0	0	1	0	0	0	0	0	0	1	1	0	1	0	0	0	2	0	0
Palauibacterales_MAG1	3	1	0	0	0	0	0	0	0	0	0	0	0	0	0	0	0	0	0	0	0	0	0	0	0	0	0	0	0	0	0	0	1	0	0	0	0	0	0	0	0	0	0	0	0	0	0	0	0
Halobacteriales_MAG5	3	2	0	0	0	0	0	0	0	0	0	0	0	0	0	0	0	0	0	0	0	0	0	0	0	0	0	0	0	0	0	0	0	0	0	0	0	0	0	0	0	0	0	0	0	0	0	0	0
Xanthomonadales_MAG3	6	1	0	1	0	1	1	0	1	0	0	0	1	0	0	1	0	0	0	0	0	0	0	0	0	0	0	0	0	0	0	0	1	0	0	0	0	0	0	0	0	0	0	0	0	0	0	0	1
Rhodothermales_MAG4	8	4	1	0	0	0	0	5	1	0	0	0	0	0	0	1	0	0	0	3	0	2	0	0	1	0	1	2	0	1	0	1	1	0	0	1	1	0	0	1	0	0	1	0	0	0	0	0	0
UBA5794_MAG1	0	0	1	0	0	0	0	3	0	0	0	0	0	0	0	2	0	0	0	0	0	2	0	0	0	0	0	0	0	0	0	0	0	0	0	0	0	1	0	1	0	0	0	0	0	0	0	0	0
UBA5794_MAG2	0	0	0	0	0	0	0	2	0	0	0	0	0	0	0	1	0	0	0	0	0	2	0	0	0	0	0	0	0	0	0	0	0	0	0	0	0	1	0	0	0	0	0	0	0	0	0	0	0
Halobacteriales_MAG7	5	4	0	0	0	0	0	0	0	0	3	0	0	0	0	0	0	0	0	0	0	0	0	0	0	0	0	0	0	0	0	0	0	0	0	0	0	0	0	0	0	0	0	0	0	0	0	0	0
Xanthomonadales_MAG4	6	2	4	3	0	4	1	0	1	0	0	1	1	0	1	1	0	0	0	0	0	0	0	0	0	0	0	0	0	0	0	0	1	0	0	0	0	0	0	0	0	0	0	0	1	0	0	0	1
Halobacteriales_MAG8	4	3	1	0	0	0	1	0	0	0	0	0	0	0	0	0	0	0	0	1	0	0	0	0	0	0	0	0	0	0	0	0	0	0	0	0	2	0	0	0	0	0	0	0	0	1	0	0	0
Deinococcales_MAG1	2	2	0	0	1	0	0	4	1	2	0	0	0	0	0	0	0	1	0	0	0	1	0	1	1	0	0	2	0	0	0	1	1	0	0	0	0	0	0	2	0	0	1	0	0	0	0	0	0
Balneolales_MAG6	3	1	0	0	0	0	1	2	0	0	0	0	0	0	0	1	0	0	0	1	0	1	0	0	1	0	1	0	1	0	0	0	1	0	0	0	0	0	0	1	1	0	1	0	0	0	0	0	0
Palauibacterales_MAG2	1	0	0	0	0	0	0	0	0	0	0	0	0	0	0	0	0	0	0	0	0	0	0	0	0	0	0	0	0	0	0	0	0	0	0	0	0	0	0	1	0	0	0	0	0	0	0	0	0
Rhodothermales_MAG5	10	5	1	2	0	0	6	6	3	0	0	0	1	0	0	1	0	0	0	2	0	2	0	0	1	0	1	1	2	0	0	2	1	0	0	0	0	2	0	0	0	0	1	1	0	0	0	0	0
Rhizobiales_MAG1	13	19	5	7	0	7	3	0	3	3	2	0	1	1	0	1	2	2	0	0	0	0	3	0	1	0	3	1	0	0	0	0	1	0	2	0	0	0	0	0	0	0	0	0	4	0	0	0	1
Thermoactinomycetales_MAG2	1	5	4	2	0	3	0	0	1	3	0	0	4	0	1	1	2	1	3	1	0	0	0	0	0	2	2	1	0	0	0	1	1	0	0	0	0	0	0	0	0	1	0	0	0	0	0	0	0
Xanthomonadales_MAG5	15	7	6	5	0	8	5	4	0	3	2	1	2	1	1	1	2	0	2	2	0	1	0	0	0	0	1	3	0	3	1	1	1	1	0	0	0	1	0	0	1	0	1	1	3	0	4	0	1
Mycobacteriales_MAG6	21	15	3	4	3	6	2	5	8	1	4	0	2	1	1	1	6	0	0	0	0	2	1	0	1	0	4	2	0	0	0	4	0	2	0	0	0	3	0	0	0	0	0	2	0	0	0	0	0
Caulobacterales_MAG1	14	19	2	6	0	5	10	1	4	1	0	0	1	0	2	1	1	0	1	3	0	1	0	0	0	0	0	2	0	0	4	0	0	2	0	0	0	3	0	1	0	0	0	1	2	0	0	0	1
Burkholderiales_MAG4	24	26	10	11	0	8	4	4	3	4	10	1	1	1	8	1	1	0	1	0	1	1	0	0	0	0	5	2	0	1	2	0	0	0	0	0	0	1	0	0	0	0	2	3	1	1	3	0	2
Staphylococcales_MAG11	6	8	8	3	7	1	0	0	1	1	2	3	2	0	1	1	1	2	0	2	1	0	1	2	0	3	0	0	0	0	1	0	1	1	0	0	0	0	0	1	0	1	0	0	0	0	0	1	0
Rhizobiales_MAG2	15	24	2	11	1	11	3	7	3	5	5	0	1	0	1	1	0	0	0	1	0	3	0	0	3	0	0	4	0	0	0	0	2	2	0	0	0	2	0	0	2	0	1	1	6	0	0	0	1
Mycobacteriales_MAG7	18	13	2	2	0	2	4	0	4	0	1	0	1	4	2	1	1	0	1	1	0	0	3	0	1	0	1	0	1	2	0	3	0	0	0	0	0	3	0	0	0	0	0	1	0	0	0	0	0
Thermoactinomycetales_MAG3	3	6	6	8	1	1	2	0	0	4	0	0	3	0	1	1	1	1	3	1	1	0	1	0	0	2	0	1	0	1	0	1	1	0	0	0	0	3	0	1	0	0	0	0	0	0	1	0	0
Thermoactinomycetales_MAG4	2	5	6	7	1	2	2	0	0	4	0	0	3	1	1	1	1	1	3	1	0	0	0	0	0	3	0	0	0	3	0	1	1	0	0	0	0	0	0	0	0	0	0	0	0	0	2	0	0
Bacillales_D_MAG3	2	5	4	4	5	1	2	1	1	3	1	2	1	0	1	1	1	3	3	1	1	1	0	0	1	3	0	0	0	2	0	0	1	1	0	0	0	0	1	0	2	0	0	0	0	0	0	0	0
Lactobacillales_MAG16	14	6	2	4	7	1	0	1	2	1	1	5	1	0	1	1	2	1	2	0	0	1	3	2	1	3	0	0	1	0	1	0	0	0	0	0	0	0	2	1	1	1	0	0	0	0	0	1	0
Pseudomonadales_MAG2	4	1	13	6	0	6	2	0	1	0	0	1	0	0	1	1	0	0	0	0	0	0	0	0	0	0	0	0	1	1	0	0	0	0	0	0	0	0	0	1	0	0	0	1	1	0	1	0	2
Actinomycetales_MAG7	2	4	1	0	0	0	0	0	1	0	0	0	0	0	0	1	0	0	0	1	0	0	0	0	0	0	0	0	0	0	0	1	0	0	0	0	0	0	0	1	0	0	0	0	0	0	0	0	0
Lactobacillales_MAG17	5	5	5	2	1	0	1	0	1	0	1	1	1	5	1	1	2	0	0	0	2	0	4	7	0	1	0	0	1	0	0	0	0	0	4	0	0	0	0	0	0	0	0	0	0	1	0	0	0
Actinomycetales_MAG8	8	9	1	2	1	1	1	1	2	1	4	0	1	0	2	0	1	0	0	0	0	1	0	0	0	0	1	0	0	0	0	3	0	0	0	0	0	1	0	0	0	0	0	1	0	0	0	0	0
Actinomycetales_MAG9	9	10	1	4	1	0	1	1	1	1	5	0	1	0	1	0	1	0	0	0	0	1	0	0	0	0	0	0	0	0	0	3	0	0	0	0	0	0	0	1	0	0	0	1	0	0	0	0	0
Coriobacteriales_MAG1	11	5	1	1	6	1	0	1	0	1	2	0	2	1	0	1	2	1	0	0	0	1	0	0	2	1	0	0	0	0	0	0	0	1	0	0	0	0	0	1	1	0	2	0	0	0	0	0	0
Selenomonadales_MAG1	2	2	0	1	0	2	1	3	0	0	1	1	2	2	3	1	1	1	1	0	3	2	2	2	2	1	0	3	0	0	0	0	0	1	4	1	0	0	0	0	1	1	1	0	0	0	0	2	2
Enterobacterales_MAG9	18	8	6	5	3	7	4	2	1	0	4	2	2	5	3	1	2	4	1	3	1	1	1	0	3	0	0	2	0	0	0	0	1	1	0	0	0	0	0	0	2	2	1	2	1	0	0	2	1
Lachnospirales_MAG1	9	5	6	2	9	8	9	4	3	3	2	4	2	13	1	1	1	1	3	2	3	1	1	2	3	0	0	2	0	6	1	0	0	0	4	1	5	0	1	2	1	0	1	0	0	4	0	0	0
Bacteroidales_MAG1	12	6	3	4	0	1	0	1	0	1	0	1	1	6	1	1	0	0	0	4	1	0	2	0	2	0	0	0	0	0	0	0	0	1	0	1	1	0	0	1	1	0	1	0	0	0	1	0	0
Lachnospirales_MAG2	15	3	2	1	3	1	3	5	0	2	0	1	1	2	1	1	1	1	1	0	2	3	1	3	1	0	0	2	0	0	0	0	0	0	4	1	4	0	0	2	1	0	2	0	0	1	0	0	0
Erysipelotrichales_MAG1	20	18	1	2	51	4	5	2	2	4	1	2	1	3	1	1	2	11	0	0	2	1	5	3	1	2	2	0	0	9	8	0	0	4	2	0	0	0	3	0	1	1	1	0	0	0	0	0	0
Lachnospirales_MAG3	5	4	5	2	3	0	0	3	2	2	3	3	1	2	1	1	1	2	2	0	0	2	2	1	2	0	0	1	0	12	4	0	0	1	2	0	2	0	0	2	1	1	1	0	0	1	0	0	0
Peptostreptococcales_MAG1	13	10	2	3	0	2	3	2	2	9	2	6	5	3	1	1	2	0	2	2	2	2	0	3	1	0	0	0	2	4	0	0	0	1	4	0	0	0	1	0	1	0	0	0	0	2	0	0	0
Bacteroidales_MAG2	16	10	4	2	0	3	6	3	2	1	1	2	1	19	0	1	2	0	1	1	1	0	1	0	2	0	2	0	0	6	13	0	0	1	1	2	11	0	0	1	1	0	1	0	0	0	5	0	1
Lachnospirales_MAG5	11	0	1	1	1	0	0	6	1	0	0	1	1	1	0	2	1	0	0	0	3	3	0	2	2	0	1	3	0	0	0	0	0	0	1	1	1	0	0	1	1	1	3	0	0	0	0	0	0
Actinomycetales_MAG10	11	8	1	2	0	0	2	4	3	0	2	0	1	2	0	0	1	0	0	0	1	2	0	1	2	0	0	2	0	1	2	0	0	0	2	2	0	0	2	4	0	0	2	0	0	2	0	0	0
Bacteroidales_MAG3	26	6	5	1	0	3	5	3	1	1	3	1	1	6	1	1	3	0	2	6	2	0	1	0	1	0	0	0	1	0	4	0	0	0	1	7	3	0	0	0	1	0	1	0	0	0	4	1	1
Actinomycetales_MAG11	5	3	1	1	0	0	3	4	1	0	1	0	2	0	0	0	0	0	0	0	1	1	0	0	0	0	0	2	0	0	0	0	0	0	0	4	0	0	0	0	0	0	1	0	0	3	0	0	0
Mycobacteriales_MAG8	16	13	1	2	0	4	4	0	3	2	2	0	1	3	2	1	2	0	0	1	1	0	2	0	1	0	3	0	1	3	1	2	0	0	0	0	0	1	0	1	0	0	0	1	0	0	0	0	0
Bacillales_B_MAG4	0	4	1	4	0	1	1	0	1	3	2	0	1	0	1	1	1	0	1	1	0	0	0	0	0	1	0	0	0	1	1	1	1	1	0	0	0	0	0	0	0	0	0	0	0	1	0	0	1
Bacillales_B_MAG5	12	15	7	3	2	3	0	1	3	2	1	0	1	0	1	1	1	1	1	1	1	1	0	2	2	2	0	1	1	1	1	0	1	0	0	3	0	0	0	0	1	1	0	0	0	1	0	1	0
Lactobacillales_MAG18	8	5	5	4	7	0	0	0	0	1	2	4	1	3	1	1	3	1	0	0	1	0	3	1	0	2	1	0	1	0	0	0	0	1	1	0	0	0	0	0	0	1	0	0	0	0	0	2	0
Lactobacillales_MAG19	1	6	9	2	4	0	2	0	0	0	1	2	1	1	1	1	5	0	0	0	0	0	1	3	0	2	0	0	1	2	0	0	0	1	3	0	0	0	2	0	0	1	0	0	0	0	2	5	0
Bacillales_MAG3	13	13	13	4	6	2	2	1	2	6	1	2	3	0	0	1	1	5	4	2	4	0	1	2	1	0	3	0	1	0	0	1	1	1	0	1	0	0	0	0	1	1	0	0	0	3	0	1	1
Lactobacillales_MAG20	7	3	6	3	7	0	2	0	0	1	1	3	1	0	0	1	1	1	0	1	0	0	1	0	0	3	0	1	1	0	0	0	0	0	0	0	1	0	0	0	0	1	0	0	0	0	0	1	0
Thermoactinomycetales_MAG5	1	2	2	2	1	3	2	0	1	1	0	0	2	0	1	1	1	3	0	1	0	0	1	0	0	0	0	1	0	1	0	1	1	0	0	1	0	2	1	0	0	1	0	0	0	0	1	0	1
Lactobacillales_MAG21	9	5	2	2	4	1	0	0	1	0	0	3	1	1	1	1	1	0	0	0	1	0	1	4	0	0	1	0	2	0	0	0	0	0	0	1	0	0	0	0	0	0	0	0	0	0	0	1	0
Streptomycetales_MAG1	22	24	10	4	4	8	8	4	13	4	8	0	2	4	2	1	1	3	7	1	0	2	3	0	0	0	5	1	2	1	5	3	0	0	0	0	3	2	4	0	0	0	0	1	0	3	1	0	0
Lactobacillales_MAG22	6	6	4	3	6	1	1	0	0	0	1	2	1	5	1	1	2	0	0	0	0	0	1	0	0	3	0	0	0	0	0	0	0	1	0	0	1	0	1	0	0	1	0	0	0	0	0	1	0
Mycobacteriales_MAG10	5	8	0	2	0	2	2	5	3	0	0	0	1	0	1	1	3	0	0	0	1	4	1	0	1	0	0	1	0	0	0	2	0	0	0	0	0	0	0	0	0	0	1	1	0	0	0	0	0
Rhizobiales_MAG3	12	19	2	9	1	6	1	0	2	2	6	0	1	2	0	2	1	0	0	1	0	0	3	0	0	0	2	1	0	0	0	0	1	1	1	0	0	0	0	1	0	0	0	1	4	0	0	0	2
Bacillales_D_MAG4	1	4	5	5	0	2	0	2	1	3	0	1	1	0	1	1	1	0	1	1	1	2	0	2	1	1	0	0	0	1	0	0	1	0	0	0	0	0	0	0	1	0	0	0	0	0	0	0	0
[truncated: 328 more columns]

## Sheet: Table S7
Table S7. Annotated Metabolite Features from Non-targeted Metabolomics Analysis.
Feature_ID	Retention_Time	Mass_to_Charge Ratio	Precursor_Ion_Type	Metabolite_Name	Metabolite_Super_Class	Metabolite_Class	Human_Metabolome_Database_ID	KEGG	GT_X_01	GT_X_02	GT_X_03	GT_X_04	GT_X_05	GT_X_06	GT_C_01	GT_C_02	GT_C_03	GT_C_04	GT_C_05	GT_C_06	ZJ_X_01	ZJ_X_02	ZJ_X_03	ZJ_X_04	ZJ_X_05	ZJ_X_06	ZJ_C_01	ZJ_C_02	ZJ_C_03	ZJ_C_04	ZJ_C_05	ZJ_C_06	JS_X_01	JS_X_02	JS_X_03	JS_X_04	JS_X_05	JS_X_06	JS_C_01	JS_C_02	JS_C_03	JS_C_04	JS_C_05	JS_C_06	AJ_X_01	AJ_X_02	AJ_X_03	AJ_X_04	AJ_X_05
M100T86	86	100.075	[M+H]+	2-Piperidone	Organoheterocyclic compounds	Piperidines	HMDB0011749	_	1.93332e+08	1.79171e+08	1.54711e+08	1.44207e+08	1.38793e+08	1.46809e+08	118175412	1.12358e+08	1.06474e+08	1.23641e+08	1.04289e+08	1.16892e+08	2.13569e+08	2.2262e+08	2.27087e+08	2.26725e+08	2.45808e+08	2.19681e+08	1.82001e+08	1.9533e+08	1.89728e+08	1.9179e+08	1.88963e+08	1.95016e+08	7.8581e+07	7.71945e+07	9.22348e+07	9.18034e+07	7.61353e+07	7.5459e+07	8.496e+07	8.62926e+07	8.34487e+07	8.62662e+07	8.67774e+07	9.12075e+07	6.37207e+07	6.61615e+07	6.87116e+07	6.1937e+07	6.79195e+07
M101T50	49.9	101.025	[M-H]-	Succinic semialdehyde	Lipids and lipid-like molecules	Fatty Acyls	HMDB0001259	C00232	3.01615e+07	2.99129e+07	2.5134e+07	2.43371e+07	2.04731e+07	2.13953e+07	2.82939e+07	3.40018e+07	3.60352e+07	3.18087e+07	3.00722e+07	3.28168e+07	3.98118e+07	3.3211e+07	2.95868e+07	3.3033e+07	3.19953e+07	3.17804e+07	2.8608e+07	3.2636e+07	3.05923e+07	3.12078e+07	3.65924e+07	3.57653e+07	2.46565e+07	2.65079e+07	2.8158e+07	2.87593e+07	2.7101e+07	2.80305e+07	3.81814e+07	3.88746e+07	3.43222e+07	3.68676e+07	3.56072e+07	4.71497e+07	2.68783e+07	3.48077e+07	3.44627e+07	2.47854e+07	2.89183e+07
M102T140	140.3	102.091	[M+H]+	Valeramide	Lipids and lipid-like molecules	Fatty Acyls	HMDB0256275	C01842	1.9879e+08	2.09851e+08	1.86502e+08	1.70317e+08	1.67538e+08	1.42483e+08	1.00208e+08	8.72028e+07	8.32442e+07	6.07295e+07	8.55453e+07	5.82577e+07	1.2066e+08	1.21349e+08	9.62276e+07	1.04001e+08	72209132	1.16141e+08	1.00042e+08	7.01417e+07	1.01426e+08	9.65337e+07	1.26441e+08	1.06839e+08	7.85007e+07	7.85031e+07	1.01395e+08	8.38806e+07	7.91126e+07	5.90234e+07	1.10968e+08	1.2259e+08	9.9514e+07	1.26428e+08	1.33882e+08	1.39023e+08	8.66095e+08	4.86437e+08	9.13311e+08	8.29321e+08	9.61466e+08
M102T415	415.1	102.128	[M+H]+	Hexylamine	Organic nitrogen compounds	Organonitrogen compounds	HMDB0032323	C08306	3.89219e+06	1.78986e+07	2.44769e+07	4.07204e+06	1.72079e+07	3.94096e+06	4.5274e+06	5.50436e+06	6.05436e+06	1.83854e+07	6.07106e+06	1.04421e+07	4.57161e+06	5.89553e+06	6.44596e+06	6.24796e+06	2.91374e+06	5.33679e+06	2.90641e+07	2.7441e+07	4.85143e+06	6.76407e+06	3.54212e+06	3.93957e+06	1.35876e+07	2.42058e+06	1.22466e+07	1.04379e+07	6.89086e+06	2.09768e+07	1.47095e+07	2.42531e+07	7.65496e+06	7.03354e+06	8.17137e+06	1.32718e+06	1.87236e+07	4.66382e+06	1.88254e+07	1.49189e+07	4.22864e+06
M102T49	48.6	102.055	[M+H]+	1-Aminocyclopropane-1-carboxylic acid	Organic acids and derivatives	Carboxylic acids and derivatives	HMDB0036458	C01234	1.079e+08	1.03789e+08	9.1617e+07	8.73851e+07	9.58887e+07	9.58885e+07	8.87435e+07	8.07627e+07	8.65828e+07	8.53764e+07	7.66485e+07	8.06859e+07	6.56373e+07	6.53657e+07	5.91393e+07	6.75801e+07	6.89973e+07	6.34756e+07	6.87437e+07	8.03707e+07	6.95083e+07	6.49069e+07	7.46467e+07	7.58491e+07	1.09057e+08	1.03738e+08	1.20707e+08	1.26187e+08	1.04267e+08	1.07234e+08	1.13479e+08	1.11168e+08	1.02901e+08	1.03494e+08	129468574	1.17868e+08	5.91721e+07	7.14699e+07	6.42228e+07	6.70007e+07	6.57054e+07
M103T40	40	103.003	[M-H]-	Hydroxypyruvic acid	Organic acids and derivatives	Hydroxy acids and derivatives	HMDB0001352	C00168	7.3966e+07	6.86282e+07	5.82589e+07	5.46543e+07	5.4293e+07	6.08659e+07	7.28367e+07	7.39153e+07	6.55069e+07	7.06987e+07	6.91231e+07	7.15686e+07	1.09923e+08	106252147	9.50249e+07	1.14353e+08	1.16708e+08	1.16631e+08	7.94559e+07	8.10888e+07	8.83697e+07	8.40329e+07	9.06284e+07	9.79167e+07	5.02733e+07	4.80482e+07	5.26749e+07	5.54766e+07	5.1735e+07	5.28034e+07	6.35136e+07	5.65803e+07	5.73617e+07	5.72178e+07	6.4635e+07	6.12197e+07	5.48607e+07	5.68631e+07	5.68232e+07	5.74519e+07	5.86248e+07
M103T46	45.6	103.04	[M-H]-	(R)-3-Hydroxybutanoic acid	Organic acids and derivatives	Hydroxy acids and derivatives	HMDB0000011	C01089	4.99963e+07	4.28144e+07	3.61498e+07	3.14964e+07	3.15175e+07	3.50276e+07	3.15319e+07	3.47814e+07	2.99441e+07	3.42328e+07	2.95662e+07	3.05961e+07	2.67233e+07	2.73015e+07	2.43634e+07	2.8478e+07	2.74241e+07	2.76047e+07	2.16005e+07	2.23967e+07	2.03206e+07	2.19757e+07	2.65442e+07	2.45623e+07	1.01214e+07	9.81469e+06	1.06552e+07	1.14521e+07	9.92748e+06	8.32129e+06	1.08217e+07	1.10442e+07	1.18381e+07	1.00112e+07	1.05732e+07	1.15739e+07	1.74986e+07	1.73368e+07	1.7636e+07	1.77579e+07	18169580
M103T61	60.7	103.004	[M-H]-	Malonic acid	Organic acids and derivatives	Carboxylic acids and derivatives	HMDB0000691	C00383	1.71597e+07	1.72607e+07	3.98466e+06	1.13835e+07	1.12667e+07	3.87146e+06	1.63957e+07	1.70508e+07	1.29333e+07	4.18089e+06	1.45935e+07	3.60671e+06	5.91543e+06	6.57876e+06	6.0436e+06	7.15894e+06	2.41529e+07	6.39495e+06	1.63559e+07	2.01146e+07	2.02696e+07	1.8533e+07	1.81983e+07	2.13238e+07	1.38952e+07	3.38699e+06	1.36828e+07	1.6927e+07	1.24169e+07	3.43241e+06	4.2611e+06	1.45957e+07	1.44109e+07	1.46886e+07	3.34264e+07	3.84265e+07	1.15598e+07	3.07083e+06	1.08562e+07	1.15251e+07	1.22905e+07
M104T42	41.9	104.107	[M+NH4]+	2-Pentanone	Organic oxygen compounds	Organooxygen compounds	HMDB0034235	C01949	4851784886	4762719132	4350806982	4171459355	4283565691	4476333411	4746083540	4674504592	4259257222	4360130189	4274838706	4806455039	1840312910	1828817391	1725832901	2015083069	1929253297	1901208386	2120497053	2085876585	2080283513	2114386195	2199609682	2210779779	1588662324	1783945391	1773192494	1821329618	1621142045	1690426952	1899959282	1821607464	1896861031	1915431787	1987131835	1983385409	3679533573	3688648964	3748033700	3493239262	3724468325
M104T44	44	104.071	[M+H]+	4-Aminobutanoate	Organic acids and derivatives	Carboxylic acids and derivatives	HMDB0000112	C00334	3.04767e+08	2.99707e+08	2.58299e+08	2.43496e+08	2.57803e+08	2.68883e+08	2.15217e+08	2.15847e+08	2.0363e+08	2.09459e+08	2.10198e+08	2.23129e+08	1.47053e+08	1.37638e+08	127022106	1.45037e+08	1.61546e+08	1.49318e+08	1.49626e+08	1.42353e+08	1.43795e+08	147075415	1.66502e+08	1.69177e+08	2.54724e+08	2.59253e+08	3.03992e+08	3.10451e+08	2.55145e+08	2.66432e+08	2.80378e+08	2.91428e+08	2.59964e+08	2.79418e+08	2.98899e+08	3.05737e+08	1.05557e+08	1.09537e+08	107715840	1.00086e+08	1.09852e+08
M105T43	43.4	105.019	[M-H]-	Glyceric acid	Organic oxygen compounds	Organooxygen compounds	HMDB0000139	C00258	3.77142e+08	3.65886e+08	2.96348e+08	2.56179e+08	2.78829e+08	3.00476e+08	2.6202e+08	2.61242e+08	235295445	2.64369e+08	2.35114e+08	2.47047e+08	1.40035e+08	1.33954e+08	1.14424e+08	1.58764e+08	165846841	1.48618e+08	1.40472e+08	1.41804e+08	1.43501e+08	1.59147e+08	1.82808e+08	1.86548e+08	228700634	2.31575e+08	2.74546e+08	3.10379e+08	2.24726e+08	2.40624e+08	1.48179e+08	1.48271e+08	1.27413e+08	143833434	1.54794e+08	1.58236e+08	3.79347e+08	4.01504e+08	4.32385e+08	3.87466e+08	3.94521e+08
M105T86	86.2	105.07	[M+H]+	Styrene	Benzenoids	Benzene and substituted derivatives	HMDB0034240	C07083	7.89824e+07	8.19468e+07	7.2939e+07	6.77152e+07	6.95349e+07	6.66919e+07	4.59183e+07	4.27642e+07	4.40515e+07	4.26583e+07	4.27434e+07	45537540	4.1646e+07	3.8166e+07	3.9535e+07	4.18071e+07	5.00248e+07	4.14248e+07	4.99115e+07	5.22773e+07	4.85557e+07	4.92331e+07	4.95858e+07	5.31157e+07	3.40977e+07	3.50069e+07	3.84346e+07	4.23619e+07	3.30854e+07	3.22552e+07	2.01417e+07	1.89247e+07	1.85289e+07	2.10479e+07	2.1912e+07	2.14564e+07	3.32966e+07	2.97167e+07	3.62526e+07	2.86806e+07	3.42027e+07
M106T47	47.4	106.05	[M+H]+	L-Serine	Organic acids and derivatives	Carboxylic acids and derivatives	HMDB0003406	C00065	1.90567e+08	1.93158e+08	1.79731e+08	1.68763e+08	1.84269e+08	1.73279e+08	1.34836e+08	1.35354e+08	1.35085e+08	1.4711e+08	1.32388e+08	1.39218e+08	1.054e+08	1.02316e+08	8.75884e+07	103163149	1.00254e+08	1.003e+08	1.50521e+08	1.36418e+08	1.38147e+08	1.42203e+08	1.58354e+08	1.57087e+08	2.53869e+08	2.47635e+08	2.82421e+08	2.94862e+08	2.47961e+08	2.57397e+08	1.64694e+08	1.63534e+08	1.54821e+08	1.62381e+08	1.70504e+08	176868099	1.41526e+08	1.45614e+08	1.44316e+08	1.33808e+08	134229817
M107T85	85.2	107.05	[M-H]-	Benzyl Alcohol	Benzenoids	Benzene and substituted derivatives	HMDB0003119	C00556	3.65915e+07	3.77659e+07	3.1139e+07	2.53469e+07	2.4661e+07	2.94933e+07	3.36794e+07	3.33259e+07	3.04184e+07	3.14323e+07	2.79727e+07	2.75803e+07	2.83522e+07	2.87339e+07	2.66382e+07	3.20263e+07	3.35475e+07	2.75364e+07	2.35278e+07	2.50661e+07	2.67093e+07	2.60872e+07	2.99142e+07	3.26332e+07	1.91295e+07	1.90714e+07	2.03664e+07	2.4443e+07	1.62667e+07	1.79669e+07	2.05185e+07	2.06128e+07	1.83434e+07	1.75965e+07	1.9211e+07	2.37781e+07	2.8301e+07	2.84011e+07	3.01406e+07	2.43267e+07	2.94352e+07
M108T101	101.2	108.08	[M+H]+	O-Toluidine	Benzenoids	Benzene and substituted derivatives	HMDB0041965	C14403	7.90778e+06	9.39985e+06	6.57169e+06	2.62983e+07	7.80788e+06	2.50839e+07	3.32395e+07	1.17854e+07	8.32361e+06	3.31879e+07	8.74941e+06	2.02906e+06	6.11552e+07	2.11486e+07	6.2173e+06	1.54502e+07	8.08759e+06	2.02866e+07	1.05361e+07	1.18979e+07	1.3413e+07	3.66831e+07	7.20532e+06	9.36676e+06	3.09125e+07	2.61508e+07	3.91755e+07	1.69757e+07	7.01183e+06	2.70778e+07	6.04832e+06	7.53147e+06	2.24477e+07	2.30854e+07	2.22077e+07	2.42661e+07	1.47307e+07	6.01689e+06	1.4427e+07	6.9588e+06	4.11297e+06
M108T167	167.3	108.08	[M+H]+	2,4-Dimethylpyridine	Organoheterocyclic compounds	Pyridines and derivatives	HMDB0032244	_	5.47146e+06	5.46347e+06	5.84243e+06	2.17223e+07	2.92312e+07	2.74754e+07	1.93012e+07	6.6652e+07	5.12807e+06	2.09895e+07	1.94523e+07	2.34524e+07	2.73463e+07	2.26823e+07	5.59852e+07	1.5989e+07	1.92778e+07	5.67969e+06	1.07743e+07	5.2186e+06	3.66252e+07	1.96596e+07	5.44325e+06	9.28778e+06	5.6384e+06	1.18513e+07	2.72136e+07	8.50399e+07	5.47609e+06	2.48539e+07	2.58209e+07	2.48073e+06	2.30963e+07	4.52122e+07	5.57418e+06	1.92431e+07	2.15417e+07	5.35493e+06	4.94783e+06	5.26222e+06	1.82726e+07
M108T211	211.3	108.08	[M+H]+	Benzylamine	Benzenoids	Benzene and substituted derivatives	HMDB0033871	C15562	3.15682e+08	3.94166e+08	2.15703e+08	440382307	2.78946e+08	5.37658e+08	2.14578e+08	3.73855e+08	2.62874e+08	4.03802e+08	4.13036e+08	4.55261e+08	5.19441e+08	4.20041e+08	5.46705e+08	4.17473e+08	4.87478e+08	4.92095e+08	1.33082e+08	3.21475e+08	4.04043e+08	536803539	3.09175e+08	4.6588e+08	4.27326e+08	4.10008e+08	1.66908e+08	4.35905e+08	4.60653e+08	4.72195e+08	311241825	3.62588e+08	5.19912e+08	4.14688e+08	1.34804e+08	4.55678e+08	4.80233e+08	3.18666e+08	3.99722e+08	2.6136e+08	3.41322e+08
M108T416	416.2	108.08	[M+H]+	2,6-Dimethylpyridine	Organoheterocyclic compounds	Pyridines and derivatives	HMDB0032972	_	4.438e+08	3.17529e+08	1.03594e+08	1.76066e+08	2.521e+08	1.43525e+08	3.39622e+08	2.57434e+08	1.69189e+08	1.63499e+08	259467137	3.84353e+08	9.41017e+07	3.14752e+08	1.41248e+08	2.52909e+08	9.90561e+07	2.18063e+08	2.84697e+08	2.52205e+08	3.34476e+08	2.32725e+08	2.34072e+08	3.74738e+08	1.98843e+08	2.55012e+08	2.65273e+08	2.58147e+08	1.78063e+08	3.05048e+08	2.50411e+08	3.53489e+08	2.94871e+08	2.33572e+08	1.66862e+08	1.84603e+08	1.70627e+08	2.99532e+08	1.65164e+07	1.36985e+08	1.2791e+08
M108T47	46.6	108.044	[M+H]+	1,2-Benzoquinone monoimine	_	_	_	C17500	3.69603e+07	3.71236e+07	3.29667e+07	3.24684e+07	3.12832e+07	3.26169e+07	4.62271e+07	4.63459e+07	4.62942e+07	4.30508e+07	4.35875e+07	4.99621e+07	1.38081e+07	1.46671e+07	1.24806e+07	1.43975e+07	1.52612e+07	1.48626e+07	2.82193e+07	2.87957e+07	2.71011e+07	2.71569e+07	2.808e+07	2.97393e+07	4.29375e+07	4.03312e+07	4.08067e+07	4.18355e+07	4.07565e+07	4.20458e+07	5.19027e+07	5.38781e+07	4.77551e+07	4.83526e+07	5.31311e+07	5.22253e+07	1.14764e+08	1.10088e+08	1.13605e+08	1.07696e+08	113219540
M108T82	81.9	108.081	[M-CO2+H]+	Dopamine quinone	Organic oxygen compounds	Organooxygen compounds	HMDB0012219	C17755	4.69623e+07	1.4709e+08	1.14029e+08	1.83632e+08	2.5943e+08	1.49108e+08	1.33679e+08	1.4138e+08	2.17273e+08	1.26934e+08	1.58473e+08	1.33582e+08	1.41191e+08	5.05265e+07	242532575	1.48518e+08	2.09017e+08	1.41514e+08	212361739	1.72344e+08	1.63459e+08	5.17196e+07	2.08834e+08	1.68839e+08	1.22003e+08	7.72338e+07	4.40196e+07	1.62983e+08	2.06583e+08	139396147	1.30734e+08	1.40368e+08	3.72425e+07	1.38405e+08	1.96991e+08	2.15698e+08	1.29566e+08	4.28029e+07	4.1951e+07	5.16012e+07	162846293
M110T251	251.4	110.06	[M+H]+	Hydroxylaminobenzene	_	_	_	C02720	3.24047e+06	3.13041e+06	1.41121e+07	2.62503e+06	1.10554e+07	1.21041e+07	1.02557e+07	2.91917e+06	8.85409e+06	1.00824e+07	1.00929e+07	3.0242e+06	1.76427e+06	6.45713e+06	1.69386e+06	1.68408e+06	1.76001e+06	1.85321e+06	2.30121e+06	1.00026e+07	2.54021e+06	8.47452e+06	2.42101e+06	8.98176e+06	1.36491e+07	1.48763e+07	1.4419e+07	1.61283e+07	1.29366e+07	3.45553e+06	1.48457e+07	1.42752e+07	1.37085e+07	1.1872e+07	1.4945e+07	1.23327e+07	2.22486e+07	2.38384e+07	2.88665e+07	2.38972e+07	2.86678e+07
M110T257	256.7	110.021	[M+Na]+	Vinyl Carbamate	Organic acids and derivatives	Carboxylic acids and derivatives	HMDB0259822	_	3.15744e+07	1.86749e+08	3.73122e+07	1.23158e+08	2.19583e+08	2.32896e+08	6.93923e+07	6.8595e+07	1.56523e+08	118474133	2.76965e+07	2.86429e+08	9.81996e+06	1.62939e+08	2.68271e+07	1.26413e+08	3.33041e+07	2.43391e+08	6.07267e+07	7.71871e+07	8.7139e+07	151186288	4.2741e+07	1.34945e+08	6.7595e+07	1.66949e+08	6.46445e+07	5.22009e+07	4.19458e+07	7.76281e+07	2.36379e+07	1.65939e+08	6.30384e+07	6.27865e+07	6.93608e+07	6.23633e+07	6.14479e+07	2.21543e+08	7.90689e+07	2.76913e+08	8.23425e+07
M110T32	32.3	110.021	[M+Na]+	2-Oxazolidinone	Organoheterocyclic compounds	Azolines	HMDB0245282	C06695	2.19889e+08	1.88424e+08	2.39946e+08	2.23244e+08	2.41973e+08	2.16085e+08	1.88956e+08	1.88314e+08	1.95387e+08	1.93941e+08	187893223	1.91461e+08	1.93492e+08	2.38786e+08	2.29303e+08	2.19005e+08	2.12659e+08	195563973	2.1381e+08	2.24336e+08	2.05656e+08	225801904	2.0001e+08	1.96534e+08	5.94379e+07	2.53732e+08	1.86427e+08	1.87174e+08	1.98242e+08	2.01773e+08	216386611	2.21415e+08	5.76001e+07	1.84544e+08	1.83209e+08	1.89668e+08	6.70937e+07	2.19615e+08	2.27289e+08	189489311	1.86164e+08
M110T49	49.3	110.06	[M+H]+	Nicotinyl Alcohol	Organoheterocyclic compounds	Pyridines and derivatives	HMDB0245980	D05158	7.7159e+07	8.59854e+07	7.72958e+07	7.45801e+07	7.68466e+07	7.54898e+07	9.15308e+07	9.00667e+07	8.70276e+07	9.24884e+07	9.08536e+07	9.61861e+07	6.84511e+07	6.96433e+07	7.21374e+07	7.34968e+07	7.17266e+07	7.18893e+07	1.00282e+08	1.03784e+08	1.03602e+08	9.868e+07	9.52179e+07	9.88252e+07	8.70826e+07	8.47626e+07	8.42258e+07	82081672	8.10465e+07	8.12707e+07	8.39184e+07	7.74616e+07	8.30447e+07	7.68787e+07	8.53383e+07	8.54572e+07	1.23709e+08	1.18488e+08	1.20576e+08	1.18287e+08	1.20633e+08
M111T273	273.4	111.019	[M-H2O+H]+	Barbituric acid	Organoheterocyclic compounds	Diazines	HMDB0041833	C00813	362711836	2.76042e+08	1.53205e+08	936728164	1.53733e+08	5.41909e+08	2.09024e+08	5.27585e+08	2.5211e+07	3.74367e+08	3.70267e+08	5.56456e+08	4.62627e+08	1.49759e+08	4.05607e+08	1064805632	4.0049e+07	1.76015e+08	1.47779e+08	1.44989e+08	1.47596e+08	3.80792e+08	3.70827e+07	2.31369e+08	4.71231e+08	4.15439e+08	488793384	3.4551e+08	1.44625e+08	1.45061e+08	2.08003e+06	2.75362e+08	1.74067e+08	469218	1101415778	5.67461e+08	1.44917e+08	1.44144e+08	2.95907e+08	4.76449e+08	4.54892e+07
M111T37	37.2	111.01	[M+H]+	Methyl methanesulfonate	Organic acids and derivatives	Organic sulfonic acids and derivatives	HMDB0254601	C19181	2.1573e+08	1.97965e+07	2.27616e+07	2.18408e+07	1.8411e+07	1.9902e+07	2.24557e+08	1.74658e+07	1.53662e+07	1.44912e+07	1.42615e+07	1.55663e+07	9.53711e+06	1.02904e+07	9.84245e+06	1.04112e+07	1.02034e+07	9.51788e+06	1.25628e+07	1.27494e+07	1.34435e+07	1.22184e+07	2.38293e+08	1.12222e+07	9.00725e+06	8.89158e+06	1.07332e+07	1.12676e+07	8.50797e+06	9.21853e+06	1.19347e+07	1.20375e+07	1.3151e+07	1.15571e+07	1.33192e+07	1.28102e+07	1.4223e+07	1.4529e+07	1.43238e+07	1.41939e+07	1.57099e+07
M111T372	371.7	111.117	[M-H2O+H]+	(R)-Sulcatol	Lipids and lipid-like molecules	Fatty Acyls	HMDB0030030	C07288	8.42183e+06	9.75089e+06	2.85983e+06	1.00187e+07	6.80236e+06	9.946e+06	2.78858e+06	6.42986e+06	576916	3.58609e+06	4.43052e+06	6.1211e+06	1.01629e+07	9.48858e+06	7.84694e+06	9.40818e+06	9.14773e+06	4.34758e+06	2.72031e+06	4.54954e+06	8.89488e+06	9.18216e+06	8.5897e+06	9.15645e+06	1.1575e+07	8.47595e+06	9.59815e+06	5.11948e+06	5.00283e+06	6.034e+06	3.09445e+06	1.17317e+07	1.16152e+07	1.11032e+07	9.93334e+06	5.23084e+06	8.73075e+06	9.83188e+06	1.29249e+07	5.07022e+06	9.70088e+06
M111T39	38.8	111.009	[M-H]-	2-Furoic acid	Organoheterocyclic compounds	Furans	HMDB0000617	C01546	1.87514e+07	1.69252e+07	1.43686e+07	1.0724e+07	1.11741e+07	1.25963e+07	1.72521e+07	1.58891e+07	1.40021e+07	1.56507e+07	1.50714e+07	1.65345e+07	1.40988e+07	1.4481e+07	1.29639e+07	1.54188e+07	1.6332e+07	1.42027e+07	1.27943e+07	1.29351e+07	1.29604e+07	1.49565e+07	1.65472e+07	1.64614e+07	1.36452e+07	1.38546e+07	1.45722e+07	1.59644e+07	1.31772e+07	1.41513e+07	2.79049e+07	2.75517e+07	2.19238e+07	2.40887e+07	2.4589e+07	2.69332e+07	1.21606e+07	1.29013e+07	1.27355e+07	1.28337e+07	1.27934e+07
M111T48_1	47.7	110.958	[M-H]-	Methanethiosulfonate	_	_	_	_	1.11763e+07	1.15531e+07	9.89943e+06	8.41961e+06	7.45374e+06	8.2771e+06	4.09251e+06	4.14918e+06	4.15956e+06	4.14068e+06	3.701e+06	4.82413e+06	1.11518e+07	9.99632e+06	9.46941e+06	1.23082e+07	1.23835e+07	1.20901e+07	1.49802e+07	1.61087e+07	1.56376e+07	1.65024e+07	1.62791e+07	1.63754e+07	2.55081e+07	2.63023e+07	2.43216e+07	2.79355e+07	2.50487e+07	2.60455e+07	8.48182e+06	7.74073e+06	8.41345e+06	8.5753e+06	7.7629e+06	8.84224e+06	1.1022e+07	1.00629e+07	1.09407e+07	10239764	1.07976e+07
M111T54	54.3	111.092	[M-H2O+H]+	3-Amino-2-azepanone	_	_	_	C02837	4.2123e+08	4.4471e+08	4.5859e+08	4.48836e+08	4.37576e+08	4.50568e+08	2310964840	2268484661	2303972727	2361552277	2213931805	2339924303	6.34652e+08	5.51407e+08	5.3547e+08	5.90694e+08	5.93136e+08	6.6652e+08	414264220	3.99625e+08	4.4519e+08	405499312	4.04523e+08	4.5904e+08	2.50376e+06	608257	616571	688639	804211	2.78541e+06	1.51361e+06	603647	533333	622182	620334	2.33429e+06	2.2698e+08	2.12776e+08	2.25839e+08	2.21562e+08	2.29027e+08
M111T55	55.5	111.02	[M-H]-	Uracil	Organoheterocyclic compounds	Diazines	HMDB0000300	C00106	1.35801e+08	1.32445e+08	1.17823e+08	7.59702e+07	9.66482e+07	1.11752e+08	9.87343e+07	1.2689e+08	9.98041e+07	1.24742e+08	1.18428e+08	1.24213e+08	5.81381e+07	7.91854e+07	7.39116e+07	8.49188e+07	91001275	7.901e+07	5.45029e+07	5.93229e+07	6.48081e+07	6.24564e+07	8.34968e+07	9.35862e+07	6.7713e+07	8.37326e+07	6.42997e+07	1.01392e+08	8.73384e+07	63633634	8.68228e+07	1.17515e+08	9.4633e+07	1.07891e+08	1.17802e+08	8.67711e+07	108781650	7.38768e+07	9.04387e+07	1.04925e+08	7.97205e+07
M112T33_3	33	111.984	[M-NH3+H]+	3-Chlorophenol	_	_	_	C14270	1.67816e+07	1.63651e+07	1.66042e+07	1.75846e+07	1.629e+07	1.58747e+07	1.66474e+07	1.53134e+07	1.62126e+07	1.59794e+07	1.59808e+07	15754506	1.43949e+07	1.64981e+07	1.58701e+07	1.53324e+07	1.54493e+07	1.58346e+07	1.47044e+07	1.46379e+07	1.52687e+07	1.56804e+07	1.54339e+07	1.47486e+07	1.68551e+07	1.76028e+07	1.4605e+07	1.38792e+07	1.37831e+07	1.5378e+07	1.49572e+07	1.6202e+07	1.46651e+07	1.31712e+07	1.46656e+07	1.384e+07	1.41244e+07	1.48489e+07	1.502e+07	1.3981e+07	1.62145e+07
M112T38	38	112.087	[M+NH4]+	4-Methylpyrimidine	Organoheterocyclic compounds	Diazines	_	_	3.85086e+06	3.57858e+06	3.20779e+06	2.498e+06	2.83847e+06	3.10824e+06	7.17207e+06	6.62665e+06	7.60926e+06	9.10556e+06	7.99136e+06	9.19565e+06	3.77689e+06	5.32585e+06	4.40935e+06	6.54017e+06	6.86283e+06	8.74125e+06	4.02334e+06	2.8029e+06	4.62829e+06	2.8842e+06	3.99739e+06	3.81036e+06	2.55549e+06	2.81072e+06	3.57486e+06	2.82336e+06	2.84642e+06	2.0591e+06	2.58514e+07	2.25487e+07	1.74236e+07	2.34515e+07	2.02915e+07	2.56568e+07	2.71627e+06	4.27699e+06	4.14896e+06	2.85867e+06	3.32327e+06
M112T44	44.1	112.051	[M+H]+	Cytosine	Organoheterocyclic compounds	Diazines	HMDB0000630	C00380	7.16914e+07	6.81976e+07	6.01835e+07	6.16052e+07	5.76459e+07	6.26456e+07	5.37017e+07	5.33426e+07	4.77014e+07	5.16918e+07	4.91779e+07	5.49648e+07	3.28934e+07	2.94741e+07	2.7663e+07	3.33163e+07	2.91167e+07	3.3353e+07	4.40293e+07	3.91478e+07	3.64928e+07	3.71769e+07	4.28031e+07	4.11961e+07	4.35306e+07	4.10094e+07	5.22647e+07	5.06086e+07	3.88914e+07	4.1864e+07	3.80782e+07	3.49771e+07	3.2521e+07	3.47832e+07	3.86223e+07	3.28175e+07	6.05066e+07	5.88687e+07	6.0258e+07	5.86716e+07	6.10913e+07
M113T33_2	33.4	112.976	[M+Na]+	trans-3-Chloroallyl aldehyde	Organic oxygen compounds	Organooxygen compounds	HMDB0060516	C06613	8.19432e+06	8.34387e+06	8.08765e+06	8.51058e+06	8.0917e+06	7.37077e+06	8.06283e+06	7.89442e+06	7.61257e+06	8.15862e+06	8.27914e+06	7.73551e+06	9.01455e+06	7.81878e+06	8.11247e+06	7.90032e+06	8.10483e+06	7.79137e+06	7.80966e+06	7.6035e+06	8.19389e+06	8.59001e+06	7.77629e+06	7.58285e+06	7.72227e+06	8.1996e+06	7.69275e+06	8.02272e+06	7.71877e+06	8.31343e+06	8.05255e+06	7.84765e+06	7.95261e+06	8.11739e+06	7.55171e+06	7.87278e+06	7.96963e+06	7.13709e+06	7.5383e+06	8.16711e+06	7.22694e+06
M113T33_3	33.4	113.017	[M+H]+	Chlorobenzene	Benzenoids	Benzene and substituted derivatives	HMDB0041855	C06990	1.23755e+07	1.2641e+07	1.32441e+07	1.3246e+07	1.34712e+07	1.27593e+07	1.28651e+07	1.27795e+07	1.20353e+07	1.33172e+07	1.28552e+07	1.26315e+07	1.40025e+07	1.46659e+07	1.35617e+07	1.30627e+07	1.3545e+07	1.30477e+07	1.41326e+07	1.35049e+07	1.38188e+07	1.31742e+07	1.31793e+07	1.36759e+07	1.41317e+07	1.51396e+07	1.25866e+07	1.34391e+07	1.30621e+07	1.39148e+07	1.42009e+07	1.39746e+07	1.38688e+07	1.24561e+07	1.29605e+07	1.33178e+07	1.48929e+07	1.50055e+07	1.3872e+07	1.22738e+07	1.30299e+07
M113T394	394.2	112.985	[M-H]-	Trifluoroacetic acid	Organic acids and derivatives	Carboxylic acids and derivatives	HMDB0014118	_	2.00486e+06	1.98627e+06	1.07709e+06	1.95627e+06	1.48921e+06	2.29999e+06	2.03781e+06	903304	1.44718e+06	2.17735e+06	3.96775e+07	2.37414e+06	1.84712e+06	3.40453e+07	2.28424e+07	886530	1.164e+06	1.74442e+07	1.51565e+06	2.81938e+07	2.64832e+07	5.5975e+07	2.57551e+06	2.01878e+07	2.99047e+07	2.31614e+07	1.18206e+06	3.45377e+07	2.66515e+07	6.82498e+07	1.44903e+06	1.81352e+06	3.46342e+06	3.98658e+06	2.37132e+06	1.88237e+06	4.30534e+07	2.69717e+07	3.34016e+07	2.42304e+06	2.55685e+07
M113T45	45.2	113.071	[M+NH4]+	2-Hydroxypyridine	Organoheterocyclic compounds	Pyridines and derivatives	HMDB0013751	C02502	1.68121e+07	1.6048e+07	1.78478e+07	1.62637e+07	1.46952e+07	1.55433e+07	1.94212e+07	1.75256e+07	1.78775e+07	1.76494e+07	1.72981e+07	1.79536e+07	1.9435e+07	2.02025e+07	1.79851e+07	1.89666e+07	2.39918e+07	1.93919e+07	1.5715e+07	1.57246e+07	1.5546e+07	1.2766e+07	1.49777e+07	1.47834e+07	1.08194e+07	1.08897e+07	6.08725e+06	1.25131e+07	1.034e+07	1.24648e+07	1.20786e+07	1.306e+07	1.28892e+07	1.27491e+07	1.31812e+07	1.39025e+07	7.88179e+06	8.74593e+06	8.83047e+06	8.66494e+06	9.83843e+06
M113T50	49.9	113.025	[M-H]-	Oxopent-4-enoate	_	_	_	C00596	1.45816e+07	1.07966e+07	1.00427e+07	7.08984e+06	8.64002e+06	9.33609e+06	1.17422e+07	1.49407e+07	1.303e+07	1.06694e+07	9.11086e+06	1.2973e+07	1.66532e+07	1.26253e+07	1.35564e+07	1.67698e+07	1.65208e+07	1.23006e+07	1.49291e+07	1.55769e+07	1.95111e+07	1.45944e+07	2.36114e+07	1.81179e+07	8.75586e+06	1.41328e+07	1.18229e+07	1.21123e+07	9.23543e+06	1.21186e+07	2.52553e+07	1.98383e+07	1.81848e+07	1.82192e+07	2.06736e+07	1.88713e+07	1.82692e+07	1.61441e+07	1.57508e+07	1.51614e+07	1.78415e+07
M114T159	158.9	114.091	[M-H2O+H]+	Aminocaproic acid	Lipids and lipid-like molecules	Fatty Acyls	HMDB0001901	C02378	5.54999e+07	6.11664e+07	2.18545e+08	1.73101e+07	6.26996e+07	4.2079e+07	1.98796e+08	1.40924e+08	178100416	2.69892e+07	1.73612e+08	1.92273e+08	1.8831e+07	3.30319e+07	2.27291e+07	6.30944e+07	2.15706e+07	2.033e+07	2.59237e+08	1.68269e+07	1.8468e+07	1.71719e+07	2.86983e+08	5.91329e+07	1.51275e+08	1.24277e+07	5.39615e+07	5.16591e+07	1.09277e+08	7.12658e+07	1.67965e+08	1.37843e+08	9.25983e+07	2.42046e+08	144405348	5.32218e+07	9.99635e+07	4.45584e+07	9.55436e+07	5.84156e+07	1.17236e+08
M114T230	230.2	114.091	[M+H]+	Epsilon-caprolactam	Organoheterocyclic compounds	Lactams	HMDB0062769	C06593	1.32683e+08	5.85881e+07	1.20757e+08	121540108	1.92077e+08	6.51518e+07	172994205	110012552	6.14298e+07	1.59621e+08	9.77389e+07	1.23637e+08	5.70162e+07	1.37874e+08	1.09005e+08	1.03128e+08	1.81184e+08	3.76594e+07	1.22091e+08	9.2252e+07	7.35746e+07	5.33283e+07	1.22919e+08	5.76984e+07	8.26887e+07	1.20722e+08	6.11152e+07	1.1706e+08	1.19824e+08	7.97151e+07	1.90499e+08	1.16515e+08	6.13644e+07	1.31518e+08	1.54947e+08	1.2284e+08	4.10574e+07	1.34863e+08	5.23451e+07	4.49704e+07	1.23739e+08
M114T43	42.8	114.032	[M+H]+	2-Nitroimidazole	Organic 1,3-dipolar compounds	Allyl-type 1,3-dipolar organic compounds	HMDB0245259	C14531	9.28384e+06	8.26808e+06	7.51562e+06	6.44446e+06	7.15784e+06	7.9611e+06	9.95324e+06	9.81824e+06	9.33967e+06	1.02495e+07	9.25301e+06	9.66557e+06	2.07881e+07	2.01673e+07	1.97064e+07	2.08461e+07	2.07289e+07	1.97692e+07	1.91457e+07	1.86579e+07	1.80031e+07	1.9547e+07	2.0858e+07	2.16294e+07	1.44887e+07	1.5295e+07	1.84485e+07	1.90366e+07	1.463e+07	1.5195e+07	2.54895e+07	2.72275e+07	2.41209e+07	2.67574e+07	2.75457e+07	2.7845e+07	1.28162e+07	1.48587e+07	1.48041e+07	1.32131e+07	1.36485e+07
M114T67	67	114.055	[M+H]+	1-Pyrroline-5-carboxylic acid	Organic acids and derivatives	Carboxylic acids and derivatives	HMDB0001301	C03912	2.17199e+07	1.60856e+07	1.86119e+07	25339087	1.2044e+07	1.61647e+07	8.16955e+06	1.15352e+07	1.8909e+07	6.86972e+06	6.7405e+06	2.50711e+07	1.26232e+07	1.59321e+07	1.35867e+07	1.68364e+07	1.57291e+07	3.96631e+07	1.72728e+07	1.78184e+07	1.88842e+07	1.62054e+07	2.10885e+07	1.60362e+07	1.08066e+07	1.30612e+07	8.76754e+06	4.27321e+06	1.46376e+07	9.32599e+06	1.19512e+07	1.51201e+07	1.35028e+07	1.71984e+07	1.77611e+07	1.44428e+07	5.18732e+06	1.64268e+07	2.17093e+07	9.29142e+06	1.68499e+07
M115T39	38.7	115.004	[M-H]-	Maleic Acid	Organic acids and derivatives	Carboxylic acids and derivatives	HMDB0000176	C01384	4.32766e+07	3.37688e+07	2.72883e+07	2.33755e+07	2.39933e+07	2.59023e+07	3.44721e+07	3.81319e+07	3.00374e+07	3.37382e+07	3.05908e+07	3.43801e+07	5.24594e+07	4.74605e+07	5.03419e+07	5.5833e+07	5.4132e+07	5.26184e+07	3.42479e+07	3.41127e+07	3.59081e+07	4.48271e+07	4.62649e+07	4.52813e+07	5.86763e+07	6.18887e+07	6.60525e+07	7.43328e+07	6.02418e+07	6.36778e+07	7.81562e+07	7.57232e+07	6.58753e+07	6.94295e+07	7.6693e+07	7.99079e+07	2.98774e+07	3.0504e+07	3.04628e+07	2.96696e+07	3.82356e+07
M115T44	44.4	115.087	[M+H]+	L-Prolinamide	Organic acids and derivatives	Carboxylic acids and derivatives	HMDB0253910	C19781	3.32112e+07	3.21161e+07	2.7639e+07	2.60968e+07	2.61709e+07	2.93326e+07	2.00228e+07	1.75244e+07	1.79091e+07	1.68832e+07	1.59982e+07	1.87612e+07	1.06865e+07	1.1181e+07	9.78559e+06	1.24416e+07	1.29212e+07	7.34999e+06	1.28884e+07	2.57018e+06	1.15867e+07	5.51468e+06	1.31274e+07	1.32704e+07	2.06874e+07	1.97149e+07	2.43285e+07	2.32112e+07	2.05534e+07	2.10388e+07	2.03034e+07	2.13096e+07	1.9727e+07	2.19424e+07	1.87881e+07	2.40093e+07	7.74327e+06	7.67866e+06	8.57691e+06	7.13902e+06	9.27809e+06
M115T53	53.4	115.04	[M-H]-	Levulinic acid	Organic acids and derivatives	Keto acids and derivatives	HMDB0000720	_	4.8883e+06	7.62073e+06	1.21165e+07	9.70855e+06	3.34617e+06	3.49905e+06	4.56054e+06	1.36986e+07	4.50429e+06	1.33341e+07	8.76336e+06	4.53226e+06	1.76589e+07	9.60739e+06	8.78659e+06	6.07814e+06	1.70135e+07	7.8739e+06	1.36686e+07	9.69059e+06	4.72456e+06	6.15782e+06	9.42049e+06	5.78705e+06	8.21628e+06	4.4165e+06	1.09392e+07	4.78057e+06	3.33223e+06	4.08101e+06	8.42679e+06	1.05999e+07	7.26132e+06	6.81766e+06	8.22156e+06	9.94294e+06	4.93208e+06	7.96697e+06	5.22518e+06	5.78409e+06	5.32283e+06
M115T69	69	115.087	[M+H]+	1,3-Dimethyl-2-imidazolidinone	Organoheterocyclic compounds	Azolidines	_	_	1.17606e+07	1.2655e+07	1.13549e+07	1.09272e+07	9.13197e+06	1.01461e+07	1.82932e+06	1.86539e+06	5.60431e+06	5.43299e+06	6.67667e+06	1.79549e+06	1.22161e+07	1.16348e+07	1.15954e+07	1.10872e+07	1.21988e+07	1.03929e+07	1.38226e+07	1.40761e+07	1.42306e+07	1.27126e+07	1.3214e+07	1.30587e+07	9.00677e+06	1.02123e+07	1.06581e+07	1.05562e+07	8.29965e+06	9.31324e+06	1.3392e+07	1.46364e+07	1.3018e+07	1.48931e+07	1.50436e+07	1.6524e+07	1.10606e+06	974596	1.08711e+06	1.03919e+06	1.1047e+06
M116T201	200.5	116.07	[M+NH4]+	alpha-Methylene-gamma-butyrolactone	Organoheterocyclic compounds	Lactones	HMDB0246945	C20578	2.9314e+06	4.20737e+06	3.00194e+06	459956	2.01733e+06	3.20814e+06	4.28999e+06	892186	7.23781e+06	719578	2.80509e+06	4.0796e+06	5.69762e+06	961239	407127	4.89116e+06	2.90044e+06	362285	3.92253e+06	352426	3.25696e+06	3.29232e+06	2.24902e+06	721569	2.60795e+06	712504	3.51699e+06	3.42902e+06	2.83492e+06	783152	2.70059e+06	5.1408e+06	2.10255e+06	2.71882e+06	8.24646e+06	3.31292e+06	1.37366e+06	2.15925e+06	2.90781e+06	2.93066e+06	1.57238e+06
M116T213	212.5	116.107	[M-CO2+H]+	N-Acetylvaline	Organic acids and derivatives	Carboxylic acids and derivatives	HMDB0011757	_	2.68858e+07	2.52596e+07	2.05558e+07	1.94302e+07	2.37675e+07	2.35124e+07	1.06186e+07	1.20878e+07	1.01668e+07	1.47112e+07	9.58443e+06	1.00469e+07	9.71596e+06	8.63632e+06	1.0225e+07	9.22521e+06	9.84638e+06	8.88915e+06	8.56979e+06	7.41915e+06	8.66818e+06	7.43383e+06	7.49003e+06	8.69835e+06	7.96428e+06	8.24477e+06	8.31563e+06	8.68091e+06	8.00879e+06	7.90401e+06	8.15407e+06	7.76586e+06	7.41695e+06	7.67631e+06	7.8192e+06	7.98915e+06	8.28952e+06	8.41046e+06	8.76746e+06	8.55752e+06	8.99343e+06
M116T241	241.3	116.072	[M+H]+	proline dl-form	Organic acids and derivatives	Carboxylic acids and derivatives	HMDB0251528	C16435	6.19704e+07	6.35766e+07	6.19001e+07	5.58891e+07	5.43161e+07	6.46231e+07	5.64889e+07	4.84202e+07	5.66846e+07	5.50337e+07	4.43431e+07	8.88765e+07	3.5772e+07	3.21664e+07	3.05751e+07	3.33219e+06	3.21513e+07	2.83614e+07	4.18777e+07	3.64937e+07	3.71533e+07	4.73532e+07	3.90884e+07	4.855e+07	9.961e+06	3.47731e+07	4.29901e+07	4.04985e+07	1.01179e+07	4.21076e+07	4.07834e+07	5.7693e+07	3.72913e+07	3.78566e+07	6.01257e+07	6.98783e+07	4.69213e+07	5.81541e+07	5.17623e+07	5.26707e+07	5.5533e+07
M116T247	247.2	116.107	[M+NH4]+	Cyclohexanone	Organic oxygen compounds	Organooxygen compounds	HMDB0003315	C00414	4.44208e+06	1.62619e+07	1.50223e+07	1.36499e+07	1.40693e+07	1.54445e+07	1.35572e+07	1.18997e+07	6.65367e+06	1.34624e+07	1.26603e+07	1.39084e+07	1.03548e+07	9.58602e+06	8.67223e+06	7.12198e+06	9.20994e+06	8.45262e+06	1.04695e+07	1.04074e+07	1.02365e+07	3.78621e+06	1.12533e+07	1.14269e+07	5.38206e+06	4.56046e+06	4.61312e+06	5.03658e+06	4.85241e+06	5.61041e+06	1.13289e+07	1.07157e+07	1.25883e+07	1.16254e+07	1.13488e+07	1.11391e+07	2.30905e+07	2.25493e+07	2.37112e+07	2.46191e+07	2.36376e+07
M116T44	44.2	116.036	[M-H]-	Aspartate semialdehyde	Organic acids and derivatives	Carboxylic acids and derivatives	HMDB0012249	C00441	2.80042e+07	2.76129e+07	2.27758e+07	2.18987e+07	1.99522e+07	2.30781e+07	2.73961e+07	2.92108e+07	2.46751e+07	2.66871e+07	2.44073e+07	2.51533e+07	1.73205e+07	1.61514e+07	1.64399e+07	1.71133e+07	1.75566e+07	1.65114e+07	1.63365e+07	1.84451e+07	1.65712e+07	1.84886e+07	1.93844e+07	2.27315e+07	1.33169e+07	1.37483e+07	1.47586e+07	1.61354e+07	1.28896e+07	1.46523e+07	1.56213e+07	1.46648e+07	1.37659e+07	1.3739e+07	1.81175e+07	1.54714e+07	16741148	1.6194e+07	1.95104e+07	1.66697e+07	1.9739e+07
M116T50	50	116.071	[M+H]+	L-Proline	Organic acids and derivatives	Carboxylic acids and derivatives	HMDB0003411	C00148	8994795522	9089054624	7663911177	7686555146	7615332186	8011651007	6694098339	6377832251	6166231023	6926161879	6245835889	6773908603	3768845369	3487953231	3332496004	3841040436	4002612895	3729711802	4491278534	4400369667	4413791928	4517621083	4904965078	5005331838	5093307414	5414611914	5803706015	5997225194	4991685378	5249301966	3594819621	3653279210	3542208629	3444788126	3753319215	3947000768	5243844180	5316974055	5616260814	5328533046	5255960713
M116T86	85.9	116.051	[M-H]-	Benzeneacetonitrile	Benzenoids	Benzene and substituted derivatives	HMDB0034171	C16074	1.11354e+06	1.15028e+06	1.09334e+06	932751	1.04971e+06	1.18561e+06	999329	998462	995401	871149	963016	973305	698445	616830	668975	713447	864650	684590	330398	608682	357169	304627	449038	486849	2.98633e+06	3.02809e+06	3.26161e+06	3.62358e+06	2.87045e+06	228773	2.43582e+06	2.38289e+06	2.09197e+06	1.99862e+06	2.23506e+06	277028	790903	825761	863237	772079	880105
M117T39	39.4	117.019	[M-H]-	Succinic Acid	Organic acids and derivatives	Carboxylic acids and derivatives	HMDB0000254	C00042	4.20248e+08	4.05326e+08	3.51699e+08	3.10445e+08	2.95857e+08	3.45394e+08	3.78645e+08	3.72871e+08	3.3986e+08	3.62419e+08	3.51428e+08	3.6111e+08	2.66774e+08	2.59404e+08	2.33998e+08	2.86011e+08	2.93581e+08	2.59179e+08	2.5135e+08	2.48589e+08	2.52742e+08	2.72384e+08	2.86766e+08	2.94915e+08	2.75488e+08	2.70758e+08	2.92505e+08	3.08867e+08	2.71788e+08	2.76487e+08	3.14577e+08	3.05018e+08	2.74785e+08	2.79253e+08	3.04056e+08	3.17413e+08	2.93551e+08	2.88594e+08	285170511	2.89414e+08	2.96372e+08
M117T44	43.9	117.103	[M+H]+	5-Aminopentanamide	Organic acids and derivatives	Carboxylic acids and derivatives	HMDB0012176	C00990	1.59057e+07	1.36105e+07	1.17212e+07	9.04049e+06	6.01283e+06	6.98622e+06	6.57548e+06	4.7989e+06	2.9322e+07	4.03928e+06	3.7937e+06	2.37678e+07	3.6733e+06	2.09726e+07	1.522e+07	1.71824e+07	2.41039e+07	3.8356e+06	1.65046e+07	2.79121e+06	2.57194e+06	1.50402e+07	1.62405e+07	1.71113e+07	1.6267e+07	6.14098e+06	1.58113e+07	2.95799e+06	2.26735e+07	2.94319e+06	2.48049e+06	2.03904e+06	1.7722e+06	6.11875e+06	1.76066e+07	1.93215e+07	1.83887e+07	1.93111e+07	7.2126e+06	6.36728e+06	1.89332e+07
M117T49	49.1	117.056	[M-H]-	beta-Hydroxyisovaleric acid	Lipids and lipid-like molecules	Fatty Acyls	HMDB0000754	C20827	1.23053e+08	1.14948e+08	9.93861e+07	8.05238e+07	8.30757e+07	1.12059e+08	1.11643e+08	1.16347e+08	1.09209e+08	1.0907e+08	1.11767e+08	1.07122e+08	1.14409e+08	108646148	1.10791e+08	1.17433e+08	1.23693e+08	1.16307e+08	1.03192e+08	108251033	1.0742e+08	1.10081e+08	1.157e+08	124413124	4.67246e+07	4.35341e+07	4.38082e+07	4.74174e+07	4.24007e+07	4.4791e+07	4.34842e+07	4.31108e+07	4.02017e+07	4.0808e+07	4.46474e+07	4.42642e+07	6.17371e+07	7.58931e+07	6.90131e+07	6.37284e+07	7.2333e+07
M117T51	51	117.055	[M+H]+	Glutarate semialdehyde	Lipids and lipid-like molecules	Fatty Acyls	HMDB0012233	C03273	1.39151e+08	1.39485e+08	5.47899e+06	1.05935e+07	7.75526e+06	1.24536e+08	1.69905e+07	2.5459e+07	1.73054e+07	1.78175e+07	2.19766e+07	2.38428e+07	4.18896e+07	3.05114e+07	3.26876e+07	3.77649e+07	4.82235e+07	4.4672e+07	3.05627e+07	2.77583e+07	1.92276e+07	1.93909e+07	1.8156e+07	2.22131e+07	1.31508e+07	1.07819e+07	9.98461e+06	7.61308e+06	1.05646e+07	1.143e+07	5.32698e+07	7.78641e+06	6.74724e+06	5.41298e+07	5.65813e+07	3.09115e+06	7.79314e+07	8.2073e+07	8.41755e+07	8.33754e+07	7.81986e+07
M117T54	53.6	117.076	[M-H]-	Diisopropyl sulfide	Organosulfur compounds	Thioethers	HMDB0029579	_	6.16909e+06	7.3247e+06	5.68274e+06	4.11388e+06	4.52242e+06	5.04451e+06	4.67262e+06	4.54828e+06	4.97242e+06	5.16773e+06	4.68738e+06	4.98329e+06	2.59879e+06	2.26191e+06	1.64601e+06	2.13238e+06	2.217e+06	1.92955e+06	3.0304e+06	2.71665e+06	3.24167e+06	3.57392e+06	4.39523e+06	3.5332e+06	4.1513e+06	3.87578e+06	4.4689e+06	5.40508e+06	4.76427e+06	3.94574e+06	2.44957e+06	1.66485e+06	1.89819e+06	1.44504e+06	2.03702e+06	1.76906e+06	4.0371e+06	4.08053e+06	4.11857e+06	3.16974e+06	3.36791e+06
M118T115_1	114.9	118.065	[M+H]+	Indole	Organoheterocyclic compounds	Indoles and derivatives	HMDB0000738	C00463	1.79985e+07	1.94943e+07	1.91368e+07	1.95616e+07	1.98406e+07	2.35664e+07	2.20194e+07	2.05159e+07	2.30993e+07	1.85113e+07	2.2117e+07	2.28349e+07	1.76027e+07	2.15337e+07	1.95809e+07	1.90511e+07	2.12831e+07	1.89892e+07	1.78275e+07	1.95389e+07	1.91543e+07	2.10404e+07	2.1237e+07	2.08831e+07	1.97987e+07	2.05655e+07	1.98054e+07	1.93962e+07	2.00198e+07	1.96311e+07	1.95511e+07	1.9536e+07	1.86064e+07	2.10479e+07	2.24736e+07	1.8589e+07	1.90534e+07	1.871e+07	1.72261e+07	1.85867e+07	1.9102e+07
M118T261	260.6	118.087	[M+H]+	Norvaline	Organic acids and derivatives	Carboxylic acids and derivatives	HMDB0013716	C01826	4.79265e+07	5.4328e+07	5.88839e+07	5.47332e+07	9.70588e+06	6.69547e+07	1.00336e+07	3.07756e+07	4.50062e+07	9.38206e+06	4.82605e+07	3.97375e+07	3.9812e+07	1.87043e+07	2.28722e+07	2.89162e+07	4.65325e+06	1.21815e+07	6.70105e+06	4.56004e+07	1.84068e+07	7.27392e+06	1.80437e+07	7.52224e+06	4.7188e+06	1.84585e+07	2.30837e+07	1.90292e+07	7.77724e+06	1.99514e+07	6.81674e+06	6.29343e+06	1.25887e+07	6.37444e+06	6.04927e+06	7.89349e+06	3.50099e+07	1.53491e+07	1.13819e+07	2.105e+06	3.33529e+07
M118T264	264	118.03	[M-NH3-H]-	(E)-3-(1H-Pyrrol-3-yl)-2-propensaeureamid|(E)-3-(1H-pyrrol-3-yl)prop-2-enamide|Amide-(E)-3-(1H-Pyrrol-3-yl)-2-propencic acid	_	_	_	_	3.00098e+06	3.11595e+06	2.63173e+06	2.32767e+06	2.24714e+06	2.73873e+06	4.60837e+06	4.14078e+06	4.01468e+06	4.24841e+06	3.96248e+06	4.5111e+06	3.4013e+06	3.45151e+06	3.20052e+06	3.65366e+06	3.83818e+06	3.59951e+06	2.69356e+06	3.12852e+06	2.90909e+06	2.7908e+06	3.01221e+06	2.98259e+06	1.4663e+06	1.21439e+06	1.45762e+06	1.42026e+06	1.42084e+06	1.37998e+06	1.33227e+06	1.23337e+06	1.31918e+06	1.37469e+06	1.33291e+06	1.52358e+06	2.88398e+06	2.83075e+06	3.08639e+06	2.8075e+06	3.01383e+06
M118T280	280.1	118.088	[M+H]+	Isovaline	Organic acids and derivatives	Carboxylic acids and derivatives	_	C03571	9.88177e+06	4.00088e+07	3.58232e+07	5.75203e+07	9.92845e+06	1.00686e+07	7.33529e+07	3.58989e+07	9.21253e+06	5.93906e+07	4.01005e+07	2.55171e+06	3.61587e+07	2.76984e+07	3.60288e+07	2.15814e+07	9.01548e+06	1.46427e+07	2.4051e+07	2.85165e+07	3.51268e+07	1.30856e+07	2.36599e+07	1.98954e+07	3.21875e+07	4.1474e+07	6.18271e+07	3.55738e+07	1.38174e+07	1.531e+07	8.09968e+06	7.61733e+06	2.51442e+07	8.34553e+06	1.68037e+07	1.54485e+06	1.80348e+07	2.66889e+07	3.74438e+07	1.91011e+07	2.59375e+06
M118T309	308.8	118.087	[M+H]+	Valine	Organic acids and derivatives	Carboxylic acids and derivatives	HMDB0000883	C00183	1.82698e+07	1.31963e+06	1.59655e+07	1.14678e+07	4.41924e+06	6.30748e+07	2.00864e+07	2.31804e+07	1.85999e+07	1.66769e+07	4.53264e+07	1.23326e+07	2.40242e+07	2.21472e+06	1.23386e+07	2.7109e+07	4.15491e+06	1.39902e+07	3.42864e+06	8.51057e+06	1.5056e+07	4.4526e+06	1.97714e+07	4.47685e+06	5.31034e+07	2.76869e+06	3.49307e+07	1.65896e+07	7.13632e+06	1.74194e+07	7.09897e+06	6.0531e+06	2.41103e+07	5.3232e+06	5.58012e+06	9.38053e+06	1.00999e+07	9.99841e+06	1.34585e+07	1.07685e+07	1.23419e+07
M118T324_2	324.1	118.087	[M+H]+	Methyl morpholine oxide	Organoheterocyclic compounds	Oxazinanes	_	_	1.72109e+06	1.36251e+07	1.11771e+07	1.13264e+07	2.88843e+06	2.5142e+06	2.22227e+07	9.29053e+06	3.99581e+06	1.29651e+07	6.96768e+06	1.74543e+07	9.64882e+06	9.33819e+06	3.42555e+06	1.6855e+07	2.99264e+06	1.93468e+06	3.73218e+06	1.08434e+07	1.54861e+06	3.09439e+06	1.51834e+06	3.49658e+06	1.82623e+06	4.87958e+06	3.68061e+06	9.81422e+06	3.10922e+06	2.48707e+07	2.69274e+06	2.57855e+06	5.18135e+06	2.58226e+06	2.79004e+06	1.20268e+07	9.72716e+06	1.37882e+07	7.549e+06	1.60735e+07	6.27542e+06
M118T45	44.8	118.123	[M+NH4]+	Hexanal	Organic oxygen compounds	Organooxygen compounds	HMDB0005994	C02373	4.24643e+06	3.82235e+06	3.32058e+06	3.37972e+06	3.99273e+06	3.07199e+06	1.00441e+07	7.71003e+06	8.02012e+06	8.18522e+06	8.86984e+06	1.01629e+07	8.03331e+06	7.3353e+06	8.57296e+06	9.64984e+06	7.57436e+06	7.5001e+06	3.24799e+06	3.59983e+06	2.51768e+06	2.38734e+06	2.35757e+06	2.86202e+06	3.16657e+06	2.65658e+06	2.37393e+06	2.4345e+06	1.98746e+06	2.13972e+06	5.84775e+06	5.45924e+06	6.31856e+06	6.62369e+06	6.20126e+06	5.90874e+06	6.56166e+08	4.26482e+06	4.86552e+06	4.8773e+06	5.94432e+06
M118T49	49.5	118.052	[M-H]-	L-Allothreonine	Organic acids and derivatives	Carboxylic acids and derivatives	HMDB0004041	C05519	7.48812e+07	7.77104e+07	6.22789e+07	5.34196e+07	5.62334e+07	5.95898e+07	5.45796e+07	5.16631e+07	4.97091e+07	6.05863e+07	5.15165e+07	4.99007e+07	3.43409e+07	3.07103e+07	2.78393e+07	3.41358e+07	3.87751e+07	3.40941e+07	4.06009e+07	4.29194e+07	3.99944e+07	4.41619e+07	5.15839e+07	5.37686e+07	6.10138e+07	6.22593e+07	6.89159e+07	7.44151e+07	6.18821e+07	5.89939e+07	4.61145e+07	4.61871e+07	3.67303e+07	4.16954e+07	4.36477e+07	4.68407e+07	3.72849e+07	3.95771e+07	3.82503e+07	3.65561e+07	3.79619e+07
M118T50_2	50.5	118.086	[M+H]+	5-Aminovaleric acid	Organic acids and derivatives	Carboxylic acids and derivatives	HMDB0003355	C00431	12628341233	12797032838	11140581798	10690251287	11900131705	11174036457	11285789160	10068899234	9808348698	10582617159	10574933652	10687989628	8546037971	8119759048	8767346436	8897831567	9073909231	8628499449	8627648307	8489683246	8818773956	8923589056	9722193594	10206290041	8252273622	7916281370	8573211260	8882803517	8775986871	10875610859	6521308214	5859023898	5666497329	8084382798	6356905037	6587256497	8027596938	8051429426	8424523573	8163108482	9060631617
M119T43	43.5	119.036	[M-H]-	2,4-Dihydroxybutanoic acid	Organic acids and derivatives	Hydroxy acids and derivatives	HMDB0000360	_	5.39334e+07	6.1029e+07	4.54236e+07	5.32117e+07	3.68812e+07	5.94977e+07	5.18997e+07	5.27154e+07	4.6623e+07	5.01165e+07	4.70943e+07	4.92878e+07	6.53551e+07	4.47023e+07	3.47499e+07	4.50386e+07	4.99341e+07	4.59188e+07	4.85993e+07	4.62616e+07	5.34051e+07	4.89278e+07	5.4337e+07	5.54983e+07	3.53646e+07	5.36132e+07	4.22446e+07	4.23007e+07	3.97523e+07	3.65317e+07	3.5747e+07	3.4472e+07	3.10153e+07	3.27211e+07	3.74257e+07	3.99606e+07	6.12795e+07	4.62849e+07	4.72988e+07	3.93381e+07	4.28463e+07
M119T55	54.7	119.049	[M-H2O+H]+	3-Vinylcatechol	_	_	_	C07085	1.42409e+07	1.30647e+07	1.24607e+07	1.10956e+07	1.09052e+07	1.28859e+07	9.63147e+06	7.82117e+06	7.26031e+06	6.88742e+06	6.48734e+06	6.60567e+06	7.21377e+06	7.07246e+06	6.75001e+06	6.72593e+06	6.48822e+06	6.49101e+06	1.07287e+07	1.23295e+07	9.82888e+06	1.01731e+07	1.23268e+07	1.10351e+07	8.43585e+06	1.02479e+07	1.10675e+07	1.16635e+07	9.36449e+06	9.45005e+06	1.08016e+07	9.28153e+06	8.61014e+06	8.39569e+06	9.26499e+06	9.24989e+06	6.41146e+06	7.72242e+06	7.91568e+06	6.58566e+06	7.35295e+06
M119T78	77.5	119.051	[M-H]-	4-Vinylphenol	Benzenoids	Benzene and substituted derivatives	HMDB0004072	C05627	18636747	2.01328e+07	1.45277e+07	1.2024e+07	1.22398e+07	1.42648e+07	5.94712e+06	5.33319e+06	4.9401e+06	5.34456e+06	4.20374e+06	4.91576e+06	2.32398e+06	1.9428e+06	1.66586e+06	2.4817e+06	3.38031e+06	2.10131e+06	3.79349e+06	3.06903e+06	2.95471e+06	3.63612e+06	3.87315e+06	3.69703e+06	579842	398830	881103	792387	596315	757918	1.7417e+06	1.77254e+06	1.35884e+06	1.59135e+06	1.91105e+06	1.60021e+06	2.50835e+06	2.61239e+06	3.39616e+06	2.44379e+06	2.53924e+06
M120T253	253.1	120.045	[M+H]+	2-Hydroxybenzonitrile	Benzenoids	Benzene and substituted derivatives	_	_	7.53627e+06	7.63924e+06	7.76721e+06	7.0308e+06	6.51508e+06	6.08025e+06	1.68912e+07	1.4364e+07	1.42624e+07	1.48421e+07	1.42614e+07	1.56149e+07	1.37978e+07	1.38494e+07	1.70655e+07	1.40094e+07	1.68312e+07	1.51891e+07	8.85594e+06	9.03809e+06	1.08838e+07	9.054e+06	9.5892e+06	9.44182e+06	1.478e+06	1.40621e+06	1.36055e+06	1.33882e+06	1.3162e+06	1.43511e+06	1.38148e+06	1.30662e+06	1.3074e+06	1.33635e+06	1.32225e+06	1.2125e+06	1.42853e+06	2.32877e+06	1.39341e+06	1.41521e+06	2.83177e+06
M120T275	275.2	120.045	[M+H]+	Benzoxazoles	Organoheterocyclic compounds	Benzoxazoles	HMDB0249037	_	1.55106e+06	1.40301e+06	1.42129e+06	1.35692e+06	1.37249e+06	1.3572e+06	9.79441e+06	8.08601e+06	7.81048e+06	8.47603e+06	8.05487e+06	8.62716e+06	1.11025e+07	1.18176e+07	1.22409e+07	1.20569e+07	1.4266e+07	1.20281e+07	1.26289e+07	1.27494e+07	1.26575e+07	1.18957e+07	1.29067e+07	1.33211e+07	1.30462e+06	1.33648e+06	1.30978e+06	1.23375e+06	1.35574e+06	1.31463e+06	1.32447e+06	1.39426e+06	1.30871e+06	1.19688e+06	1.28001e+06	1.18834e+06	2.77283e+06	2.93325e+06	1.32656e+06	2.60334e+06	3.01687e+06
M120T48	47.9	120.066	[M+H]+	Methylserine	Organic acids and derivatives	Carboxylic acids and derivatives	_	_	3.9298e+08	3.59617e+08	3.27322e+08	3.20319e+08	3.30233e+08	3.35871e+08	2.78436e+08	2.78864e+08	2.74416e+08	287031610	2.54278e+08	2.93628e+08	2.06297e+08	1.9332e+08	1.79048e+08	1.96467e+08	2.05611e+08	199325736	2.61705e+08	248013487	2.49206e+08	2.56259e+08	2.76754e+08	2.83764e+08	4.09983e+08	4.17357e+08	4.51321e+08	4.63712e+08	4.01628e+08	4.15569e+08	313266920	3.28909e+08	3.05146e+08	3.01898e+08	3.32223e+08	3.5252e+08	2.53012e+08	2.64071e+08	2.57517e+08	2.52163e+08	2.42902e+08
M120T76	76	120.081	[M+H]+	Indoline	Organoheterocyclic compounds	Indoles and derivatives	HMDB0253472	_	2651093042	2658546364	2236658847	2125348292	2122204459	2238773715	2110179513	2071834424	1875361635	2040739696	1869513082	2052786782	1098734397	1007916119	9.60547e+08	1142430665	1190082205	1066551480	1471582061	1483757878	1466645790	1466490252	1677271910	1698581428	1288145188	1303694283	1552914391	1667975063	1381711928	1359716359	8.95572e+08	9.28223e+08	8.51123e+08	8.97941e+08	1002424493	1010166338	1443918468	1469384004	1561785478	1412630303	1496400828
M121T235	235.1	121.029	[M-H]-	Salicylaldehyde	Organic oxygen compounds	Organooxygen compounds	HMDB0034170	C06202	4.94702e+07	4.79169e+07	4.24308e+07	3.3194e+07	3.56493e+07	4.09439e+07	3.29934e+07	3.74485e+07	3.20419e+07	3.34393e+07	2.96209e+07	3.57362e+07	2.94243e+07	2.72438e+07	2.81175e+07	3.15866e+07	32552073	3.03466e+07	4.42289e+07	4.44994e+07	5.04951e+07	4.78294e+07	5.64491e+07	5.61478e+07	3.92615e+07	4.04784e+07	4.77663e+07	4.58564e+07	3.82484e+07	38893986	3.10025e+07	2.77971e+07	2.92095e+07	3.43503e+07	3.27282e+07	3.56689e+07	3.81336e+07	3.9926e+07	4.17813e+07	3.77577e+07	4.32925e+07
M121T54	54.2	121.065	[M+H]+	Phenylacetaldehyde	Benzenoids	Benzene and substituted derivatives	HMDB0006236	C00601	2.26981e+07	2.05973e+07	1.62316e+07	1.63934e+07	1.74478e+07	1.91721e+07	1.3135e+07	2.70559e+06	1.26633e+07	1.0943e+07	1.03887e+07	1.06655e+07	2.61298e+07	3.00777e+07	2.34037e+07	2.84034e+07	2.8967e+07	2.52358e+07	3.74789e+07	3.36259e+07	3.07478e+07	3.43616e+07	3.67295e+07	3.27795e+07	2.37476e+06	2.40459e+06	2.92296e+06	2.71446e+06	2.29554e+06	2.20994e+06	2.77749e+06	2.79206e+06	2.60302e+06	2.91794e+06	2.83752e+06	2.93814e+06	1.81684e+06	1.70257e+06	2.15704e+06	1.92324e+06	1.42266e+06
M122T381	381	122.096	[M+H]+	2,6-Dimethylaniline	Benzenoids	Benzene and substituted derivatives	HMDB0060677	C11004	2.59228e+06	1.30776e+07	1.02956e+07	1.29974e+07	1.7917e+07	4.96977e+06	9.22095e+06	4.01818e+07	2.00932e+07	4.69479e+07	1.11967e+07	1.89475e+07	1.01835e+07	2.00629e+07	2.51672e+07	1.37654e+07	1.65381e+07	3.86022e+07	2.99601e+07	1.26229e+07	1.41061e+07	4.16131e+07	26816394	3.70809e+07	4.62321e+06	1.97232e+07	1.28177e+07	3.76524e+06	3.60582e+07	2.13667e+07	1.40913e+07	1.91727e+07	1.82952e+06	2.42487e+07	2.13109e+07	5.32711e+06	1.76164e+07	1.19899e+07	2.68199e+07	2.89334e+07	1.61416e+07
M122T416	415.6	122.096	[M+H]+	2-Propylpyridine	Organoheterocyclic compounds	Pyridines and derivatives	HMDB0032497	_	1.89465e+07	1.49626e+07	2.62389e+06	1.17121e+07	6.00193e+06	3.2384e+06	1.11067e+07	4.63682e+06	5.29234e+06	7.11698e+06	3.40845e+06	6.68853e+06	6.98114e+06	9.7969e+06	2.62703e+07	1.04063e+07	2.71466e+06	1.22499e+07	1.98002e+06	5.08903e+06	7.63146e+06	9.27248e+06	4.86644e+06	7.25008e+06	1.06809e+07	5.47914e+06	4.54378e+06	1.0747e+07	5.14587e+06	1.50915e+07	4.02782e+06	9.43376e+06	1.34657e+07	1.01369e+07	1.06409e+07	4.39655e+06	1.60932e+07	3.7608e+06	5.01456e+06	7.07997e+06	5.00309e+06
M122T432	431.9	122.096	[M+H]+	Phenylethylamine	Benzenoids	Benzene and substituted derivatives	HMDB0012275	C05332	5.91423e+07	2.59785e+07	1.00023e+08	3.68645e+07	7.53526e+06	1.55217e+07	4.15048e+07	3.66382e+07	3.90705e+06	1.79313e+07	7.62433e+06	9.44758e+07	7.81849e+06	2.47689e+07	1.80218e+07	4.02736e+07	6.26593e+06	5.86394e+06	2.4219e+07	8.42081e+06	6.02288e+07	1.35536e+07	6.35457e+07	2.85866e+07	5.32465e+07	4.98048e+07	6.71125e+06	1.43405e+07	136377854	7.6987e+06	5.83353e+07	1.82123e+06	9.25143e+06	2.20784e+07	7.11687e+06	6.19254e+07	7.97689e+06	1.84885e+07	7.74199e+06	3.11522e+07	4.23733e+07
M122T447	446.6	122.097	[M+H]+	2,4,6-Trimethylpyridine	Organoheterocyclic compounds	Pyridines and derivatives	HMDB0245482	_	3.24714e+07	2.16963e+07	7.14729e+06	3.31623e+07	7.59859e+07	3.19772e+07	4.61945e+07	2.99259e+07	2.9358e+07	1.74699e+07	2.9088e+07	2.93904e+07	5.60767e+06	1.6167e+07	1.69142e+07	3.24204e+07	4.39292e+07	4.442e+07	2.33544e+07	3.9449e+07	1.56911e+07	2.43997e+07	4.51077e+07	8.36187e+06	6.79612e+06	3.74489e+07	1.24647e+08	2.68391e+07	7.48136e+06	4.83314e+07	3.12754e+07	7.84703e+06	3.94071e+07	9.75662e+06	1.19607e+07	1.19808e+07	2.36658e+06	3.72207e+07	6.06158e+07	4.101e+07	2.57001e+07
M122T50	49.6	122.025	[M-H]-	Isonicotinic Acid	Organoheterocyclic compounds	Pyridines and derivatives	HMDB0060665	C07446	2.00574e+07	1.9562e+07	1.67995e+07	1.35536e+07	1.39996e+07	1.74809e+07	2.21932e+07	27385351	2.16603e+07	2.26689e+07	2.12754e+07	2.04009e+07	2.688e+07	2.38272e+07	2.24542e+07	2.64783e+07	2.72282e+07	2.93361e+07	2.94615e+07	2.02344e+07	2.28659e+07	2.15768e+07	22442069	2.35106e+07	2.25093e+07	1.42059e+07	2.40905e+07	1.91057e+07	2.29166e+07	1.50253e+07	2.01855e+07	2.65e+07	2.24678e+07	1.79194e+07	2.57739e+07	2.57449e+07	1.88486e+07	2.08826e+07	1.96649e+07	2.02957e+07	2.0442e+07
M122T76	75.7	122.025	[M-H]-	Nicotinic acid	Organoheterocyclic compounds	Pyridines and derivatives	HMDB0001488	C00253	2.66077e+07	2.88764e+07	2.12391e+07	1.71016e+07	1.42269e+07	2.01426e+07	2.16727e+07	2.19164e+07	2.18646e+07	2.27737e+07	1.99617e+07	2.24388e+07	1.38336e+07	1.31658e+07	1.29157e+07	1.46672e+07	1.55861e+07	1.38433e+07	2.14062e+07	3.46236e+07	2.30906e+07	2.71855e+07	2.56857e+07	3.10688e+07	2.99588e+07	2.88539e+07	3.23795e+07	3.56489e+07	3.30037e+07	3.09918e+07	3.75411e+07	3.54807e+07	3.28239e+07	3.66269e+07	3.83839e+07	3.71478e+07	6.38228e+07	6.51305e+07	6.99657e+07	5.96729e+07	6.51315e+07
M122T86	86.1	122.097	[M+H]+	alpha-Methylbenzylamine	Organic nitrogen compounds	Organonitrogen compounds	HMDB0002017	C02455	8.48282e+07	8.3928e+07	7.80024e+07	7.44795e+07	7.32309e+07	7.72451e+07	4.79947e+07	5.22616e+07	4.87556e+07	4.55123e+07	4.59189e+07	4.87973e+07	4.40744e+07	4.03973e+07	4.32276e+07	4.49186e+07	5.15152e+07	4.896e+07	5.25964e+07	5.36842e+07	5.13226e+07	5.42407e+07	5.51972e+07	5.77335e+07	3.84287e+07	3.71801e+07	4.20488e+07	4.32017e+07	3.67905e+07	3.82362e+07	2.50522e+07	2.24625e+07	2.13574e+07	2.20713e+07	2.61655e+07	2.39767e+07	3.4342e+07	3.27041e+07	3.63574e+07	3.16732e+07	3.46161e+07
M123T208	207.7	123.092	[M+H]+	4-Dimethylaminopyridine	Organic nitrogen compounds	Organonitrogen compounds	HMDB0246412	_	3.45176e+07	3.57364e+07	3.2923e+07	2.50666e+07	3.29705e+07	3.02487e+07	4.61374e+07	4.14425e+07	4.38812e+07	4.29552e+07	3.643e+07	4.27179e+07	6.81338e+07	6.93314e+07	6.55056e+07	7.19819e+07	7.35007e+07	5.81753e+07	4.21936e+07	4.90317e+07	4.78323e+07	4.63912e+07	5.19443e+07	4.70891e+07	3.11962e+06	3.33908e+06	3.59842e+06	2.62627e+06	3.17376e+06	291678	4.32971e+06	3.8064e+06	4.432e+06	3.05453e+06	2.53753e+06	2.82847e+06	5.67433e+07	5.80578e+07	6.5595e+07	5.6239e+07	6.04005e+07
M123T37	36.9	123.04	[M+Na]+	2-Ethylacrylic acid	Lipids and lipid-like molecules	Fatty Acyls	HMDB0001862	_	1.68075e+08	1.59726e+08	1.88343e+08	1.77221e+08	1.60239e+08	1.62834e+08	1.38844e+08	154618075	1.28415e+08	1.20251e+08	1.20909e+08	1.35676e+08	8.57636e+07	9.75608e+07	9.08111e+07	8.96196e+07	9.01646e+07	8.36663e+07	1.15517e+08	1.17487e+08	1.16013e+08	1.0841e+08	9.87491e+07	9.88768e+07	8.96329e+07	8.98663e+07	9.48491e+07	9.18152e+07	8.52007e+07	9.06667e+07	1.17947e+08	115371049	1.15502e+08	1.16068e+08	1.14541e+08	1.07482e+08	1.42066e+08	1.30593e+08	1.29697e+08	1.25571e+08	1.33353e+08
M123T42	41.7	122.925	[M+H]+	trisulfane	_	_	_	_	5.06294e+07	4.8374e+07	3.37852e+07	2.98047e+07	3.59772e+07	3.67937e+07	5.00249e+07	4.39144e+07	4.01009e+07	5.01223e+07	4.44028e+07	4.71937e+07	4.20673e+07	3.95658e+07	3.68145e+07	4.66638e+07	4.53536e+07	4.6437e+07	4.20433e+07	3.92213e+07	3.6567e+07	4.03517e+07	4.98216e+07	54009142	2.65867e+07	2.68471e+07	3.627e+07	4.10399e+07	2.77448e+07	2.9141e+07	4.32728e+07	4.46844e+07	3.72335e+07	4.44279e+07	5.03564e+07	4.95722e+07	3.19635e+07	3.9154e+07	4.21208e+07	3.51612e+07	3.78755e+07
M124T371	370.7	124.087	[M-H2O+H]+	L-Histidinol	Organic nitrogen compounds	Organonitrogen compounds	HMDB0003431	C00860	3.24004e+07	1.00752e+07	6.77334e+07	3.39644e+07	4.2339e+07	1.81468e+07	3.04086e+07	2.96688e+07	8.95548e+06	3.95564e+07	4.46754e+07	3.08662e+07	5.77014e+07	4.77834e+07	2.27529e+07	5.16141e+07	4.22405e+07	3.08382e+07	3.1353e+07	1.16601e+07	1.21355e+07	4.74798e+07	1.20334e+07	2.3112e+07	5.16893e+07	1.10822e+07	1.00733e+07	2.69907e+07	1.12129e+07	4.05725e+07	8.90951e+07	4.32469e+07	3.33431e+07	9.17575e+06	4.2867e+07	7.77329e+06	9.81444e+06	1.08624e+07	4.3719e+07	3.57049e+07	1.35618e+07
M124T54	54.2	124.076	[M+NH4]+	benzaldehyde	Benzenoids	Benzene and substituted derivatives	_	C00261	1.36214e+07	1.07748e+07	1.08648e+07	1.06652e+07	9.31843e+06	9.40885e+06	1.35605e+07	1.16163e+07	9.55281e+06	1.32224e+07	1.1636e+07	1.33268e+07	1.2572e+07	1.19001e+07	1.13896e+07	1.36008e+07	1.17688e+07	1.20377e+07	1.44572e+07	1.4361e+07	1.6575e+07	1.31616e+07	1.34464e+07	1.3002e+07	5.01202e+06	1.21626e+06	8.42726e+06	1.3994e+06	5.84479e+06	5.72859e+06	9.52853e+06	7.77472e+06	6.92789e+06	6.77953e+06	9.53573e+06	8.54706e+06	1.4137e+07	1.35398e+07	1.27674e+07	1.31641e+07	1.22799e+07
M124T73	72.8	124.041	[M-H]-	Aminohydroquinone	_	_	_	C14604	8.96638e+07	9.00144e+07	7.95064e+07	6.54513e+07	6.44332e+07	7.51923e+07	1.1142e+08	1.09161e+08	1.00743e+08	1.05727e+08	1.00108e+08	110426447	3.78278e+07	3.50886e+07	2.99029e+07	3.8198e+07	3.97806e+07	3.69598e+07	5.84074e+07	6.17354e+07	5.96198e+07	6.51627e+07	7.01439e+07	6.85028e+07	8.8125e+07	8.44684e+07	9.58845e+07	1.03161e+08	8.33701e+07	8.64244e+07	1.10415e+08	1.08137e+08	9.79038e+07	9.80638e+07	1.15755e+08	1.07102e+08	2.20511e+08	2.25939e+08	2.39504e+08	2.10901e+08	2.25829e+08
M125T38	38.2	125.025	[M-H]-	1,3,5-Trihydroxybenzene	Benzenoids	Phenols	HMDB0013675	C02183	4.44437e+06	4.19443e+06	4.04e+06	3.21789e+06	3.15719e+06	3.11626e+06	4.03729e+06	3.66377e+06	3.35745e+06	3.54767e+06	4.01201e+06	3.33941e+06	3.71823e+06	3.45041e+06	2.84556e+06	3.4094e+06	3.7499e+06	3.36023e+06	3.14647e+06	3.39153e+06	3.65497e+06	4.07755e+06	4.13008e+06	4.00392e+06	4.1159e+06	4.5302e+06	3.51201e+06	4.54905e+06	4.31037e+06	3.80269e+06	5.05631e+06	4.52552e+06	4.34545e+06	4.58139e+06	5.33517e+06	5.41014e+06	3.11455e+06	3.58194e+06	3.233e+06	3.57098e+06	3.41964e+06
M125T44	44	124.992	[M-H]-	Isethionic Acid	Organic acids and derivatives	Organic sulfonic acids and derivatives	HMDB0003903	C05123	1.50682e+06	827116	737410	509962	504138	514116	669677	2.81465e+06	617965	697845	596933	517065	697935	1.56396e+06	626387	742369	752361	712297	624752	2.02293e+06	2.07356e+06	3.11346e+06	1.02316e+06	2.9193e+06	2.15521e+06	794141	2.34235e+06	780266	1.38122e+06	731651	1.14792e+06	4.27888e+06	915065	3.33582e+06	2.48925e+06	4.14728e+06	1.8613e+06	2.1789e+06	758605	2.23855e+06	1.8319e+06
M126T112	112.1	126.055	[M+NH4]+	1,2-Benzoquinone	Organic oxygen compounds	Organooxygen compounds	HMDB0012133	C02351	7.78391e+07	5.24245e+07	5.60397e+07	4.8531e+07	3.37306e+07	5.21057e+07	6.85948e+07	5.40877e+07	4.76586e+07	6.65574e+07	5.50895e+07	5.0504e+07	4.90609e+07	2.6988e+07	4.85005e+07	2.67214e+07	3.5966e+07	2.5981e+07	4.17608e+07	5.58542e+07	5.51365e+07	4.31189e+07	4.4583e+07	4.71738e+07	4.60296e+07	4.84685e+07	4.78821e+07	4.34405e+07	4.00204e+07	4.93092e+07	4.80764e+07	5.01952e+07	4.94513e+07	4.33873e+07	5.67993e+07	7.29263e+07	9.62159e+07	8.95106e+07	1.19374e+08	9.46569e+07	8.96886e+07
M126T67	67	126.055	[M+H]+	Ethylmaleimide	Organoheterocyclic compounds	Pyrrolidines	HMDB0255137	C02441	1.53764e+08	4.0508e+07	1.23141e+08	1.41639e+08	1.25475e+08	1.20417e+08	4.01803e+07	1.00033e+08	1.3695e+08	3.62016e+07	1.30702e+08	1.15501e+08	7.91841e+07	9.76987e+07	68088855	1.20277e+08	7.71325e+07	6.9586e+07	1.14316e+08	1.15481e+08	1.26845e+08	1.32505e+08	143303564	1.29326e+08	3.65495e+07	3.74869e+07	3.66971e+07	3.85865e+07	3.3732e+07	3.70152e+07	4.96776e+07	1.73153e+08	4.5995e+07	4.64842e+07	5.46659e+07	1.7541e+08	7.7464e+07	7.38487e+07	7.45308e+07	6.8678e+07	7.88548e+07
M127T299	299	126.972	[M+H]+	1,3-Dichloroacetone	Organic oxygen compounds	Organooxygen compounds	HMDB0244164	_	4.62513e+06	4.96593e+06	9.59745e+06	1.35861e+07	1.87333e+07	4.53795e+06	1.18985e+07	1.44101e+07	1.07374e+07	2.17066e+07	4.77753e+06	1.83204e+07	5.37795e+06	4.0781e+06	5.0154e+06	6.90673e+06	3.03352e+07	1.66801e+07	2.23081e+07	4.79426e+06	2.04896e+07	3.31244e+07	3.02336e+07	4.34659e+06	7.52601e+06	1.84032e+07	2.79063e+07	7.33074e+06	5.08907e+06	3.32134e+07	4.30052e+06	2.26211e+07	4.26947e+06	4.36399e+06	2.24547e+07	1.52692e+07	4.31215e+06	3.54406e+07	4.13097e+06	1.36077e+07	2.21682e+07
M127T46	45.5	127.05	[M+H]+	Imidazoleacetic acid	Organoheterocyclic compounds	Azoles	HMDB0002024	C02835	4.41035e+07	4.34013e+07	36978295	3.63076e+07	3.70512e+07	4.5339e+07	3.95825e+07	3.84231e+07	3.68116e+07	4.04023e+07	3.49052e+07	4.04886e+07	5.04604e+07	4.5479e+07	4.53311e+07	4.85704e+07	5.20761e+07	5.30946e+07	3.87953e+07	3.77921e+07	38152989	3.95025e+07	4.12682e+07	4.29822e+07	4.86375e+07	4.88864e+07	5.97412e+07	6.5296e+07	5.07866e+07	5.31694e+07	7.00758e+07	7.09419e+07	6.21653e+07	7.09683e+07	7.66668e+07	7.63965e+07	3.93422e+07	4.49802e+07	4.06503e+07	4.01281e+07	4.34576e+07
M127T70	69.8	127.05	[M+H]+	Thymine	Organoheterocyclic compounds	Diazines	HMDB0000262	C00178	7.25367e+07	6.87498e+07	6.20972e+07	5.8856e+07	5.92387e+07	6.30798e+07	7.00958e+07	6.75371e+07	6.89615e+07	6.62076e+07	6.03318e+07	6.54769e+07	7.15692e+07	6.87506e+07	70241596	6.81391e+07	7.28987e+07	6.64674e+07	6.28701e+07	6.35301e+07	6.73907e+07	6.51946e+07	6.37676e+07	6.55811e+07	6.66908e+07	6.5339e+07	6.6919e+07	6.59588e+07	6.31402e+07	6.0982e+07	8.07485e+07	7.93637e+07	8.00854e+07	7.88505e+07	8.47749e+07	8.41088e+07	6.30848e+07	6.49672e+07	6.78501e+07	6.18901e+07	6.64626e+07
M128T37	37.2	128.02	[M+NH4]+	S-Methyl methanesulfinothioate	Organic acids and derivatives	Thiosulfinic acid esters	HMDB0032739	_	3.15982e+08	3.02856e+08	3.63557e+08	3.44233e+08	2.9173e+08	295737586	2.49678e+08	2.79541e+08	236565939	2.25214e+08	2.24018e+08	2.48079e+08	1.5035e+08	1.70053e+08	159027018	1.62971e+08	1.66194e+08	1.51751e+08	2.00425e+08	2.14227e+08	2.03209e+08	1.94291e+08	1.82001e+08	1.8333e+08	1.4524e+08	1.45334e+08	1.60161e+08	1.5859e+08	1.4395e+08	1.54627e+08	1.92755e+08	189609717	1.94472e+08	1.96471e+08	1.99788e+08	1.95741e+08	2.37148e+08	2.33137e+08	2.31252e+08	2.254e+08	2.43688e+08
M128T426	425.8	128.01	[M-H]-	Cyanuric acid	Organoheterocyclic compounds	Triazines	HMDB0041861	C06554	1295535318	1262714524	1306639844	1380095696	1116309817	874787694	1070684232	1364661792	8.14969e+08	8.13252e+08	1785761004	5.61514e+08	1555095059	1590928561	4.30474e+08	1662831511	1854145139	1613252610	1834634844	1556078963	1660980528	1769401478	1799044879	1868038487	1854121154	1955369699	4.89815e+08	1701737524	1911674488	1815001627	1716938733	1649924514	1919923954	1666707025	1759700225	4.72242e+08	1797117938	1801324540	1673454192	1689610442	1950148533
M129T47_2	47.1	129.102	[M+H]+	piperidine-2-carboxamide	_	_	_	C19809	6.8141e+06	9.96971e+06	8.81391e+06	8.41365e+06	8.6154e+06	9.55125e+06	7.21243e+06	3.98278e+06	7.96054e+06	4.57298e+06	7.76772e+06	6.40528e+06	8.75469e+06	3.45757e+06	8.10413e+06	8.98753e+06	4.96259e+06	5.18414e+06	8.10979e+06	3.66467e+06	8.04179e+06	8.30164e+06	9.10251e+06	8.9392e+06	1.28094e+07	1.27553e+07	9.32215e+06	1.29888e+07	1.25418e+07	1.29723e+07	1.03679e+07	1.08962e+07	1.04273e+07	1.13815e+07	1.26333e+07	1.2993e+07	3.12569e+06	7.98054e+06	8.65304e+06	7.44889e+06	2.44914e+06
M129T50	50.4	129.055	[M+H]+	Ketopantolactone	_	_	_	C01125	1.17358e+07	1.38898e+07	1.58972e+07	1.24258e+07	1.52263e+07	1.22776e+07	8.50788e+06	1.21536e+07	1.37575e+07	1.26539e+07	1.44159e+07	1.50219e+07	2.27017e+07	2.29398e+07	2.27375e+07	2.27008e+07	2.45987e+07	2.38763e+07	2.10427e+07	1.38754e+07	1.89976e+07	1.63748e+07	1.67791e+07	1.84375e+07	4.55174e+07	4.70775e+07	4.22004e+07	4.6555e+07	4.47771e+07	4.87368e+07	7.99535e+07	7.08946e+07	8.13046e+07	7.348e+07	7.92289e+07	1.27308e+08	1.90001e+07	2.52547e+07	2.27964e+07	1.86796e+07	2.362e+07
M129T72	71.6	128.96	[M+HCOO]-	chloric acid	_	_	_	C01485	1.66443e+08	1.78554e+08	1.48849e+08	121632889	1.27709e+08	1.55701e+08	1.65032e+08	1.48052e+08	1.47703e+08	1.59069e+08	1.43051e+08	151189044	1.37285e+08	1.27787e+08	1.22101e+08	1.45999e+08	151481945	1.39659e+08	1.24037e+08	124550269	1.25382e+08	1.38945e+08	1.54112e+08	1.50788e+08	1.18575e+08	1.11478e+08	1.34626e+08	1.52609e+08	1.15681e+08	1.17048e+08	1.70989e+08	1.72885e+08	1.37889e+08	1.65178e+08	1.73763e+08	1.83449e+08	1.24773e+08	1.26772e+08	135322106	1.23883e+08	1.2365e+08
M129T74	73.6	129.056	[M-H]-	Ketoleucine	Organic acids and derivatives	Keto acids and derivatives	HMDB0000695	C00233	3.35254e+07	3.06482e+07	2.5655e+07	2.151e+07	2.75953e+07	3.86529e+07	2.68364e+07	3.22231e+07	3.41482e+07	3.0573e+07	3.34774e+07	3.15525e+07	1.99565e+07	2.26645e+07	2.26737e+07	2.69236e+07	1.95463e+07	1.90637e+07	3.42994e+07	3.48419e+07	2.99037e+07	2.99356e+07	2.59556e+07	2.68075e+07	2.54676e+07	2.60745e+07	3.01241e+07	3.19545e+07	2.48275e+07	2.66874e+07	3.58545e+07	4.43456e+07	3.168e+07	4.87739e+07	3.98517e+07	4.17225e+07	3.12649e+07	4.10085e+07	3.42335e+07	4.20297e+07	4.12066e+07
M130T140	139.9	130.159	[M+NH4]+	cis-2-Octene	Hydrocarbons	Unsaturated hydrocarbons	HMDB0061903	_	6.52681e+07	5.01012e+07	5.18164e+07	4.38592e+07	7.37608e+06	1.14202e+07	2.33417e+07	8.4871e+06	4.70513e+07	3.77637e+07	5.0614e+07	6.86283e+07	7.17425e+07	1.50173e+07	3.88785e+07	4.47095e+07	4.24513e+07	2.17823e+07	3.70493e+07	5.10995e+07	4.79942e+07	3.90244e+07	4.22705e+07	4.67986e+07	4.39778e+07	6.10437e+07	3.53849e+07	6.51757e+06	4.58047e+07	3.80791e+07	5.40816e+07	4.51339e+07	5.35562e+07	4.99742e+07	4.18851e+07	4.69373e+07	4.34716e+07	4.31109e+07	2.16914e+07	4.25451e+07	3.76789e+07
M130T351	350.9	130.089	[M-H]-	DL-leucine	Organic acids and derivatives	Carboxylic acids and derivatives	_	C16439	1.66438e+06	3.72777e+06	2.61e+06	1.96439e+06	6.56771e+06	1.95905e+06	6.87294e+06	7.7434e+06	1.14613e+07	5.4666e+06	8.39681e+06	7.31554e+06	5.73047e+06	1.58159e+06	1.42363e+06	1.51722e+06	1.93525e+06	1.50929e+06	2.92251e+06	2.05358e+06	505168	1.52952e+06	6.12614e+06	4.52629e+06	1.6335e+06	1.68337e+06	1.64087e+06	3.20963e+06	1.72478e+06	1.72795e+06	559876	1.48921e+06	6.55131e+06	1.37938e+06	7.17076e+06	1.39688e+06	1.5153e+06	4.2975e+06	1.28367e+06	7.07142e+06	3.51458e+06
M130T363	362.7	130.089	[M-H]-	Alloisoleucine, D-	Organic acids and derivatives	Carboxylic acids and derivatives	_	C21092	2.63179e+06	2.79852e+06	2.92399e+06	2.71759e+06	6.54765e+06	2.91965e+06	5.3516e+06	692495	1.13699e+06	3.32652e+06	2.49963e+06	3.50796e+06	3.51721e+06	6.38927e+06	1.31494e+06	1.27856e+06	4.09598e+06	521463	505975	3.89522e+06	4.10152e+06	5.78172e+06	3.68853e+06	1.91151e+06	2.48255e+06	1.27205e+06	1.44224e+06	2.75376e+06	2.44468e+06	2.04898e+06	3.42662e+06	4.324e+06	1.77214e+06	2.03568e+06	1.72431e+06	6.51293e+06	1.95836e+06	2.78524e+06	3.0075e+06	2.79872e+06	631455
M130T37	37.2	130.017	[M+NH4]+	Methyl sulfate	Organic acids and derivatives	Organic sulfuric acids and derivatives	HMDB0254614	C02704	4.89478e+07	4.52855e+07	5.4962e+07	5.29541e+07	4.49683e+07	4.45648e+07	3.82596e+07	4.26919e+07	3.5052e+07	8.90717e+06	3.31938e+07	9.64483e+06	2.29568e+07	2.54765e+07	2.40012e+07	2.42892e+07	2.52376e+07	2.35667e+07	7.85751e+06	8.58259e+06	3.02208e+07	2.8904e+07	7.16176e+06	2.69109e+07	2.23324e+07	2.20943e+07	2.36566e+07	2.30274e+07	2.15406e+07	2.37212e+07	2.88542e+07	2.90464e+07	3.01423e+07	2.97111e+07	3.0159e+07	3.00556e+07	36030592	3.42501e+07	3.54135e+07	8.73746e+06	3.60722e+07
M130T45_2	45.4	130.052	[M-H]-	Trans-4-hydroxyproline	Organic acids and derivatives	Carboxylic acids and derivatives	HMDB0000725	C01157	8.37934e+07	8.22081e+07	7.49858e+07	6.44272e+07	6.2622e+07	7.24002e+07	7.00072e+07	6.3858e+07	6.81309e+07	6.47744e+07	6.06699e+07	6.25227e+07	4.64095e+07	4.97737e+07	4.18537e+07	5.05591e+07	5.14583e+07	4.63608e+07	4.71226e+07	4.56458e+07	4.83785e+07	4.68098e+07	4.99737e+07	5.67279e+07	3.29361e+07	3.44811e+07	3.65442e+07	3.94069e+07	3.25638e+07	3.47802e+07	3.04929e+07	3.13078e+07	3.2509e+07	2.70493e+07	3.3595e+07	3.20583e+07	6.01878e+07	5.82337e+07	6.32412e+07	5.20123e+07	5.79148e+07
M130T47	47.2	130.098	[M+H]+	4-guanidinobutanal	_	_	_	C02647	1.68589e+07	1.75906e+07	1.38536e+07	1.46412e+07	1.40838e+07	1.53206e+07	1.12871e+07	4.34851e+07	1.12363e+07	1.20355e+07	1.09419e+07	1.21345e+07	1.13038e+07	9.55175e+06	1.16879e+07	1.1862e+07	1.22228e+07	1.13168e+07	1.84936e+07	1.83817e+07	1.70356e+07	1.80437e+07	2.08175e+07	2.00643e+07	3.88076e+07	4.18111e+07	4.30851e+07	4.64762e+07	3.89206e+07	4.19999e+07	31380227	2.99213e+07	28310031	3.00217e+07	3.38234e+07	3.30219e+07	2.29999e+07	2.19276e+07	2.19668e+07	2.06029e+07	2.232e+07
M130T52	52.4	130.087	[M+H]+	Pipecolic acid, (-)-	Organic acids and derivatives	Carboxylic acids and derivatives	HMDB0000716	C00408	1.21511e+08	1.37377e+08	8.95948e+07	1.10386e+08	1.60636e+08	9.32836e+07	1.03041e+08	8.64191e+07	6.17578e+07	6.59769e+07	1.12776e+08	7.14257e+07	6.9065e+07	6.39734e+07	7.40266e+07	7.63913e+07	1.15609e+08	1.1414e+08	6.58256e+07	8.47664e+07	7.40856e+07	5.45356e+07	6.75254e+07	7.56127e+07	8.60212e+07	8.95507e+07	9.41298e+07	9.95679e+07	8.70429e+07	6.26352e+07	7.72319e+07	3.80186e+07	7.00174e+07	4.13043e+07	7.60216e+07	4.59146e+07	7.50605e+07	7.99405e+07	7.37311e+07	4.8153e+07	5.38503e+07
M130T66	65.9	130.089	[M-H]-	DL-Norleucine	Organic acids and derivatives	Carboxylic acids and derivatives	HMDB0251526	_	339135203	3.13837e+08	480829018	4.00177e+08	2.56767e+08	3.66659e+08	4.42285e+08	4.33573e+08	2.26434e+08	3.42363e+08	3.91568e+08	271779665	1.59064e+08	1.38935e+08	1.1592e+08	1.75243e+08	2.16553e+08	1.15285e+08	2.4438e+08	2.20784e+08	2.62898e+08	147862271	1.63935e+08	2.854e+08	2.80417e+08	1.88275e+08	2.316e+08	3.42102e+08	2.64947e+08	211187895	1.84797e+08	189157709	160123202	1.48765e+08	1.2762e+08	149952414	3.03592e+08	3.17239e+08	3.43841e+08	2.85557e+08	2.98783e+08
M130T72	72.2	130.05	[M+H]+	D-Pyroglutamic acid	Organic acids and derivatives	Carboxylic acids and derivatives	_	C02237	4177967126	3467247131	3054244735	3237031309	2962161182	3641590052	3156311100	3179743720	2451491014	2741489387	2540759203	2799362716	2347669986	2154847702	1988250539	2357007552	2392048507	2224522837	2622972389	2617808958	2845850072	2977439431	2950744169	2998219196	3508034158	3204823890	3886729193	3854918860	3193146747	3277731774	2582176718	2725658565	2596231975	2791649123	2782433790	2971692327	3136184621	3465509023	3541236466	3174588483	3057451389
M130T99	98.8	130.087	[M+H]+	1-Methylpyrrolidine-2-carboxylic acid	Organic acids and derivatives	Carboxylic acids and derivatives	HMDB0242151	_	115359631	9.13271e+07	8.29054e+07	6.88982e+07	9.97146e+07	7.24981e+07	8.15726e+07	6.25833e+07	6.49029e+07	6.40273e+07	6.5365e+07	7.00402e+07	4.41285e+07	5.60691e+07	2.39428e+07	5.08043e+07	5.93557e+07	5.41923e+07	4.12311e+07	4.90384e+07	5.11778e+07	3.3416e+07	5.5794e+07	4.71029e+07	7.88035e+07	9.01765e+07	9.06225e+07	9.75434e+07	1.05491e+08	1.03106e+08	5.03277e+07	6.01226e+07	6.37727e+07	5.95242e+07	5.06008e+07	8.44782e+07	1.26979e+08	8.02085e+07	8.7238e+07	7.88365e+07	9.45719e+07
M131T39	38.6	131.129	[M+H]+	Agmatine	Organic nitrogen compounds	Organonitrogen compounds	HMDB0001432	C00179	319569	244618	138980	186195	148524	249115	2.81069e+06	3.07852e+06	1.58121e+06	3.14124e+06	3.27504e+06	3.05012e+06	160633	172212	149788	202341	988167	247653	162081	77717.3	125742	88831	162845	644689	159797	142607	203424	230862	186171	245458	8.79516e+06	8.75634e+06	8.58949e+06	9.57946e+06	1.09832e+07	1.18324e+07	153208	1.95383e+06	175681	948377	161093
M131T40	39.8	131.035	[M-H]-	Methylsuccinic acid	Lipids and lipid-like molecules	Fatty Acyls	HMDB0001844	_	2.92476e+07	2.83371e+07	2.64267e+07	2.13223e+07	2.28038e+07	2.57851e+07	3.04304e+07	2.8772e+07	2.49052e+07	2.66629e+07	2.60602e+07	2.51686e+07	3.22071e+07	3.05493e+07	2.75997e+07	3.27572e+07	3.43593e+07	3.14356e+07	2.78864e+07	2.77872e+07	2.74054e+07	3.10967e+07	3.07379e+07	3.15451e+07	1.53252e+07	1.68522e+07	1.58138e+07	2.26786e+07	1.73241e+07	1.76669e+07	1.71789e+07	1.71344e+07	1.39283e+07	1.37149e+07	1.67399e+07	1.70927e+07	2.65773e+07	2.60879e+07	2.69566e+07	2.55646e+07	2.79404e+07
M131T45	44.8	131.118	[M+H]+	N-Acetylputrescine	Organic acids and derivatives	Carboximidic acids and derivatives	HMDB0002064	C02714	8.46687e+06	7.69416e+06	1.99901e+06	1.69738e+06	6.7939e+06	8.20374e+06	4.74285e+06	4.11862e+06	5.11795e+06	5.05359e+06	4.56919e+06	6.4959e+06	3.93386e+06	4.36336e+06	1.42491e+06	4.08059e+06	5.03161e+06	1.25009e+06	3.27917e+06	2.47317e+06	2.96484e+06	3.13377e+06	2.6295e+06	3.39291e+06	2.6626e+06	2.44505e+06	3.01201e+06	3.17013e+06	2.74387e+06	3.66025e+06	3.93491e+06	3.44338e+06	3.74758e+06	3.15107e+06	3.79725e+06	4.4446e+06	667177	815817	759497	1.45736e+06	1.55467e+06
M131T49	49.1	131.047	[M-H]-	Glycylglycine	Organic acids and derivatives	Carboxylic acids and derivatives	HMDB0011733	C02037	2.36314e+07	2.05494e+07	1.75645e+07	1.51384e+07	1.65118e+07	1.75511e+07	1.26713e+07	1.24923e+07	1.25559e+07	1.44542e+07	1.18005e+07	1.29156e+07	6.7996e+06	7.31342e+06	5.59126e+06	7.48869e+06	7.13232e+06	4.51665e+06	7.86146e+06	8.67495e+06	8.24233e+06	9.75103e+06	1.3586e+07	1.18378e+07	2.22902e+07	2.3479e+07	2.73935e+07	3.2274e+07	2.09206e+07	2.27008e+07	1.3599e+07	1.48301e+07	1.29151e+07	1.33011e+07	1.62079e+07	1.5199e+07	8.25575e+06	9.50901e+06	9.49923e+06	9.29826e+06	8.46403e+06
M131T50	50.5	131.035	[M-H]-	Glutaric acid	Organic acids and derivatives	Carboxylic acids and derivatives	HMDB0000661	C00489	1.68623e+07	1.60071e+07	6.31005e+06	1.43846e+07	4.51134e+06	1.52365e+07	3.78872e+06	1.95057e+07	1.93406e+07	2.02164e+07	1.927e+07	1.7398e+07	5.94782e+06	2.36634e+07	2.0696e+07	2.75934e+07	2.19499e+07	2.25638e+07	1.51331e+07	2.03867e+07	2.34036e+07	6.18995e+06	2.37192e+07	2.39191e+07	2.04745e+07	8.38632e+06	1.78477e+07	1.22975e+07	8.92066e+06	8.55669e+06	6.13909e+06	6.13271e+06	1.99013e+07	1.56125e+07	2.22827e+07	6.03213e+06	2.06812e+07	1.83497e+07	1.91436e+07	2.45885e+07	2.15102e+07
M131T56	56.1	131.072	[M-H]-	2-Hydroxy-3-methylpentanoic acid	Lipids and lipid-like molecules	Fatty Acyls	HMDB0000317	_	1.29293e+07	4.05896e+06	2.83293e+06	9.76818e+06	2.76756e+06	2.97473e+06	9.23042e+06	1.18315e+07	2.1312e+06	9.88779e+06	2.29327e+06	5.91519e+06	6.32154e+06	6.688e+06	6.54276e+06	6.63283e+06	1.92244e+06	1.40295e+07	5.95495e+06	1.28552e+07	1.73004e+07	1.51902e+07	2.97441e+06	1.02619e+07	1.19259e+06	4.93437e+06	5.02208e+06	4.38776e+06	3.20702e+06	713310	1.17954e+07	1.26823e+07	8.21301e+06	2.21388e+06	1.71788e+06	1.21838e+07	1.27039e+07	2.98779e+06	3.09982e+06	9.211e+06	4.88487e+06
M131T67	67.2	131.072	[M-H]-	Leucic acid, L-	Lipids and lipid-like molecules	Fatty Acyls	HMDB0000746	_	135460507	1.88401e+08	163813583	9.09162e+07	1.35542e+08	1.2197e+08	1.01645e+08	9.65455e+07	1.32905e+08	9.45e+07	1.33926e+08	1.4239e+08	8.89215e+07	4.93998e+07	3.98031e+07	5.61068e+07	1.01608e+08	6.40533e+07	1.41709e+08	1.16255e+08	9.75234e+07	116809221	2.14521e+08	1.66879e+08	4.98604e+07	2.73854e+07	2.94118e+07	3.71244e+07	3.09129e+07	3.58833e+07	1.0549e+08	9.5867e+07	8.62254e+07	1.46761e+08	1.75297e+08	1.08161e+08	1.01016e+08	1.85257e+08	2.00227e+08	1.72156e+08	1.46985e+08
M131T77	76.7	131.071	[M+H]+	Pantolactone	Organoheterocyclic compounds	Lactones	HMDB0303902	C01012	5.46205e+06	3.68342e+07	6.96186e+06	9.19329e+06	6.32653e+06	7.56538e+06	1.4521e+07	1.37134e+07	1.36686e+07	1.40204e+07	1.29032e+07	1.77684e+07	7.93997e+06	8.16791e+06	6.85025e+06	1.11538e+07	7.97141e+06	7.73891e+06	2.63951e+07	3.02729e+07	7.72999e+06	4.71046e+06	6.45556e+06	7.56428e+06	3.43705e+07	4.02659e+07	4.17704e+07	4.12084e+07	3.23068e+07	3.11203e+07	2.80706e+07	3.04417e+07	2.81315e+07	2.73538e+07	2.8723e+07	3.24414e+06	4.65359e+06	6.89425e+06	9.25444e+06	3.10556e+07	7.61471e+06
M132T206	206.5	132.104	[M+H]+	methylbetain	_	_	_	_	2.52999e+07	9.95157e+06	4.5243e+07	5.69739e+07	2.98299e+07	7.73348e+06	2.23719e+07	1.52742e+07	3.95861e+07	4.07744e+07	2.42451e+07	3.90592e+06	2.51525e+07	6.75868e+06	3.25706e+07	1.63496e+07	4.01923e+07	1.94006e+07	1.55972e+07	3.70608e+07	6.59955e+06	2.24187e+07	2.16756e+07	4.72989e+07	9.54628e+06	1.38028e+07	3.82549e+06	3.85098e+07	2.06761e+07	2.3724e+07	4.52626e+06	4.80278e+06	2.24675e+07	2.56321e+07	5.09655e+06	3.30471e+07	7.22662e+06	1.95621e+07	2.08654e+07	1.89453e+07	4.81871e+06
M132T397	397.3	132.103	[M+NH4]+	epsilon-Caprolactone	Organoheterocyclic compounds	Lactones	HMDB0060476	C01880	1.31635e+07	1.96446e+07	2.68924e+07	1.63408e+07	1.22459e+07	2.09887e+07	6.13721e+06	1.75002e+07	1.75598e+07	1.77396e+07	1.28791e+07	1.43152e+07	1.6037e+07	3.36374e+06	3.15717e+06	7.2946e+06	8.21601e+06	1.92905e+07	8.8343e+06	1.51171e+07	3.50889e+06	3.55959e+06	3.63762e+06	1.22449e+07	8.88175e+06	1.02222e+07	1.09881e+07	3.20331e+06	9.72071e+06	5.38157e+06	3.52134e+06	3.23756e+06	3.39199e+06	1.74052e+07	3.12761e+06	1.89147e+07	4.67602e+06	7.84887e+06	1.43031e+07	1.03963e+07	1.35543e+07
M132T416	415.6	132.103	[M+NH4]+	3-Hydroxycyclohexanone	_	_	_	C03228	3.78836e+07	2.17582e+06	1.67488e+07	2.14803e+07	5.35111e+07	5.63804e+07	4.77694e+06	2.15888e+07	2.84049e+07	6.15403e+07	5.94813e+07	3.63161e+07	2.71305e+07	1.14838e+07	3.25991e+07	1.81958e+07	3.0456e+07	3.36743e+07	1.08353e+07	1.83137e+07	9.60193e+06	2.61024e+07	4.43465e+07	2.20896e+07	2.72517e+07	5.19614e+07	5.11167e+07	4.29679e+07	3.84126e+06	6.93307e+07	1.16493e+07	9.39602e+06	4.03701e+07	1.43518e+07	7.28441e+06	2.5058e+07	2.2553e+07	2.84152e+07	4.18518e+07	2.45513e+07	2.92874e+07
M132T67_1	67.5	132.102	[M+H]+	N-Methylvaline	Organic acids and derivatives	Carboxylic acids and derivatives	HMDB0061716	_	21835698412	22011309856	19157337467	17764038523	18220323505	10079426558	14284442262	8482307869	14748689820	15484948052	14455885797	9541370960	8733964392	4493518294	7783419525	5310326806	9181324308	8286459017	11053447818	11281378904	11341625834	10813396413	12170224984	11990422749	6111624647	11925093100	13360373949	7122745867	11855813164	11906431067	6810561802	7011096703	6568424613	6904965112	7261833715	7364605819	11768319495	11524637420	12073322292	11669395447	11424228861
M133T39	39.2	133.014	[M-H]-	L-Malic acid	Organic acids and derivatives	Hydroxy acids and derivatives	HMDB0031518	C00149	4.86644e+08	4.50076e+08	3.61719e+08	2.99997e+08	3.06814e+08	3.45198e+08	3.93713e+08	3.55919e+08	3.17761e+08	3.67278e+08	3.39484e+08	3.82096e+08	4.11868e+08	3.6537e+08	3.30702e+08	4.32469e+08	4.12481e+08	414941303	3.04534e+08	3.21478e+08	3.20694e+08	3.99309e+08	4.32533e+08	4.30635e+08	7.15984e+08	7.07412e+08	8.31501e+08	9.41552e+08	7.16521e+08	7.44562e+08	8.53662e+08	8.60104e+08	7.15755e+08	7.93184e+08	8.38655e+08	9.10632e+08	2.95607e+08	3.11722e+08	2.96827e+08	2.96961e+08	307279498
M133T43_2	42.6	133.034	[M+HCOO]-	3-(Methylthio)-1-propene	Organosulfur compounds	Allyl sulfur compounds	HMDB0031653	_	1.12604e+06	1.13997e+06	748701	654565	817171	669433	693197	745806	436425	482026	463537	471242	297341	294543	266064	557429	479503	442514	816313	476324	307233	320543	939524	754845	1.47012e+06	1.01943e+06	1.52322e+06	1.96845e+06	898509	1.06666e+06	1.31314e+06	559826	314478	1.11674e+06	693537	380918	476733	1.08229e+07	360071	524977	568848
M133T46	46	133.051	[M-H]-	2,3-Dihydroxy-3-methylbutanoic acid	Lipids and lipid-like molecules	Fatty Acyls	_	C04039	2.84724e+08	2.8863e+08	2.52667e+08	2.10659e+08	2.16418e+08	2.62061e+08	1.53796e+08	139221319	1.19195e+08	1.28013e+08	1.23794e+08	1.34075e+08	1.04745e+08	7.59848e+07	8.11346e+07	9.01035e+07	9.42348e+07	7.95618e+07	8.52626e+07	7.61724e+07	7.85663e+07	8.55972e+07	9.8494e+07	1.00233e+08	3.65123e+07	3.75495e+07	4.02893e+07	4.28288e+07	4.07456e+07	3.75231e+07	4.9238e+07	4.47007e+07	3.91669e+07	4.16104e+07	4.45663e+07	5.43779e+07	5.68726e+07	6.10529e+07	6.55468e+07	5.78024e+07	6.45151e+07
M133T48	47.6	133.061	[M+H]+	L-Asparagine	Organic acids and derivatives	Carboxylic acids and derivatives	HMDB0251512	C00152	1.02809e+08	1.02577e+08	9.32544e+07	8.83139e+07	100939950	9.39818e+07	63251407	6.61805e+07	6.47948e+07	7.02423e+07	6.41727e+07	6.73628e+07	4.69643e+07	3.7574e+07	3.37099e+07	4.02765e+07	4.31288e+07	4.08746e+07	5.27491e+07	4.88857e+07	4.87252e+07	5.141e+07	5.70681e+07	5.52009e+07	1.47739e+08	1.42347e+08	172549762	1.83441e+08	1.44491e+08	1.51816e+08	9.19104e+07	1.00282e+08	8.62844e+07	9.45314e+07	9.95031e+07	9.44534e+07	6.08731e+07	5.99046e+07	5.82835e+07	6.03439e+07	5.34907e+07
M133T55	54.8	133.076	[M+H]+	1-Methylpyrrolo[1,2-a]pyrazine	Organoheterocyclic compounds	Pyrrolopyrazines	HMDB0033171	_	1.36599e+07	1.53283e+07	1.46897e+07	1.59118e+07	1.34695e+07	1.34153e+07	8.53771e+06	8.97253e+06	7.6049e+06	1.00312e+07	9.14837e+06	1.06358e+07	5.2033e+07	6.5106e+06	6.12089e+06	6.54359e+06	6.11203e+06	7.0854e+06	8.75625e+06	9.07765e+06	9.43421e+06	9.18184e+06	9.31156e+06	8.76764e+06	1.29427e+07	14513740	1.30753e+07	1.39726e+07	1.45695e+07	1.36194e+07	1.37449e+07	1.205e+07	1.30631e+07	1.28213e+07	1.25991e+07	1.33509e+07	1.87258e+07	1.88829e+07	1.88968e+07	1.97184e+07	2.12239e+07
M133T67	67.5	133.106	[M+K]+	Dimethyl sulphone	Organosulfur compounds	Sulfonyls	HMDB0004983	C11142	1403285331	1471728105	1276325911	1153684342	1211937336	6.71943e+08	1086709014	5.69553e+08	982558609	1047484123	9.69416e+08	6.44804e+08	5.74447e+08	3.65828e+08	5.16117e+08	3.42531e+08	6.16764e+08	534563073	762835875	7.35127e+08	6.83402e+08	7.06766e+08	8.15779e+08	8.05745e+08	4.07576e+08	798806994	8.89006e+08	4.72933e+08	7.79067e+08	7.82012e+08	4.54832e+08	468285616	440986918	4.59979e+08	4.79683e+08	4.67253e+08	7.39237e+08	7.67541e+08	8.1357e+08	7.29687e+08	7.4036e+08
M134T48	48.3	134.081	[M+NH4]+	alpha-Ketoisovaleric acid	Organic acids and derivatives	Keto acids and derivatives	HMDB0000019	C00141	2.50189e+07	2.61194e+07	2.13359e+07	1.89838e+07	1.99295e+07	2.31324e+07	2.35731e+07	1.95465e+07	1.94398e+07	1.98449e+07	2.03942e+07	2.06681e+07	2.05932e+07	2.08253e+07	1.5716e+07	2.13803e+07	2.3591e+07	1.7357e+07	2.61812e+07	2.36001e+07	2.29883e+07	2.16732e+07	2.36554e+07	2.37608e+07	19987802	1.98314e+07	2.31032e+07	2.34627e+07	1.9209e+07	1.95773e+07	2.65064e+07	2.20588e+07	2.09766e+07	1.93401e+07	2.30352e+07	2.36315e+07	1.63052e+07	1.72685e+07	1.9009e+07	1.66977e+07	1.68588e+07
M134T52	52.5	134.045	[M+H]+	Aspartic Acid	Organic acids and derivatives	Carboxylic acids and derivatives	HMDB0000191	C00049	2.57895e+08	2.58491e+08	2.3501e+08	2.29682e+08	248073851	2.36474e+08	1.89464e+08	1.76467e+08	1.64877e+08	1.97337e+08	1.83661e+08	1.89853e+08	1.40623e+08	124365555	1.15745e+08	1.49622e+08	1.49257e+08	1.41871e+08	1.56052e+08	1.43375e+08	1.40544e+08	1.5564e+08	1.81831e+08	1.81896e+08	2.94789e+08	2.81191e+08	3.42192e+08	3.4654e+08	2.68582e+08	3.08174e+08	2.32592e+08	2.37626e+08	212615731	2.46397e+08	2.5186e+08	2.61446e+08	143510492	1.5835e+08	1.60349e+08	1.55789e+08	143804780
M134T81	81.3	134.045	[M+NH4]+	Fumaric Acid	Organic acids and derivatives	Carboxylic acids and derivatives	HMDB0000134	C00122	3.93948e+07	5.39208e+07	4.64038e+07	3.67447e+07	8.06698e+07	4.52846e+07	1.88766e+07	6.55377e+07	5.46459e+07	4.47278e+07	5.41651e+07	7.18977e+07	4.25664e+07	2.31763e+07	2.55229e+07	4.94464e+07	5.85288e+07	2.71058e+07	2.43515e+07	4.38596e+07	2.43346e+07	2.07008e+07	5.74088e+07	6.39743e+07	6.94276e+07	4.00976e+07	5.07618e+07	105367291	5.66106e+07	8.50501e+07	7.47742e+07	3.59749e+07	4.86193e+07	6.56064e+07	3.87668e+07	7.94955e+07	6.08196e+07	6.687e+07	6.59708e+07	3.39138e+07	6.68156e+07
M134T82	81.6	134.062	[M-H2O-H]-	Dopamine	Benzenoids	Phenols	HMDB0000073	C03758	61235.1	118886	75012.7	104917	47500	84228	1.63813e+06	1.63505e+06	1.65822e+06	1.71081e+06	1.48286e+06	1.61373e+06	1.8714e+06	2.11787e+06	2.02069e+06	2.31506e+06	2.7305e+06	1.92985e+06	2.26178e+06	2.59536e+06	2.36573e+06	2.53977e+06	2.82019e+06	2.57561e+06	19948.9	5049.09	15804.3	9169.02	6961.66	12244.1	17933.2	245576	12346.3	2440.21	8603.2	11937.2	178501	429877	536971	530764	473773
M135T130	130.5	135.092	[M-CO2+H]+	4-Oxo-4-(3-pyridyl)-butanamide	Organic oxygen compounds	Organooxygen compounds	HMDB0001267	_	1.51593e+07	1.33422e+07	1.68102e+07	1.30828e+07	1.3337e+07	1.15593e+07	3.23506e+07	2.67879e+07	3.13338e+07	2.71214e+07	3.44889e+07	3.24929e+07	2.245e+07	2.27901e+07	2.37219e+07	2.11877e+07	2.22781e+07	2.25314e+07	2.37763e+07	2.24451e+07	2.2523e+07	2.32855e+07	2.36673e+07	2.27188e+07	769439	628484	499459	509071	563630	486043	432290	194453	229953	251415	330243	235120	1.26854e+07	1.25823e+07	1.40677e+07	1.59181e+07	1.30738e+07
M135T250	249.9	135.046	[M-H]-	Phenylacetic Acid	Benzenoids	Benzene and substituted derivatives	HMDB0000209	C07086	5.88655e+06	5.20415e+06	4.56287e+06	4.1214e+06	4.23076e+06	4.88604e+06	4.80236e+06	5.13032e+06	4.40455e+06	4.84949e+06	4.41697e+06	4.56067e+06	3.51639e+06	3.20171e+06	2.91036e+06	3.26737e+06	3.56136e+06	3.144e+06	3.74067e+06	3.93635e+06	4.17979e+06	4.27006e+06	4.04881e+06	4.48381e+06	3.14723e+06	2.89578e+06	3.78142e+06	3.57161e+06	2.9702e+06	3.01336e+06	2.8819e+06	2.8375e+06	3.20143e+06	3.41257e+06	3.25995e+06	2.98759e+06	3.3371e+06	3.25906e+06	3.41405e+06	3.29068e+06	3.38108e+06
M135T43_2	43.4	135.03	[M-H]-	L-threonic acid	Organic oxygen compounds	Organooxygen compounds	HMDB0000943	C01620	3.39156e+08	3.32687e+08	2.76506e+08	257512219	2.36176e+08	2.82811e+08	2.60527e+08	253753251	2.38011e+08	2.7903e+08	2.43981e+08	2.56394e+08	4.31985e+07	4.15092e+07	1.40855e+08	2.14687e+08	2.03495e+08	1.90505e+08	167750521	1.83645e+08	1.83586e+08	212101866	2.22577e+08	2.48658e+08	2.6898e+08	277435554	3.17868e+08	3.78566e+08	272798434	2.82753e+08	2.35286e+08	2.29612e+08	2.16346e+08	216360132	2.29284e+08	2.41203e+08	2.47986e+08	2.59964e+08	2.7467e+08	2.45495e+08	273880010
M135T75	74.8	135.03	[M+HCOO]-	Hydroxypropionic acid	Organic acids and derivatives	Hydroxy acids and derivatives	HMDB0000700	C01013	2.38006e+07	6.88682e+06	4.78801e+06	5.2858e+06	4.41003e+06	2.0685e+07	2.36617e+07	2.37579e+07	5.89222e+06	2.44168e+07	5.28471e+06	2.31634e+07	4.84775e+06	4.94012e+06	4.52638e+06	5.88672e+06	6.16027e+06	4.57256e+06	1.44209e+07	1.56494e+07	1.54344e+07	1.65754e+07	5.6676e+06	1.84248e+07	2.1813e+07	2.41085e+07	2.74366e+07	2.73042e+07	2.36036e+07	2.20156e+07	5.52443e+06	5.10828e+06	1.90987e+07	1.93586e+07	2.1091e+07	5.72093e+06	4.66001e+06	2.00683e+07	1.66093e+07	2.05544e+07	1.78026e+07
M135T95	94.6	135.057	[M-H]-	2-Methylnicotinamide	Organoheterocyclic compounds	Pyridines and derivatives	HMDB0059711	_	1.39303e+06	1.46992e+06	1.24168e+06	1.03806e+06	942718	907411	886324	1.08527e+06	1.02196e+06	845134	890187	858209	800286	939900	835964	1.03852e+06	1.04283e+06	901651	1.02973e+06	1.5849e+06	1.34285e+06	1.39106e+06	1.54882e+06	1.49612e+06	1.08122e+06	1.01563e+06	1.28184e+06	1.24103e+06	1.0359e+06	1.22277e+06	812616	873764	748159	778039	1.01109e+06	789377	1.05001e+06	1.09879e+06	1.22585e+06	905500	1.09835e+06
M136T229	229.5	136.076	[M+H]+	2-Phenylacetamide	Benzenoids	Benzene and substituted derivatives	HMDB0010715	C02505	5.24677e+07	5.41856e+07	4.99931e+07	4.61048e+07	4.52506e+07	4.99771e+07	3.36876e+07	3.60906e+07	3.22649e+07	3.47311e+07	3.25058e+07	3.45773e+07	3.8917e+07	4.39848e+07	4.21884e+07	4.71191e+07	4.43549e+07	4.34018e+07	4.16281e+07	4.16902e+07	4.3224e+07	4.07996e+07	4.08599e+07	4.32684e+07	3.88959e+07	3.87425e+07	4.14637e+07	4.01945e+07	3.82646e+07	3.72834e+07	8.69891e+07	8.61377e+07	9.50573e+07	8.46701e+07	8.97365e+07	9.7355e+07	1.39683e+08	1.36927e+08	145059949	1.39875e+08	1.50992e+08
M136T403	402.6	136.052	[M-H]-	Isoniazid	Organoheterocyclic compounds	Pyridines and derivatives	HMDB0015086	C07054	2.14442e+07	1.34014e+07	4.26509e+07	1.70146e+07	2.71375e+07	1.18761e+07	9.90515e+06	2.04802e+07	1.42245e+07	1.91221e+07	2.63063e+07	3.06128e+07	2.31659e+07	3.19068e+07	1.88075e+07	2.81969e+07	2.3122e+07	1.09273e+07	2.85907e+07	1.08509e+07	2.345e+07	1.26699e+07	2.25465e+07	2.50304e+07	2.47006e+07	1.99439e+07	3.00078e+07	1.85161e+07	1.17928e+07	3.37324e+07	3.74332e+07	2.26552e+07	1.38845e+07	2.03635e+07	1.06017e+07	2.90897e+07	1.49658e+07	9.74666e+06	3.21407e+07	2.82354e+07	6.96643e+06
M136T47	46.6	136.062	[M+H]+	Adenine	Organoheterocyclic compounds	Imidazopyrimidines	HMDB0000034	C00147	1.66162e+08	1.67569e+08	1.39246e+08	1.31236e+08	1.41178e+08	1.43828e+08	1.41101e+08	1.26582e+08	1.25218e+08	1.35072e+08	1.20758e+08	1.39814e+08	5.80756e+07	5.69715e+07	5.11812e+07	6.33797e+07	6.80877e+07	6.67798e+07	6.50235e+07	6.0537e+07	6.54182e+07	6.54687e+07	7.88173e+07	7.33152e+07	6.51177e+07	6.45534e+07	7.73114e+07	8.20899e+07	6.82411e+07	6.80203e+07	6.37001e+07	7.09912e+07	6.49602e+07	6.58519e+07	7.23093e+07	7.57527e+07	9.71445e+07	1.03274e+08	1.02495e+08	9.74775e+07	9.91697e+07
M136T54	54.5	136.076	[M+H]+	1,5,6,7-Tetrahydro-4H-indol-4-one	Organoheterocyclic compounds	Indoles and derivatives	_	_	9.45846e+07	8.83973e+07	7.90904e+07	7.92115e+07	7.8056e+07	8.92798e+07	6.35514e+07	5.81311e+07	5.2926e+07	5.85158e+07	5.32265e+07	5.69195e+07	5.85752e+07	5.63041e+07	4.97173e+07	5.44037e+07	5.62327e+07	5.60861e+07	7.9647e+07	8.33384e+07	8.07561e+07	8.21408e+07	8.48639e+07	8.68038e+07	6.62738e+07	7.08062e+07	7.78035e+07	7.70764e+07	6.84354e+07	6.51889e+07	6.28914e+07	6.64065e+07	6.47728e+07	6.6052e+07	6.88034e+07	7.00711e+07	5.60433e+07	5.61392e+07	5.79899e+07	5.23469e+07	5.27508e+07
M136T66	65.7	136.076	[M+H]+	3'-Aminoacetophenone	Organic oxygen compounds	Organooxygen compounds	_	_	6.44997e+07	7.35197e+07	5.86596e+07	5.79823e+07	5.94282e+07	5.50657e+07	4.49684e+07	4.12738e+07	4.11641e+07	4.48784e+07	4.24852e+07	4.51425e+07	3.71133e+07	3.48201e+07	3.45278e+07	3.8515e+07	4.31635e+07	4.1094e+07	5.95912e+07	5.7501e+07	5.42436e+07	5.8887e+07	6.79873e+07	6.84193e+07	4.55223e+07	4.54893e+07	4.8769e+07	5.42802e+07	4.77651e+07	4.61008e+07	4.61744e+07	4.42587e+07	4.14627e+07	4.51775e+07	4.86967e+07	5.34046e+07	3.75629e+07	3.5863e+07	3.8914e+07	3.73046e+07	3.92339e+07
M136T72	72.2	136.041	[M+H]+	Homocysteine	Organic acids and derivatives	Carboxylic acids and derivatives	HMDB0000742	C00155	1.88862e+06	1.90477e+06	1.02606e+07	9.52439e+06	7.58905e+06	6.78053e+06	3.87724e+06	4.9566e+06	4.60345e+06	4.047e+06	4.01079e+06	4.13429e+06	1.503e+07	1.17936e+07	1.14078e+07	1.14927e+07	1.16056e+07	1.28873e+07	1.76984e+06	5.0757e+06	6.13548e+06	3.94979e+06	5.79901e+06	7.20458e+06	293671	473978	272795	295476	524606	513630	636916	684099	599836	579190	520418	589772	6.32324e+06	8.31871e+06	1.82017e+06	2.40693e+06	9.62556e+06
M136T81	81.4	136.041	[M-H]-	salicylamide	Benzenoids	Phenols	_	_	645235	735422	610471	521184	498839	534679	3.63108e+06	3.96936e+06	4.18755e+06	5.00441e+06	3.55806e+06	3.48963e+06	4.03114e+06	7.40207e+06	6.83619e+06	7.6614e+06	5.09576e+06	4.1196e+06	6.70492e+06	7.22043e+06	7.27927e+06	7.44296e+06	7.98214e+06	8.16962e+06	444021	466988	459596	524163	456247	448513	451470	470909	394280	399627	478041	409977	801381	811929	781383	331629	2.67142e+06
M136T82	81.7	136.077	[M-H]-	Tyramine	Benzenoids	Benzene and substituted derivatives	HMDB0000306	C00483	1.79537e+06	1.4795e+06	2.02779e+06	1.27048e+06	1.239e+06	1.71003e+06	3.94095e+06	3.08783e+06	3.10098e+06	3.31609e+06	3.62885e+06	3.49422e+06	5.39764e+06	5.90963e+06	5.18595e+06	6.74938e+06	6.66927e+06	5.38467e+06	2.58443e+06	3.1689e+06	3.13276e+06	3.87086e+06	3.61388e+06	3.32432e+06	8870.17	7372.22	7615.78	9915.74	1874.04	4808.71	13163	5144.86	2741.89	9028.52	8336.2	13113.3	122678	111928	475345	327430	285615
M137T174	174	137.108	[M+H]+	Betahistine	Organic nitrogen compounds	Organonitrogen compounds	HMDB0015644	D07522	6.46423e+08	5.8945e+08	5.56844e+08	5.033e+08	5.03429e+08	5.56094e+08	2505196381	2242061026	2830910028	2457302360	2158893565	2283720214	1416726884	1462769885	1438013286	1498653009	1687184878	1387153849	8.35028e+08	1036644811	1006940168	9.15119e+08	1053550849	9.28718e+08	1.74783e+07	1.16333e+07	2.0908e+07	1.01667e+07	1.12893e+07	1.60932e+07	3.92388e+07	2.22296e+07	1.65929e+07	1.40817e+07	1.06595e+07	1.15647e+07	1048962274	1112129854	1177809958	1140464236	1112252081
M137T230	229.6	137.079	[M-CO2+H]+	Dihydroxyacetone (dimer)	Organoheterocyclic compounds	Dioxanes	HMDB0032222	_	1.61799e+06	3.58058e+06	4.36825e+06	3.84746e+06	3.6289e+06	4.11779e+06	6.2807e+06	1.88253e+06	1.81586e+06	6.07867e+06	993407	5.76369e+06	2.62262e+06	3.89316e+06	3.62109e+06	3.44565e+06	3.65608e+06	3.32229e+06	2.58439e+06	2.9056e+06	3.35352e+06	3.12623e+06	2.71124e+06	3.56732e+06	2.92325e+06	820165	629343	2.99693e+06	3.09362e+06	2.79715e+06	7.62567e+06	7.2412e+06	7.66999e+06	6.43156e+06	6.59075e+06	7.51366e+06	1.22403e+07	1.18007e+07	1.40428e+07	1.18782e+07	1.26726e+07
M137T55_1	55	137.046	[M+H]+	Allopurinol	Organoheterocyclic compounds	Pyrazolopyrimidines	HMDB0014581	D00224	7.01e+07	6.35444e+07	6.1417e+07	6.02686e+07	5.93036e+07	6.19576e+07	101177211	9.11596e+07	9.26537e+07	9.58359e+07	8.943e+07	9.2257e+07	8.88468e+07	9.14462e+07	8.22965e+07	8.3293e+07	8.72777e+07	101020165	5.50395e+07	6.21363e+07	6.4372e+07	6.21586e+07	6.50344e+07	5.79704e+07	4.05708e+07	3.74481e+07	4.64831e+07	4.60547e+07	3.7013e+07	3.72439e+07	140230478	1.53748e+08	1.21759e+08	1.50864e+08	1.44078e+08	1.64578e+08	7.17095e+07	7.13165e+07	7.25655e+07	6.6211e+07	6.769e+07
M137T55_2	55.5	137.107	[M+H]+	Ligustrazine	Organoheterocyclic compounds	Diazines	HMDB0036584	_	1.06412e+08	1.1043e+08	1.01608e+08	1.03157e+08	1.02923e+08	1.03939e+08	1.77642e+08	1.84174e+08	1.84369e+08	168698071	1.67125e+08	1.71754e+08	8.33164e+07	7.64591e+07	7.69592e+07	8.14357e+07	8.53492e+07	8.59591e+07	6.49319e+07	6.86005e+07	6.64454e+07	6.37898e+07	6.39234e+07	6.74116e+07	2.46595e+07	2.39239e+07	2.47402e+07	2.48333e+07	2.41845e+07	2.69322e+07	2.14692e+07	2.08467e+07	2.1941e+07	2.05677e+07	2.39024e+07	2.29812e+07	8.77131e+07	8.34791e+07	8.58406e+07	8.24608e+07	8.74632e+07
M137T65	64.8	137.046	[M+H]+	Hypoxanthine	Organoheterocyclic compounds	Imidazopyrimidines	HMDB0000157	C00262	3.59138e+07	5.46087e+07	4.36805e+07	3.18673e+07	4.20357e+07	4.46342e+07	6.41235e+07	5.35771e+07	6.28184e+07	6.40872e+07	5.75032e+07	6.94648e+07	5.5206e+07	5.06252e+07	4.90626e+07	5.03338e+07	4.92132e+07	4.78727e+07	3.98514e+07	3.8224e+06	3.96813e+07	33414281	3.96541e+07	4.74813e+07	1.59741e+07	2.34982e+07	2.95422e+07	2.92028e+07	2.51781e+07	2.31448e+07	7.86871e+07	8.81862e+07	5.98347e+07	9.88367e+07	9.81287e+07	9.87406e+07	3.77753e+07	4.20282e+07	4.9898e+07	4.33716e+07	4.27856e+07
M137T93	92.6	137.025	[M-H]-	4-Oxoniobenzoate	Benzenoids	Benzene and substituted derivatives	HMDB0000500	_	1.21362e+06	4.19006e+06	2.33673e+06	2.69622e+06	801347	871069	4.29753e+06	2.60372e+06	2.94062e+06	3.04261e+06	614894	4.22985e+06	1.179e+06	2.85129e+06	2.01178e+06	2.92075e+06	2.07266e+06	2.15186e+06	597338	2.33826e+06	1.98419e+06	2.17621e+06	1.81837e+06	2.22995e+06	481121	519409	525672	556502	449698	461613	504119	510403	458058	454520	496885	474794	1.74117e+06	3.10863e+06	3.4801e+06	1.92902e+06	624133
M138T109	109.1	137.987	[M-H2O+H]+	3-chlorobenzoate	Benzenoids	Benzene and substituted derivatives	HMDB0304117	_	3.04403e+07	2.5821e+07	2.56115e+07	2.76442e+07	1.40466e+08	6.42221e+07	1.30934e+08	5.40877e+07	7.14148e+07	5.41414e+07	8.74608e+07	5.37651e+07	7.3178e+06	1.70139e+08	6.34261e+06	8.9392e+07	2.03391e+08	5.9787e+07	3.2114e+07	1.27785e+08	9.74145e+07	8.47431e+07	1.49529e+08	4.65211e+07	6.5611e+07	3.40348e+07	2.8378e+07	1.99073e+07	1.39255e+08	1.77299e+08	2.35528e+07	8.59172e+07	2.12415e+08	2.90795e+07	3.32694e+07	2.62006e+07	1.12968e+08	9.5909e+06	5.65031e+07	1.19591e+08	1.10675e+08
M138T253	253.1	138.055	[M+H]+	Anthranilic acid	Benzenoids	Benzene and substituted derivatives	HMDB0001123	C00108	8.4104e+06	8.57432e+06	8.19256e+06	7.81505e+06	8.14332e+06	8.02296e+06	1.69283e+07	1.43268e+07	1.40161e+07	1.44977e+07	1.47431e+07	1.61956e+07	1.37785e+07	1.37697e+07	1.68993e+07	1.56465e+07	1.63953e+07	1.58112e+07	1.14859e+07	1.05107e+07	1.06272e+07	9.84113e+06	1.03491e+07	1.20261e+07	545320	478446	3.07149e+06	553132	558308	498028	201961	470258	390198	432820	452973	514709	5.00986e+06	4.10264e+06	4.46724e+06	5.79931e+06	4.49721e+06
M138T279	278.9	138.02	[M-H]-	4-Nitrophenol	Benzenoids	Phenols	HMDB0001232	C00870	6.19842e+06	1.13014e+07	7.2137e+06	6.47578e+06	6.25414e+06	6.23255e+06	6.38779e+06	7.56311e+06	6.59084e+06	7.79941e+06	8.80676e+06	7.14616e+06	6.93988e+06	6.80171e+06	6.74498e+06	8.91231e+06	9.73519e+06	1.06254e+07	7.94354e+06	8.01007e+06	7.09518e+06	7.18704e+06	8.63526e+06	6.58235e+06	6.04122e+06	7.0964e+06	6.37987e+06	6.72376e+06	6.35023e+06	6.2104e+06	7.39289e+06	7.95387e+06	6.30343e+06	9.86896e+06	9.20292e+06	9.22917e+06	7.43349e+06	7.82414e+06	7.21235e+06	7.40667e+06	6.63261e+06
M138T296	295.9	138.092	[M+H]+	o-Phenetidine	Benzenoids	Phenol ethers	HMDB0255863	_	1.06988e+07	1.00823e+07	9.33507e+06	8.24596e+06	9.18643e+06	9.53477e+06	1.2027e+08	1.19184e+08	1.18877e+08	1.13632e+08	1.10115e+08	1.25141e+08	1.3664e+07	1.26338e+07	1.30617e+07	1.26679e+07	1.37364e+07	1.41183e+07	1.11929e+07	1.11719e+07	1.00526e+07	1.05592e+07	1.19883e+07	1.07201e+07	251479	194850	239039	149577	173425	201383	291148	200358	183578	217667	170003	177970	1.28388e+07	1.43063e+07	1.46546e+07	1.3327e+07	1.39355e+07
M138T51	50.6	138.055	[M+H]+	Trigonelline	Alkaloids and derivatives	_	HMDB0000875	C01004	5.58887e+07	6.07211e+07	4.89135e+07	4.36406e+07	4.56767e+07	5.22003e+07	5.76637e+07	5.95065e+07	5.52013e+07	5.95828e+07	6.22107e+07	6.21164e+07	4.76871e+07	4.35087e+07	4.23305e+07	5.12594e+07	5.49262e+07	4.80999e+07	4.30367e+07	4.15761e+07	4.59072e+07	4.79124e+07	5.8647e+07	5.49126e+07	3.37517e+07	4.90324e+07	3.87709e+07	4.09689e+07	3.36119e+07	3.56613e+07	2.16479e+07	2.77472e+07	2.35106e+07	2.23107e+07	2.70494e+07	2.37417e+07	3.982e+07	4.35205e+07	3.92347e+07	3.79998e+07	3.89914e+07
M138T55	54.9	138.091	[M+H]+	P-Phenetidine	Benzenoids	Phenol ethers	HMDB0246417	_	2.02302e+07	1.90074e+07	1.88701e+07	1.70354e+07	16239198	1.7268e+07	1.48751e+08	1.61265e+08	1.62191e+08	1.65188e+08	1.63376e+08	1.67029e+08	4.14718e+07	3.95793e+07	3.33372e+07	4.08399e+07	4.17999e+07	7.48918e+07	4.03103e+07	3.99484e+07	3.9776e+07	3.77821e+07	4.05083e+07	4.00561e+07	5.21862e+06	5.96035e+06	6.34487e+06	6.51938e+06	4.64319e+06	5.89614e+06	7.02206e+06	5.53283e+06	6.49387e+06	6.49157e+06	6.89501e+06	6.70751e+06	1.85793e+07	1.70977e+07	1.94781e+07	1.88637e+07	1.89289e+07
M138T70	69.6	138.057	[M+HCOO]-	Benzenamine	Benzenoids	Benzene and substituted derivatives	HMDB0003012	C00292	3.70028e+06	4.91998e+06	4.22981e+06	3.27312e+06	5.24795e+06	3.76226e+06	5.93599e+06	4.32511e+06	3683421	3.86062e+06	5.57797e+06	6.17494e+06	3.77004e+06	4.11589e+06	6.34859e+06	4.36093e+06	4.01889e+06	4.03679e+06	4.02598e+06	3.29013e+06	5.22522e+06	4.63919e+06	3.28917e+06	8.82811e+06	2.58036e+06	3.06215e+06	3.84227e+06	4.07179e+06	4.39688e+06	3.00804e+06	3.95776e+06	2.99998e+06	3.94116e+06	4.30333e+06	4.23018e+06	5.62566e+06	3.11665e+06	2.59843e+06	3.59196e+06	3.09808e+06	3.35994e+06
M139T33_2	33.1	138.996	[M-H2O+H]+	m-Chlorobenzoic acid	Benzenoids	Benzene and substituted derivatives	HMDB0001544	_	4.94979e+06	4.77263e+06	4.74371e+06	3.95388e+06	4.98411e+06	4.46731e+06	4.83051e+06	4.06368e+06	4.99832e+06	4.02931e+06	5.07836e+06	3.94427e+06	4.85978e+06	4.84503e+06	5.12908e+06	4.90464e+06	4.78693e+06	4.39481e+06	4.85757e+06	4.56628e+06	4.65679e+06	4.55564e+06	4.77995e+06	4.94382e+06	4.74705e+06	4.59946e+06	4.76265e+06	4.28015e+06	4.48422e+06	4.36243e+06	4.65284e+06	4.31082e+06	3.6537e+06	4.68272e+06	4.526e+06	4.70934e+06	5.20903e+06	4.71968e+06	5.02983e+06	3.75165e+06	3.80602e+06
M139T40	40.3	138.971	[M-H]-	Sulfoacetic acid	Organic acids and derivatives	Organic sulfonic acids and derivatives	HMDB0258590	C14179	1.24017e+07	1.12672e+07	1.09727e+07	7.28673e+06	6.9353e+06	8.23709e+06	6.50668e+06	5.49707e+06	5.61255e+06	5.76799e+06	4.70285e+06	4.61186e+06	8.88088e+06	8.63776e+06	7.15828e+06	1.07289e+07	1.25902e+07	1.24614e+07	1.02067e+07	1.05499e+07	1.03429e+07	1.2768e+07	1.58349e+07	1.71787e+07	5.20064e+06	4.69587e+06	5.64538e+06	6.85138e+06	5.64756e+06	5.34404e+06	5.83455e+06	6.25336e+06	4.5617e+06	5.64662e+06	5.43078e+06	5.91388e+06	9.58192e+06	1.08801e+07	9.75463e+06	8.47699e+06	8.81433e+06
M139T48	47.7	139.05	[M+H]+	nicotinamide N-oxide	Organoheterocyclic compounds	Pyridines and derivatives	HMDB0002730	_	5.66517e+07	5.67998e+07	5.62887e+07	5.20398e+07	5.37957e+07	5.27544e+07	3.67826e+07	3.40459e+07	3.38592e+07	3.4332e+07	3.68896e+07	3.48244e+07	3.67917e+07	3.85669e+07	4.43095e+07	3.95031e+07	4.59617e+07	4.02772e+07	3.28477e+07	3.24456e+07	3.37928e+07	3.8036e+07	3.86494e+07	4.01152e+07	3.43535e+07	3.44636e+07	3.44608e+07	3.94252e+07	3.55629e+07	3.74432e+07	5.29161e+07	5.04497e+07	5.12925e+07	4.79938e+07	5.03463e+07	6.12703e+07	3.26274e+07	3.16704e+07	3.20206e+07	3.08362e+07	3.77989e+07
M139T78	78	139.123	[M+NH4]+	N,N-Dimethylaniline	Organic nitrogen compounds	Organonitrogen compounds	HMDB0001020	C02846	3.29074e+07	3.32565e+07	3.46677e+07	31339369	3.06531e+07	2.95004e+07	5.059e+07	5.10775e+07	5.03933e+07	4.8353e+07	4.64669e+07	4.72212e+07	2.17265e+07	2.0851e+07	2.20184e+07	2.31642e+07	2.5011e+07	2.43967e+07	2.0174e+07	2.06425e+07	2.15141e+07	1.89135e+07	2.0675e+07	2.12342e+07	534842	728600	583307	609008	565123	703212	448432	688461	645769	534186	589309	525405	1.2538e+07	1.10688e+07	1.17125e+07	1.18328e+07	1.27189e+07
M140T255	255.2	140.071	[M+NH4]+	Benzoic acid	Benzenoids	Benzene and substituted derivatives	HMDB0001870	C00180	6.28486e+06	6.79055e+06	6.77981e+06	4.00316e+06	1.17603e+06	4.84691e+06	3.61099e+06	4.65675e+06	6.66992e+06	5.30871e+06	1.24665e+06	5.14488e+06	2.70175e+06	2.93797e+06	2.75162e+06	964577	859566	3.65117e+06	4.23791e+06	4.1267e+06	3.68836e+06	881908	3.49018e+06	956599	751206	2.55059e+06	3.67537e+06	728874	3.09476e+06	2.59065e+06	5.15493e+06	3.37573e+06	3.04333e+06	3.6478e+06	3.92616e+06	4.6189e+06	4.68683e+06	5.30841e+06	5.83961e+06	5.66443e+06	5.47066e+06
M140T34	34	139.988	[M-NH3+H]+	2,5-Furandicarboxylic acid	Organoheterocyclic compounds	Furans	HMDB0004812	C20450	3.32174e+07	3.47321e+07	3.85639e+07	3.69941e+07	3.45411e+07	3.29932e+07	3.69695e+07	3.58123e+07	3.71438e+07	4.02685e+07	4.1384e+07	3.83215e+07	9.53119e+06	4.14215e+07	3.75111e+07	3.58077e+07	3.72167e+07	3.48068e+07	3.72193e+07	3.53202e+07	4.18258e+07	3.62691e+07	3.98549e+07	3.43261e+07	4.1746e+07	3.97618e+07	3.75931e+07	3.97993e+07	4.28439e+07	4.09972e+07	3.70056e+07	4.22925e+07	4.41527e+07	4.12764e+07	4.0329e+07	3.75525e+07	4.29977e+07	3.90241e+07	3.79531e+07	4.24879e+07	3.72891e+07
M140T63	62.8	139.988	[M-H2O+H]+	1-Chloro-2-nitrobenzene	Benzenoids	Benzene and substituted derivatives	HMDB0245074	C14407	8.43014e+06	6.97777e+06	1.20081e+07	2.12477e+07	8.22332e+06	1.83882e+07	1.30114e+07	5.57729e+06	1.43362e+07	1.74268e+07	5.77326e+06	3.86356e+06	1.70713e+07	5.55303e+06	2.56029e+07	2.03743e+07	7.98394e+06	1.90671e+07	1.66961e+07	1.87904e+07	1.64626e+07	5.57247e+06	1.43415e+07	3.9783e+06	2.18297e+07	1.19815e+07	1.4548e+07	3.87187e+06	8.46251e+06	1.83666e+07	1.11573e+07	6.71672e+06	1.73189e+07	6.43667e+06	1.28064e+07	5.90421e+06	5.75602e+06	1.25732e+07	1.54469e+07	1.63831e+07	5.65252e+06
M140T74	73.6	140.034	[M+H]+	6-Hydroxynicotinic acid	Organoheterocyclic compounds	Pyridines and derivatives	HMDB0002658	C01020	2.30329e+07	2.55866e+07	2.30577e+07	1.89104e+07	1.9713e+07	1.7719e+07	2.34118e+07	2.2131e+07	2.29001e+07	1.886e+07	2.05379e+07	2.80105e+07	2.92503e+07	2.74544e+07	3.27702e+07	3.7169e+07	3.75977e+07	3.8477e+07	3.14663e+07	2.89786e+07	29677116	3.01341e+07	3.50626e+07	3.96396e+07	2.64916e+07	1.87624e+07	2.69819e+07	3.0411e+07	2.57999e+07	2.10968e+07	6.94477e+07	7.29088e+07	6.08317e+07	7.18109e+07	6.75069e+07	7.34452e+07	1.7855e+07	2.65985e+07	2.37222e+07	1.62487e+07	2.39532e+07
M141T35	35.4	140.995	[M+H]+	Phosphonoacetate	Organic acids and derivatives	Organic phosphonic acids and derivatives	HMDB0004110	C05682	3.18434e+07	3.18948e+07	3.37382e+07	3.40366e+07	3.44205e+07	3.02278e+07	3.19073e+07	3.3835e+07	3.20587e+07	3.26703e+07	3.18648e+07	3.20232e+07	3.26322e+07	3.31432e+07	3.19515e+07	3.17866e+07	3.32099e+07	3.38097e+07	3.23552e+07	3.16379e+07	3.19556e+07	3.22888e+07	3.25957e+07	3.28849e+07	3.29229e+07	3.24551e+07	3.18138e+07	3.28169e+07	3.90985e+07	3.52776e+07	3.30027e+07	3.27055e+07	3.35354e+07	3.32615e+07	3.15025e+07	3.24107e+07	3.40029e+07	3.35357e+07	3.30785e+07	3.37133e+07	3.21191e+07
M141T37	36.9	141.051	[M+Na]+	2-Hydroxyisovaleric acid, (R)-	Lipids and lipid-like molecules	Fatty Acyls	_	_	3.22425e+07	3.08472e+07	3.54845e+07	3.44335e+07	3.00937e+07	3.12081e+07	2.59282e+07	3.00207e+07	2.42468e+07	2.42802e+07	2.32592e+07	2.60428e+07	1.6489e+07	1.92392e+07	1.75335e+07	1.65092e+07	1.7514e+07	1.56231e+07	2.14065e+07	2.18864e+07	2.13871e+07	2.02394e+07	1.86501e+07	1.78e+07	1.63788e+07	1.70697e+07	1.77576e+07	1.69717e+07	1.59537e+07	1.67068e+07	2.17593e+07	2.10961e+07	2.10897e+07	2.14736e+07	2.08771e+07	2.05232e+07	2.67359e+07	2.37693e+07	2.27302e+07	2.3785e+07	2.46645e+07
M141T47	46.8	141.066	[M+H]+	1,3-Dimethyluracil	Organoheterocyclic compounds	Diazines	HMDB0002144	_	8.53978e+06	8.22484e+06	8.03161e+06	7.79561e+06	8.53976e+06	1.91226e+07	9.42089e+06	9.75762e+06	9.20112e+06	9.46783e+06	9.46676e+06	1.02547e+07	3.39656e+07	4.78155e+07	3.87103e+07	4.72305e+07	38979388	3.93056e+07	3.42968e+07	2.97438e+07	9.28346e+06	2.66188e+07	9.83977e+06	3.02725e+07	7.24614e+06	7.94353e+06	6.85497e+06	3.84966e+06	1.23616e+07	3.1306e+06	3.08936e+06	1.20008e+07	5.34426e+06	3.05097e+06	3.41051e+06	1.05023e+07	5.4845e+06	5.3281e+06	4.90691e+06	5.24837e+06	5.07508e+06
M141T49	48.8	141.02	[M-H]-	FA 6_3;O2	Lipids and lipid-like molecules	Fatty Acyls	HMDB0006331	C02480	1.09877e+07	1.06489e+07	1.14515e+07	9.30988e+06	1.10141e+07	1.09529e+07	1.3669e+07	1.47285e+07	1.09485e+07	1.0724e+07	1.30174e+07	1.17906e+07	1.71344e+07	1.34807e+07	1.44063e+07	1.51239e+07	1.40427e+07	1.43477e+07	1.65771e+07	1.71934e+07	1.45547e+07	1.52498e+07	1.60964e+07	2.06509e+07	1.89636e+07	1.63073e+07	1.83751e+07	2.25445e+07	1.89931e+07	1.92623e+07	2.36079e+07	2.15704e+07	2.03708e+07	2.11124e+07	2.50091e+07	2.15747e+07	1.38242e+07	1.79982e+07	1.47126e+07	1.46513e+07	1.97609e+07
M141T57	57.3	140.996	[M+H]+	Glycolaldehyde phosphate	_	_	_	C21614	2.35318e+06	3.06085e+06	8.63883e+06	1.07513e+07	3.39627e+06	3.16017e+06	2.37327e+06	3.13653e+06	3.43127e+06	3.17045e+06	3.15758e+06	3.16553e+06	1.10583e+07	1.28405e+07	1.45191e+07	3.8652e+06	1.05598e+07	9.59129e+06	3.45221e+06	3.52685e+06	3.77084e+06	3.26943e+06	9.74291e+06	9.52286e+06	7.02566e+06	7.05563e+06	1.12092e+07	1.06206e+07	1.94136e+07	1.2765e+07	1.00467e+07	1.10791e+07	1.26053e+07	1.18758e+07	1.04605e+07	1.09497e+07	1.59472e+07	4.42941e+06	4.34091e+06	1.44066e+07	4.08628e+06
M141T59_2	59.2	141.019	[M+H]+	cis-4-Carboxymethylenebut-2-en-4-olide	Organoheterocyclic compounds	Dihydrofurans	HMDB0060459	C04431	1.9545e+07	2.10139e+07	2.3556e+07	2.29759e+07	1.62416e+07	2.18388e+07	1.82815e+07	2.13094e+07	1.19289e+07	1.93686e+07	1.99496e+07	1.77747e+07	2.24873e+07	2.80458e+07	2.70963e+07	1.17278e+07	1.96798e+07	2.43017e+07	1.91956e+07	1.97432e+07	2.30947e+07	1.75615e+07	2.07047e+07	2.16929e+07	6.05632e+07	5.91015e+07	5.99279e+07	5.4332e+07	4.66975e+07	6.1095e+07	6.26559e+07	8.04257e+07	8.48426e+07	7.91603e+07	7.86362e+07	8.00559e+07	3.03868e+07	1.82378e+07	2.48732e+07	1.40895e+07	2.49827e+07
M141T68	67.8	141.066	[M+H]+	3-(1H-imidazol-4-yl)propanoic acid	Organoheterocyclic compounds	Azoles	HMDB0002271	C20522	2.85382e+07	3.18253e+07	2.76798e+07	2.49198e+07	2.55466e+07	2.68984e+07	4.14037e+07	3.83293e+07	3.71205e+07	3.94992e+07	3.76401e+07	4.30445e+07	4.43911e+07	2.69344e+07	2.69142e+07	3.06153e+07	3.16176e+07	3.45606e+07	2.54887e+07	2.53034e+07	4.42839e+07	2.49049e+07	6.4867e+07	2.76377e+07	6.06959e+06	6.03598e+06	8.35855e+06	7.56513e+06	6.70939e+06	6.27958e+06	7.44289e+06	7.17361e+06	6.68117e+06	9.50119e+06	7.45e+06	8.30774e+06	1.89861e+07	1.56719e+07	1.90629e+07	1.91627e+07	2.01036e+07
M142T33	33.1	141.957	[M-NH3+H]+	5-chlorohydroxyquinone	_	_	_	C21105	4.62927e+08	480592600	5.13149e+08	4.90059e+08	472406900	426118437	4.37394e+08	4.25484e+08	4.45585e+08	430006992	4.2845e+08	4.67087e+08	4.0362e+08	4.09655e+08	4.22115e+08	4.13835e+08	4.32209e+08	4.59731e+08	4.5147e+08	4.2441e+08	4.32117e+08	4.31948e+08	4.25091e+08	4.42819e+08	4.47525e+08	437999336	4.20914e+08	4.62273e+08	4.1743e+08	4.75243e+08	4.45154e+08	4.36817e+08	4.39974e+08	4.5003e+08	4.49755e+08	4.68511e+08	4.67568e+08	4.36586e+08	4.41619e+08	4.42873e+08	4.43198e+08
M142T37	37.4	142.051	[M-H2O-H]-	N-Methyl-L-glutamic acid	Organic acids and derivatives	Carboxylic acids and derivatives	HMDB0062660	C01046	1.18824e+07	2.51848e+06	1.07453e+07	2.78084e+06	2.20249e+06	1.02808e+07	8.25226e+06	7.95363e+06	1.43408e+06	7.46838e+06	2.69795e+06	5.53571e+06	1.33245e+06	1.35022e+06	4.26195e+06	1.59463e+06	5.4007e+06	5.41394e+06	6.07601e+06	1.57472e+06	1.48401e+06	1.71597e+06	7.66192e+06	1.6642e+06	7.21369e+06	2.27131e+06	1.84801e+06	8.79933e+06	7.84678e+06	8.47077e+06	8.54967e+06	8.07375e+06	1.7917e+06	7.81505e+06	8.38062e+06	8.13014e+06	1.11931e+07	3.28438e+06	2.86184e+06	2.9554e+06	8.83703e+06
M142T54	54	142.123	[M+H]+	(R)-Pelletierine	Organoheterocyclic compounds	Piperidines	HMDB0030325	C06182	4.8893e+06	4.47707e+06	5.78778e+06	4.86374e+06	4.56486e+06	833862	8.8673e+06	8.10569e+06	6.96988e+06	6.58221e+06	7.15664e+06	8.18946e+06	3.79079e+06	2.31956e+06	2.47825e+06	2.04799e+06	3.50523e+06	2.22595e+06	1.65411e+06	1.83861e+06	2.40634e+06	2.40275e+06	2.21424e+06	3.14781e+06	3.88386e+06	3.27585e+06	1.27261e+06	3.50097e+06	4.12063e+06	3.45183e+06	2.56172e+06	1.08901e+06	2.38697e+06	946360	939584	888900	3.66424e+06	3.54052e+06	3.62638e+06	1.2555e+06	1.11468e+06
M142T89	89.4	142.087	[M+H]+	Ethosuximide	Organoheterocyclic compounds	Pyrrolidines	HMDB0014731	C07505	3.33372e+07	3.93488e+07	7.13788e+07	4.15633e+07	6.27881e+07	4.38567e+07	5.02362e+07	7.83856e+07	4.22126e+07	3.15494e+07	2.79885e+07	4.47218e+07	6.49851e+07	6.03109e+07	5.68965e+07	4.59859e+07	2.44113e+07	2.66483e+07	5.06425e+07	7.5655e+07	2.88167e+07	4.18377e+07	8.15587e+07	2.30061e+07	4.11999e+07	2.98685e+07	3.79615e+07	5.58947e+07	4.62491e+07	4.62964e+07	6.49672e+07	6.65101e+07	4.66711e+07	5.19354e+07	2.65693e+07	4.22376e+07	3.64517e+07	4.71898e+07	6.26972e+07	6.36312e+07	2.97356e+07
M143T48	48.3	143.082	[M+H]+	Ectoine	Organic acids and derivatives	Carboxylic acids and derivatives	HMDB0240650	C06231	256113916	2.37825e+08	2.25719e+08	2.1137e+08	215012327	2.36834e+08	5.85492e+08	5.03633e+08	5.24521e+08	5.53726e+08	5.24161e+08	5.52861e+08	1560096045	1480596577	1499946072	1508999832	1541962029	1501733214	1563861231	1553365262	1588541212	1447812021	1582480524	1702145340	1.30996e+08	1.28389e+08	1.40061e+08	1.4867e+08	1.29159e+08	1.32792e+08	9.15498e+07	9.68713e+07	9.30332e+07	9.35554e+07	9.66179e+07	1.07206e+08	2.73512e+08	2.84567e+08	2.9898e+08	2.93194e+08	2.91962e+08
M143T49	48.9	143.035	[M-H2O-H]-	Levoglucosan	Organoheterocyclic compounds	Oxepanes	HMDB0000640	C22350	2.85452e+07	24553590	1.57016e+07	2.0274e+07	1.31483e+07	2.31744e+07	2.01602e+07	2.98377e+07	2.31692e+07	2.32225e+07	2.94171e+07	2.00026e+07	1.97711e+07	3.06615e+07	2.14082e+07	1.99035e+07	3.33849e+07	2.91529e+07	1.86053e+07	2.57974e+07	3.27614e+07	2.19842e+07	2.11725e+07	2.69373e+07	1.587e+07	1.40603e+07	2.74578e+07	1.75754e+07	1.55153e+07	1.70872e+07	1.95529e+07	3.59925e+07	1.78742e+07	2.23251e+07	2.26467e+07	2.17768e+07	2.56914e+07	2.39402e+07	2.92013e+07	2.74464e+07	2.55841e+07
M144T130	130.4	144.081	[M-NH3+H]+	Tryptamine	Organoheterocyclic compounds	Indoles and derivatives	HMDB0000303	C00398	4.57179e+07	4.15555e+07	3.68349e+07	3.13621e+07	4.11708e+07	4.0565e+07	1.94913e+07	1.63518e+07	1.6316e+07	1.66068e+07	1.393e+07	1.63544e+07	1.26155e+07	1.14266e+07	1.28605e+07	1.6872e+07	1.99274e+07	1.51924e+07	4.60754e+06	1.60716e+07	6.70046e+06	1.66204e+07	5.28988e+06	4.85456e+06	2.29934e+07	2.01771e+07	2.90089e+07	3.13221e+07	2.5509e+07	2.78725e+07	1.54737e+07	1.49479e+07	1.44518e+07	1.5971e+07	1.83364e+07	1.96404e+07	2.91329e+07	2.9609e+07	3.27403e+07	2.95734e+07	3.29619e+07
M144T200	200	144.081	[M+H]+	2-Aminonaphthalene	Benzenoids	Naphthalenes	HMDB0041802	C02227	3.89869e+07	2.61581e+07	2.47091e+07	1.92962e+07	3.08349e+07	2.28652e+07	1.69834e+07	1.49811e+07	2.18359e+07	1.48849e+07	2.15422e+07	1.63397e+07	1.67178e+07	1.44043e+07	1.89182e+07	1.74282e+07	1.46144e+07	1.461e+07	1.39954e+07	1.5371e+07	2.04158e+07	1.5526e+07	2.52419e+07	1.7628e+07	1.77139e+07	2.11368e+07	2.25684e+07	2.52694e+07	1.76639e+07	2.58495e+07	2.01683e+07	2.14506e+07	1.85729e+07	2.06918e+07	2.25398e+07	2.14676e+07	2.06217e+07	2.3735e+07	2.47502e+07	1.74378e+07	1.56044e+07
M144T212	212.2	144.102	[M+H]+	(2R)-6-Methylpiperidine-2-carboxylic acid	Organic acids and derivatives	Carboxylic acids and derivatives	_	_	7.47257e+07	7.02635e+07	6.18562e+07	5.33726e+07	5.41797e+07	6.45625e+07	4.79947e+07	3.31576e+07	3.88319e+07	3.46108e+07	3.15027e+07	4.59843e+07	2.38346e+07	2.70881e+07	1.69259e+07	2.46656e+07	3.01322e+07	6.28733e+07	45383195	4.04087e+07	2.5901e+07	3.96097e+07	3.32582e+07	3.6488e+07	2.58239e+07	3.34957e+07	8.87729e+07	5.66218e+07	2.94508e+07	4.2792e+07	3.68701e+07	5.42305e+07	3.89068e+07	3.04652e+07	1.94584e+07	2.48843e+07	5.48144e+07	5.7621e+07	5.49538e+07	5.35047e+07	4.94033e+07
M144T272	272.2	144.046	[M-H]-	Oxyquinoline	Organoheterocyclic compounds	Quinolines and derivatives	_	C19434	3.93411e+07	3.83101e+07	3.48367e+07	2.86795e+07	2.94706e+07	3.34442e+07	4.25673e+07	4.18126e+07	4.23016e+07	4.39655e+07	4.16783e+07	4.59622e+07	2.9536e+07	2.96495e+07	2.92873e+07	3.15866e+07	3.53384e+07	3.07517e+07	2.63789e+07	2.6864e+07	2.71252e+07	2.64951e+07	2.79366e+07	2.81674e+07	2.66812e+07	2.54515e+07	2.6864e+07	2.89668e+07	2.49073e+07	2.52557e+07	3.1538e+07	2.90476e+07	2.95232e+07	2.93966e+07	31422006	3.23702e+07	3.87229e+07	3.70273e+07	4.02011e+07	3.55885e+07	3.95819e+07
M144T277	277	144.081	[M-NH3+H]+	Anatabine	Organic nitrogen compounds	Organonitrogen compounds	HMDB0004476	C10126	6.52793e+06	6.38337e+06	6.40758e+06	6.33038e+06	6.69108e+06	6.62294e+06	2.93766e+06	2.97227e+06	3.09498e+06	3.29169e+06	2.80615e+06	2.7803e+06	3.39656e+06	3.99081e+06	3.89773e+06	3.94633e+06	4.49963e+06	5.25807e+06	1.36337e+06	1.70217e+06	1.83082e+06	1.24594e+06	2.57239e+06	2.07534e+06	1.85799e+06	1.73927e+06	2.07876e+06	2.14614e+06	1.80602e+06	1.85652e+06	1.34254e+06	1.36069e+06	1.37614e+06	1.31595e+06	1.36514e+06	1.4492e+06	2.03212e+06	2.03487e+06	2.11782e+06	1.97827e+06	2.09021e+06
M144T357	356.6	144.041	[M-H2O-H]-	(2R)-2-Amino-3-(carbamoylamino)oxypropanoic acid	_	_	_	C20651	2.15053e+06	1.72317e+06	1.9056e+07	1.94806e+06	1.4089e+07	3.35631e+06	6.96292e+06	1.54128e+07	1.7747e+06	1.64e+06	3.91491e+06	2.02631e+07	2.76229e+06	1.44804e+07	1.56443e+07	1.04838e+07	1.64176e+07	2.05706e+07	2.20084e+07	1.93648e+06	1.9894e+07	315326	1.71775e+07	5.02803e+06	1.50053e+07	1.71946e+07	4.94939e+06	1.05975e+07	3.23884e+06	4.17018e+06	1.21368e+07	3.16485e+06	4.62111e+06	1.30464e+07	1.1709e+07	7.16092e+06	2.47475e+06	1.20417e+07	2.79154e+06	1.21543e+07	3.79131e+06
M144T37	37.2	143.997	[M-NH3+H]+	3-Fluoro-cis,cis-muconate	_	_	_	C16474	1.63503e+07	1.745e+07	1.46264e+07	1.61878e+07	1.73777e+07	1.59357e+07	1.56162e+07	1.40602e+07	1.47018e+07	1.48436e+07	1.68698e+07	1.63435e+07	1.55898e+07	1.53229e+07	1.42287e+07	1.58694e+07	1.58612e+07	1.45252e+07	1.38677e+07	1.59607e+07	1.39819e+07	1.49703e+07	1.43514e+07	1.48141e+07	1.64462e+07	1.69068e+07	1.4311e+07	1.64826e+07	1.64971e+07	1.54113e+07	1.62236e+07	1.56692e+07	1.54937e+07	2.6805e+07	1.53434e+07	1.60045e+07	1.65323e+07	1.54495e+07	1.48001e+07	1.58951e+07	1.65866e+07
M144T45	44.8	144.031	[M-H2O-H]-	4-hydroxyglutamate	Organic acids and derivatives	Carboxylic acids and derivatives	HMDB0002273	C05947	1.84736e+07	1.70809e+07	1.44775e+07	1.30477e+07	1.63809e+07	1.69154e+07	1.69538e+07	1.58837e+07	1.59594e+07	1.72891e+07	1.64052e+07	1.69082e+07	3.48643e+07	2.4836e+07	2.57897e+07	3.127e+07	2.95621e+07	3.10844e+07	2.84777e+07	2.70113e+07	2.85021e+07	3.23448e+07	3.45373e+07	3.28372e+07	1.65785e+07	1.52697e+07	1.63301e+07	1.8358e+07	1.5539e+07	1.68164e+07	2.07534e+07	2.09118e+07	1.94204e+07	2.06615e+07	2.18451e+07	2.07212e+07	1.8154e+07	1.86267e+07	1.70825e+07	1.83969e+07	1.89382e+07
M144T48	48.3	144.085	[M+NH4]+	2-Propylthiophene	Organoheterocyclic compounds	Heteroaromatic compounds	HMDB0033160	_	1.59707e+07	1.09948e+07	1.30471e+07	1.15337e+07	1.23387e+07	1.64483e+07	4.01142e+07	3.2606e+07	3.14542e+07	3.75133e+07	3.17421e+07	3.47584e+07	1.07009e+08	1.01055e+08	9.22713e+07	9.9547e+07	1.00732e+08	9.61191e+07	1.04333e+08	1.02985e+08	1.01227e+08	9.3928e+07	9.95719e+07	1.10594e+08	7.52479e+06	1.28432e+07	6.28954e+06	8.52909e+06	6.11299e+06	7.22922e+06	3.53317e+06	4.60188e+06	3.49401e+06	3.59748e+06	4.60861e+06	5.60314e+06	1.74605e+07	1.95726e+07	1.88659e+07	1.91308e+07	1.90693e+07
M144T49	48.8	144.066	[M+NH4]+	4-Hydroxy-6-methyl-2-pyrone	Organoheterocyclic compounds	Pyrans	_	C02752	1.59408e+07	1.55142e+07	1.38172e+07	1.29299e+07	1.32412e+07	1.37153e+07	1.56508e+07	1.37387e+07	1.49257e+07	3.74457e+07	1.61641e+07	4.43937e+07	5.5831e+07	2.97055e+07	2.87623e+07	2.6e+07	3.2073e+07	1.65151e+07	2.30484e+07	2.40074e+07	3.88704e+07	2.62841e+07	3.04459e+07	3.62433e+07	1.25769e+07	1.22507e+07	1.48635e+07	1.69192e+07	1.35417e+07	1.32246e+07	1.66497e+07	1.26048e+07	1.96794e+07	3.25353e+07	4.00948e+07	2.10369e+07	2.15242e+07	1.33963e+07	1.40831e+07	1.38621e+07	1.88942e+07
M144T52	52	144.102	[M+H]+	Stachydrine	Organic acids and derivatives	Carboxylic acids and derivatives	HMDB0004827	C10172	6.2258e+07	6.05867e+07	5.76966e+07	5.13254e+07	5.04219e+07	5.28957e+07	4.63409e+07	4.09607e+07	4.89575e+07	4.19344e+07	4.16427e+07	4.59774e+07	9.55512e+07	9.53899e+07	8.98378e+07	1.08014e+08	1.22982e+08	1.08829e+08	6.2705e+07	6.32257e+07	6.36177e+07	6.43724e+07	7.13948e+07	8.17263e+07	5.20779e+07	5.15274e+07	7.3593e+07	5.70413e+07	5.48342e+07	5.48433e+07	4.79061e+07	4.78288e+07	4.50411e+07	4.59552e+07	5.00954e+07	5.36637e+07	5.3412e+07	5.50029e+07	4.94372e+07	4.93287e+07	5.21031e+07
M144T68	67.8	144.066	[M-NH3+H]+	4-Acetamido-2-aminobutanoic acid	Organic acids and derivatives	Carboxylic acids and derivatives	HMDB0031411	C06442	1.41481e+07	1.9839e+07	1.73416e+07	3.44565e+07	1.97298e+07	2.24469e+07	4.9334e+07	2.3726e+07	1.95977e+07	2.53316e+07	1.17953e+07	1.33144e+07	1.45326e+07	2.97241e+07	3.19055e+07	3.38819e+07	3.3448e+07	2.66607e+07	3.46689e+07	1.82487e+07	3.77604e+07	1.69023e+07	4.18797e+07	4.25023e+07	8.78495e+06	8.38477e+06	9.82809e+06	2.68266e+07	8.59269e+06	1.33772e+07	9.37912e+06	2.94727e+07	2.75282e+07	9.36179e+06	2.86309e+07	2.954e+07	1.26878e+07	4.11686e+07	1.12986e+07	3.08749e+07	1.10583e+07
M145T272	272.3	145.049	[M-NH3-H]-	2-Deoxy-scyllo-inosamine	_	_	_	C17580	3.34107e+06	3.16522e+06	2.82938e+06	2.68282e+06	2.44243e+06	2.92449e+06	3.2746e+06	3.18767e+06	3.57803e+06	3.41008e+06	3.33759e+06	4.26712e+06	2.43359e+06	2.67162e+06	2.59188e+06	2.729e+06	3.57728e+06	2.87807e+06	2.26327e+06	2.07216e+06	3.84886e+06	2.10118e+06	2.21115e+06	2.35664e+06	3.73499e+06	3.28634e+06	3.43425e+06	3.80397e+06	4.00521e+06	3.55052e+06	2.97474e+06	2.25262e+06	3.45853e+06	3.45228e+06	3.76763e+06	2.52823e+06	2.91745e+06	2.88694e+06	3.14314e+06	4.26666e+06	3.4364e+06
M145T40	40.1	145.051	[M-H]-	Mevaldate	_	_	_	C00772	1.86916e+06	809024	1.49719e+06	993802	348053	2.24893e+06	1.92364e+06	2.12862e+06	702454	1.64142e+06	1.55978e+06	1.15066e+06	602631	1.42086e+06	1.47015e+06	596785	542882	1.85548e+06	1.66333e+06	1.41158e+06	656902	1.49871e+06	649938	2.55336e+06	1.5593e+06	1.82939e+06	1.59033e+06	2.96147e+06	1.5512e+06	1.85351e+06	1.19734e+06	1.21419e+06	2.25432e+06	786091	470765	1.4499e+06	427993	467873	1.45464e+06	484891	3.81119e+06
M145T44_2	44.3	145.109	[M-CO2+H]+	SCHEMBL5176089	_	_	_	_	3.94834e+06	3.58044e+06	3.17325e+06	2.76616e+06	4.08469e+06	3.79113e+06	2.47585e+06	2.46466e+06	2.27936e+06	1.89572e+06	2.04927e+06	2.02316e+06	1.37356e+06	2.11886e+06	1.52935e+06	1.3841e+06	1.57968e+06	1.56153e+06	2.75138e+06	2.62119e+06	2.89437e+06	3.06043e+06	2.29162e+06	2.68929e+06	4.96699e+06	5.05557e+06	5.06929e+06	6.38755e+06	5.63647e+06	4.40058e+06	3.63556e+06	3.36843e+06	3.50383e+06	3.26719e+06	3.75754e+06	4.45582e+06	4.02894e+06	3.3587e+06	3.19644e+06	3.09401e+06	3.09811e+06
M145T46	46.3	145.015	[M-H]-	Alpha-Ketoglutaric Acid	Organic acids and derivatives	Keto acids and derivatives	HMDB0000208	C00026	2.51043e+07	2.48168e+07	1.70479e+07	1.1995e+07	1.7438e+07	1.57997e+07	1.33866e+07	1.26481e+07	1.64102e+07	1.75793e+07	1.99049e+07	1.22111e+07	2.22758e+07	2.37742e+07	2.55169e+07	2.71406e+07	1.46534e+07	1.42331e+07	2.35759e+07	2.43507e+07	2.71203e+07	3.00215e+07	1.98486e+07	2.72068e+07	2.26947e+07	3.07854e+07	3.15421e+07	2.84717e+07	2.09338e+07	2.22828e+07	1.45913e+07	2.70848e+07	2.25292e+07	1.17049e+07	1.36695e+07	2.44104e+07	2.99402e+07	2.69502e+07	2.80718e+07	2.53416e+07	1.72944e+07
M145T49	48.9	145.062	[M-H]-	Glutamine	Organic acids and derivatives	Carboxylic acids and derivatives	HMDB0000641	C00064	1.25705e+07	1.25934e+07	1.03005e+07	9.86548e+06	1.05409e+07	1.08201e+07	1.79051e+07	1.46066e+07	1.72153e+07	1.50958e+07	1.43889e+07	1.43079e+07	1.49176e+07	1.24941e+07	1.15927e+07	1.34261e+07	1.38682e+07	1.31118e+07	1.15677e+07	1.13847e+07	1.09631e+07	1.19586e+07	1.34025e+07	1.26858e+07	5.8062e+06	6.14678e+06	7.78196e+06	6.7075e+06	5.64618e+06	6.38817e+06	2.41088e+07	2.259e+07	2.1919e+07	1.9049e+07	2.30671e+07	1.93857e+07	10039919	9.87505e+06	1.10728e+07	9.36836e+06	1.08687e+07
M145T59	59	145.028	[M-NH3+H]+	Indole-3-carboxylic acid	Organoheterocyclic compounds	Indoles and derivatives	HMDB0003320	C19837	1.02075e+07	1.08122e+07	12580224	1.36298e+07	1.2347e+07	1.15194e+07	1.29722e+07	1.96722e+07	1.74108e+07	2.50709e+07	2.92911e+07	8.75424e+06	6.75086e+07	6.14522e+07	4.45642e+07	5.61508e+07	5.28084e+07	5.73563e+07	4.74164e+07	4.23242e+07	4.19662e+07	2.89646e+07	3.25237e+07	3.19934e+07	1.22081e+07	1.41599e+07	1.25478e+07	1.00344e+07	1.5411e+07	1.4764e+07	1.23299e+07	1.16997e+07	1.2526e+07	1.23912e+07	2.81471e+06	1.2103e+07	1.60466e+07	1.54048e+07	1.49404e+07	1.63677e+07	1.64765e+07
M145T86	86.4	145.069	[M-H2O+H]+	7-Thioheptanoic acid	_	_	_	C16593	5.20935e+06	4.69877e+06	4.97788e+06	4.65293e+06	1.81836e+06	4.78169e+06	4.90444e+06	2.92153e+06	4.77148e+06	4.70023e+06	4.90149e+06	4.70956e+06	3.48772e+06	3.92905e+06	3.40328e+06	4.00302e+06	3.36077e+06	4.05054e+06	3.80033e+06	4.24937e+06	3.45006e+06	4.17659e+06	4.20526e+06	3.946e+06	4.92544e+06	5.27647e+06	7.31902e+06	7.43376e+06	6.24022e+06	5.07338e+06	4.46637e+06	5.59496e+06	4.47905e+06	4.99305e+06	5.30272e+06	6.01926e+06	3.84941e+06	4.29266e+06	3.85826e+06	4.15331e+06	4.03984e+06
M146T138	137.6	146.06	[M+H]+	4-Hydroxyquinoline	Organoheterocyclic compounds	Quinolines and derivatives	HMDB0246466	C06343	2.46558e+07	2.44821e+07	2.4625e+07	2.05802e+07	2.42903e+07	2.15592e+07	3.33665e+07	2.78717e+07	2.47307e+07	2.86455e+07	2.71596e+07	2.9256e+07	3.01404e+07	2.77454e+07	2.90213e+07	3.09022e+07	3.60367e+07	3.40191e+07	3.6611e+07	2.4185e+07	2.74052e+07	2.5856e+07	2.8479e+07	3.34374e+07	2.98518e+07	3.05863e+07	3.12879e+07	3.8335e+07	2.80328e+07	2.60794e+07	5.46871e+07	5.01573e+07	5.61907e+07	6.04739e+07	4.73637e+07	6.37353e+07	4.23113e+07	3.53611e+07	3.2526e+07	4.11137e+07	4.20352e+07
M146T274	273.6	146.06	[M+H]+	Indole-3-Carboxaldehyde	Organoheterocyclic compounds	Indoles and derivatives	HMDB0029737	C08493	1.18179e+07	1.18843e+07	1.05581e+07	1.02431e+07	1.02051e+07	1.07651e+07	1.37242e+07	1.18817e+07	1.2228e+07	1.19807e+07	1.22488e+07	1.31432e+07	8.1561e+06	8.31378e+06	8.32599e+06	8.29565e+06	9.61738e+06	9.66906e+06	7.15545e+06	7.64269e+06	7.01471e+06	7.40028e+06	7.82556e+06	8.00121e+06	7.44432e+06	7.45559e+06	7.82736e+06	8.49156e+06	7.28679e+06	7.45796e+06	8.92089e+06	9.79369e+06	8.8861e+06	9.08793e+06	9.27289e+06	9.74191e+06	1.03438e+07	1.08746e+07	1.13754e+07	1.14742e+07	1.22052e+07
M146T47_1	47.1	146.093	[M+H]+	4-Guanidinobutyric acid	Organic acids and derivatives	Carboxylic acids and derivatives	HMDB0003464	C01035	1.61264e+08	162023057	1.37554e+08	1.29364e+08	1.36219e+08	1.40878e+08	1.03767e+08	9.69126e+07	9.28356e+07	1.04043e+08	9.0117e+07	1.0356e+08	7.01463e+07	6.62641e+07	6.03813e+07	7.18723e+07	7.60254e+07	7.0407e+07	8.71093e+07	8.55878e+07	8.15215e+07	8.58025e+07	102767831	1.03636e+08	1.57958e+08	157814030	1.81156e+08	1.8875e+08	1.56323e+08	1.65549e+08	1.23831e+08	123514697	1.14646e+08	1.19118e+08	1.32183e+08	1.28699e+08	1.2369e+08	124239437	1.31274e+08	1.21555e+08	1.30002e+08
M146T47_2	46.5	146.118	[M+H]+	Deoxycarnitine	Lipids and lipid-like molecules	Fatty Acyls	HMDB0001161	_	4.50692e+07	1.33394e+07	3.61913e+07	1.28526e+07	3.67204e+07	1.37897e+07	1.67879e+07	2.3019e+07	19277533	2.04857e+07	2.49526e+07	2.14747e+07	1.95585e+07	2.29572e+07	2.57851e+07	2.17832e+07	2.01963e+07	2.0587e+07	2.04286e+07	1.4139e+07	1.62239e+07	1.53629e+07	1.89585e+07	1.5248e+07	4.2447e+07	4.16351e+07	4.87138e+07	5.11021e+07	4.16574e+07	4.38246e+07	3.33981e+07	3.40743e+07	3.1599e+07	3.35956e+07	3.50801e+07	3.44914e+07	3.53003e+07	3.44163e+07	3.66096e+07	3.37225e+07	3.56918e+07
M146T49	49	146.081	[M+H]+	Allysine	Organic acids and derivatives	Carboxylic acids and derivatives	HMDB0001263	C04076	5.69095e+07	2.98095e+07	4.9746e+07	2.81862e+07	2.87143e+07	5.14243e+07	4.05505e+07	4.0345e+07	3.86185e+07	4.74025e+07	2.24429e+07	4.43694e+07	3.6419e+07	2.17035e+07	3.29138e+07	3.54699e+07	3.72888e+07	3.40051e+07	4.62086e+07	4.03972e+07	3.84927e+07	2.91274e+07	4.28071e+07	4.28273e+07	3.83389e+07	2.85832e+07	2.67226e+07	3.24334e+07	3.5459e+07	3.8441e+07	3.35302e+07	2.7912e+07	3.66696e+07	2.56002e+07	4.04347e+07	4.19703e+07	5.7769e+07	2.83326e+07	2.57084e+07	4.88308e+07	5.6978e+07
M146T59	59.4	146.028	[M+H]+	Thialysine ketimine	_	_	_	C04445	1.90871e+06	2.23126e+06	2.95726e+06	3.44894e+06	2.90532e+06	3.08683e+06	4.78766e+06	1.36316e+07	1.31953e+07	4.47159e+06	7.61375e+06	2.161e+07	4.6795e+07	4.28089e+07	3.63851e+07	4.60526e+07	4.19721e+07	4.29227e+07	2.16593e+07	2.89055e+07	1.79274e+07	2.92088e+07	1.67006e+07	2.26659e+07	4.33359e+06	4.16534e+06	3.48305e+06	2.76123e+06	3.74454e+06	3.82737e+06	2.36894e+06	2.44358e+06	2.30714e+06	2.06528e+06	2.30589e+06	2.04126e+06	3.0275e+06	2.62343e+06	2.81842e+06	3.07394e+06	3.04961e+06
M146T70	69.8	146.081	[M+H]+	4-Acetamidobutyric acid	Organic acids and derivatives	Carboxylic acids and derivatives	HMDB0003681	C02946	2.50734e+07	2.69107e+07	2.51287e+07	2.4323e+07	2.34278e+07	2.36573e+07	2.67384e+07	2.66221e+07	2.6742e+07	2.59904e+07	2.30548e+07	2.55264e+07	2.11985e+07	2.42624e+07	2.16791e+07	2.42917e+07	2.33449e+07	2.37204e+07	2.18734e+07	2.26976e+07	2.43096e+07	2.3674e+07	2.46122e+07	2.30691e+07	3.14724e+07	3.17869e+07	3.20029e+07	3.16615e+07	2.97539e+07	3.15516e+07	4.88793e+07	5.1475e+07	5.1413e+07	5.1288e+07	5.26235e+07	5.34578e+07	1.79796e+07	1.91657e+07	1.83324e+07	1.81653e+07	1.94068e+07
M146T85	84.7	146.118	[M+H]+	methyl L-leucinate	Organic acids and derivatives	Carboxylic acids and derivatives	HMDB0254597	_	4.59944e+07	6.31851e+07	3.76543e+07	5.42607e+07	3.5683e+07	4.08107e+07	3.52152e+07	3.11727e+07	4.40913e+07	3.27275e+07	4.58526e+07	3.15126e+07	5.39008e+07	3.29388e+07	4.04047e+07	4.09783e+07	3.81839e+07	3.5912e+07	3.43637e+07	5.08765e+07	5.11109e+07	5.01205e+07	5.48097e+07	5.48972e+07	1.60017e+07	1.66903e+07	2.22268e+07	2.08005e+07	1.76346e+07	1.68589e+07	2.3325e+07	2.47158e+07	2.54496e+07	2.52058e+07	2.68652e+07	2.76502e+07	3.12378e+07	2.45806e+07	3.20381e+07	2.41137e+07	2.77942e+07
M147T39	39.1	147.03	[M-H]-	3-Hydroxyglutaric acid	Organic acids and derivatives	Hydroxy acids and derivatives	HMDB0000428	_	8.42193e+07	7.74823e+07	6.67985e+07	5.64511e+07	5.60671e+07	6.4539e+07	1.03e+08	9.60201e+07	8.65682e+07	9.49783e+07	8.98917e+07	9.39508e+07	1.01047e+08	8.53462e+07	8.13963e+07	9.98971e+07	1.03999e+08	9.34876e+07	9.01176e+07	9.40037e+07	9.35082e+07	1.00849e+08	1.11017e+08	1.14721e+08	2.84807e+07	2.92482e+07	2.90523e+07	3.38523e+07	2.69266e+07	3.05793e+07	4.84559e+07	4.73855e+07	4.12359e+07	4.23296e+07	4.43907e+07	4.79832e+07	6.43052e+07	6.62885e+07	7.04723e+07	6.62681e+07	6.64705e+07
M147T40	39.7	147.113	[M+H]+	Lysine, DL-	Organic acids and derivatives	Carboxylic acids and derivatives	_	C16440	1.28654e+08	1.26782e+08	109498328	1.04079e+08	1.13369e+08	1.13801e+08	6.42805e+07	6.54867e+07	6.37633e+07	6.50115e+07	6.44649e+07	6.64635e+07	3.7361e+07	3.52211e+07	3.44227e+07	3.11094e+07	4.45639e+07	3.87765e+07	4.401e+07	3.70863e+07	3.8268e+07	3.90347e+07	4.65145e+07	4.8545e+07	1.27076e+08	1.24381e+08	1.44576e+08	1.46166e+08	1.22067e+08	1.33609e+08	103158698	8.64967e+07	101475083	1.04565e+08	1.15394e+08	9.50727e+07	4.64569e+07	4.99344e+07	4.91537e+07	4.55637e+07	4.9805e+07
M147T47	46.8	147.096	[M+NH4]+	1-Isothiocyanatopentane	Organosulfur compounds	Isothiocyanates	HMDB0038433	_	7.09064e+06	5.83247e+06	4.91132e+06	5.17792e+06	5.04666e+06	5.56085e+06	3.9492e+06	3.48431e+06	3.00634e+06	3.23724e+06	3.87252e+06	3.91161e+06	2.56995e+06	2.11129e+06	1.59395e+06	2.22585e+06	2.81761e+06	2.50637e+06	3.25745e+06	2.65629e+06	3.34927e+06	2.65982e+06	3.56609e+06	3.26741e+06	7.25879e+06	6.27165e+06	7.53339e+06	9.22817e+06	7.05304e+06	6.57395e+06	4.53635e+06	4.67576e+06	4.43566e+06	4.71661e+06	5.13413e+06	6.32419e+06	4.75002e+06	4.68427e+06	5.3346e+06	4.73403e+06	5.37923e+06
M147T50	50.3	147.065	[M+H]+	Adipic acid	Lipids and lipid-like molecules	Fatty Acyls	HMDB0000448	C06104	1.73248e+07	2.04209e+07	2.34716e+07	2.07994e+07	2.95943e+07	2.07444e+07	1.97471e+07	2.72873e+07	2.32866e+07	2.04302e+07	2.21023e+07	2.04697e+07	3.71794e+07	4.21903e+07	3.90509e+07	3.92151e+07	4.57135e+07	2.61351e+07	3.0164e+07	2.41129e+07	2.77134e+07	2.80447e+07	2.80701e+07	2.38187e+07	7.75195e+07	7.59735e+07	7.96871e+07	7.85062e+07	8.21659e+07	9.43107e+07	1.3173e+08	1.44691e+08	1.37603e+08	1.30549e+08	1.38786e+08	1.46242e+08	3.4135e+07	3.29012e+07	3.50058e+07	3.62085e+07	3.8802e+07
M147T51	50.6	147.03	[M-H]-	2-Hydroxyglutaric acid	Organic acids and derivatives	Hydroxy acids and derivatives	HMDB0059655	C02630	5.04471e+07	5.85074e+07	3.81739e+07	2.48748e+07	2.94184e+07	3.4149e+07	4.83969e+07	4.51024e+07	4.62056e+07	3.91174e+07	9.8677e+06	3.85531e+07	4.66874e+07	4.83711e+07	4.31341e+07	4.94558e+07	1.12837e+07	4.41716e+07	3.76799e+07	4.28804e+07	4.11203e+07	4.46426e+07	4.83169e+07	4.91656e+07	2.57548e+07	2.6807e+07	3.08205e+07	3.53444e+07	1.62168e+07	4.64672e+06	22799478	2.5592e+07	2.02914e+07	2.95874e+07	2.74946e+07	2.93383e+07	2.49323e+07	5.33939e+07	2.23251e+07	6.08436e+06	6.17738e+07
M147T53	53.2	147.066	[M-H]-	(R)-2,3-Dihydroxy-3-methylvalerate	Lipids and lipid-like molecules	Fatty Acyls	HMDB0012140	C06007	2.90826e+08	2.94096e+08	2.42529e+08	2.11111e+08	2.06778e+08	2.29784e+08	1.57481e+08	148548307	1.4221e+08	1.4817e+08	1.36803e+08	1.45289e+08	8.49006e+07	7.74876e+07	8.50343e+07	8.8991e+07	9.6546e+07	7.62239e+07	8.70087e+07	8.11462e+07	8.38888e+07	9.43168e+07	9.21312e+07	1.02375e+08	1.27854e+07	2.19222e+07	1.37997e+07	2.2611e+07	1.29687e+07	1.35503e+07	2.88689e+06	2.9018e+06	1.02959e+07	2.79851e+06	1.14371e+07	9.23946e+06	4.66664e+07	4.94594e+07	4.82553e+07	4.92802e+07	3.94078e+07
M147T55	54.7	147.044	[M+H]+	Coumarin	Phenylpropanoids and polyketides	Coumarins and derivatives	HMDB0001218	C05851	2.57691e+07	2.38223e+07	2.2242e+07	2.3496e+07	2.31691e+07	2.46599e+07	1.73377e+07	1.62162e+07	1.57436e+07	1.44116e+07	1.43143e+07	1.53305e+07	1.66821e+07	1.51703e+07	1.31944e+07	1.38969e+07	1.49082e+07	1.36526e+07	2.18933e+07	2.21115e+07	2.16182e+07	2.32134e+07	2.36632e+07	2.41729e+07	1.88171e+07	1.92163e+07	2.21183e+07	2.27705e+07	1.92638e+07	1.87155e+07	2.04891e+07	1.96328e+07	1.89734e+07	1.84136e+07	1.80753e+07	1.79984e+07	1.49937e+07	1.47822e+07	1.62682e+07	1.478e+07	1.4584e+07
M147T65	64.7	147.066	[M+HCOO]-	Valerate	Lipids and lipid-like molecules	Fatty Acyls	HMDB0000892	C00803	8.92324e+07	2.08558e+07	6.47158e+07	5.48243e+07	5.68396e+07	6.5658e+07	4.47626e+07	4.21377e+07	3.66876e+07	4.01399e+07	3.67658e+07	3.99224e+07	24743494	1.98477e+07	3.94684e+06	2.43805e+07	2.46653e+07	2.07021e+07	2.39939e+07	2.32606e+07	2.30171e+07	2.59387e+07	2.58037e+07	2.94842e+07	4.15426e+06	992333	4.45332e+06	1.24672e+06	4.14716e+06	4.47367e+06	897469	911465	831820	3.45607e+06	4.26918e+06	1.05065e+06	2.26414e+06	2.57239e+06	2.59506e+06	2.73161e+06	1.06103e+07
M147T67	66.8	147.077	[M+H]+	Aspartic acid methyl ester	Organic acids and derivatives	Carboxylic acids and derivatives	_	_	1.98338e+07	1.92335e+07	1.33536e+07	1.15254e+07	1.30537e+07	1.37445e+07	1.78809e+07	1.46782e+07	9.27786e+06	1.61481e+07	1.24098e+07	1.45334e+07	1.57405e+07	5.94496e+06	1.00508e+07	1.28333e+07	1.24868e+07	1.25839e+07	1.09281e+07	1.13586e+07	6.64596e+06	8.76438e+06	1.35222e+07	1.33879e+07	4.17961e+06	7.89399e+06	7.72523e+06	7.88552e+06	5.86875e+06	6.3126e+06	7.59294e+06	7.65493e+06	7.10168e+06	6.95179e+06	7.28145e+06	7.63428e+06	7.59054e+06	7.04829e+06	6.6709e+06	1.03624e+07	7.66242e+06
M147T73	72.9	147.092	[M+H]+	5,6-Dimethylbenzimidazole	Organoheterocyclic compounds	Benzimidazoles	HMDB0003701	C03114	4.793e+07	4.98865e+07	5.3206e+07	4.55976e+07	4.59318e+07	3.90981e+07	5.16416e+07	5.36584e+07	5.44922e+07	6.13385e+07	5.92579e+07	6.55555e+07	3.21704e+07	3.30302e+07	3.38383e+07	3.4018e+07	3.93417e+07	3.73599e+07	5.02709e+07	4.96447e+07	4.66985e+07	5.28831e+07	5.59839e+07	5.77063e+07	9.26074e+06	9.35495e+06	1.0969e+07	1.29777e+07	1.3877e+07	1.06539e+07	1.23975e+07	8.56938e+06	1.0059e+07	8.14168e+06	1.35829e+07	1.01307e+07	4.66375e+07	4.43033e+07	4.29794e+07	4.76975e+07	5.33624e+07
M147T77	76.8	147.046	[M-H]-	Cinnamic Acid	Phenylpropanoids and polyketides	Cinnamic acids and derivatives	HMDB0000930	C10438	1.85209e+08	1.90402e+08	1.45211e+08	1.27244e+08	1.23021e+08	1.41491e+08	7.28928e+07	7.04609e+07	6.46498e+07	6.71362e+07	6.06987e+07	6.75226e+07	3.02259e+07	2.99041e+07	2.31874e+07	3.13058e+07	3.86993e+07	2.74955e+07	3.88299e+07	3.95314e+07	3.88327e+07	4.12168e+07	4.68119e+07	4.97527e+07	1.84196e+07	1.7389e+07	2.0265e+07	2.263e+07	1.69955e+07	1.83639e+07	2.52103e+07	2.48609e+07	2.07021e+07	2.25602e+07	2.51102e+07	2.63083e+07	3.50081e+07	3.86973e+07	4.35894e+07	3.76738e+07	3.87178e+07
M148T49	49.4	148.061	[M+H]+	Glutamic Acid	Organic acids and derivatives	Carboxylic acids and derivatives	HMDB0000148	C00025	1170770337	1159460608	9.8754e+08	9.47899e+08	1063421171	1070975928	9.01024e+08	8.71548e+08	8.55406e+08	9.60914e+08	8.45971e+08	8.90198e+08	7.46741e+08	6.61512e+08	6.53343e+08	7.35409e+08	7.82763e+08	7.17948e+08	6.96707e+08	6.53303e+08	660638744	6.98978e+08	809056970	7.9641e+08	1051530175	1045143945	1193049775	1252937962	1027314801	1077179755	1479077002	1539500677	1423643641	1434686101	1555056840	1643738281	5.95553e+08	6.21031e+08	6.42293e+08	6.12616e+08	5.95057e+08
M148T52	52.1	148.097	[M+H]+	N-hydroxy-L-isoleucine	_	_	_	C20310	2.49686e+07	2.49369e+07	2.22793e+07	3.03645e+07	1.91908e+07	2.22283e+07	2.47884e+07	2.81906e+07	2.08303e+07	2.46753e+07	2.8855e+07	2.07755e+07	3.4501e+07	2.60884e+07	2.58313e+07	2.7694e+07	2.78773e+07	1.90597e+07	2.37652e+07	2.83764e+07	2.60006e+07	2.75716e+07	2.59616e+07	3.26862e+07	1.44471e+07	1.45354e+07	1.8622e+07	1.75035e+07	1.73679e+07	1.99438e+07	9.62741e+06	2.22862e+07	1.37645e+07	2.08066e+07	2.14777e+07	2.20762e+07	1.95132e+07	1.19134e+07	1.68472e+07	1.92138e+07	1.60492e+07
M148T82	82.1	148.061	[M+H]+	Strombine	_	_	_	C03790	3.20878e+08	3.20054e+08	2.30666e+08	2.48433e+08	2.19345e+08	1.76212e+08	1.78047e+08	1.93842e+08	1.77834e+08	2.29152e+08	166088777	2.13552e+08	1.26322e+08	1.43284e+08	1.3251e+08	172118282	1.80633e+08	1.3069e+08	139778570	154670026	9.13206e+07	1.56369e+08	1.50298e+08	1.87562e+08	186583302	2.2163e+08	2.46621e+08	2.85967e+08	1.81793e+08	2.14389e+08	2.43955e+08	1.54202e+08	2.00173e+08	2.89237e+08	2.62363e+08	2.79703e+08	1.84008e+08	1.24998e+08	1.97714e+08	1.48147e+08	185685909
M149T149	149.3	149.022	[M-NH3+H]+	2-hydroxy-3,4-dihydro-2H-1,4-benzoxazin-3-one	Organoheterocyclic compounds	Benzoxazines	HMDB0038318	C15769	1.77869e+08	5.07728e+07	1.90523e+07	4.75841e+06	6.97293e+07	1.84546e+07	4.33918e+07	2.91212e+07	4.00568e+07	1.1156e+08	1.95469e+07	5.872e+07	6.72018e+07	4.69102e+07	5.48769e+07	7.31479e+07	4.56639e+07	1.7021e+07	6.50892e+07	1.97483e+07	7.30335e+07	4.19797e+07	1.59083e+07	8.29065e+07	1.00298e+08	2.43084e+07	1.49225e+07	4.18412e+07	6.7283e+07	2.06989e+07	9.41437e+06	3.14136e+07	1.85046e+07	1.77122e+07	1.17431e+08	1.57079e+07	1.8998e+07	4.11024e+07	6.59782e+07	6.12503e+07	8.87218e+07
M149T235	234.7	149.022	[M-H2O+H]+	3-Formylsalicylic Acid	_	_	_	C14096	2.76878e+07	5.75139e+07	4.58414e+07	8.53456e+07	8.95524e+07	4.58079e+07	2.8427e+07	2.97172e+07	6.505e+07	4.42174e+07	4.81037e+07	2.58256e+07	5.61957e+07	8.54001e+07	3.27805e+07	4.64018e+07	1.65295e+07	5.90316e+07	5.08877e+07	7.63314e+07	4.67874e+07	4.71589e+07	1.1456e+08	2.06678e+07	7.22287e+07	5.53325e+07	1.72309e+07	4.47359e+07	3.90345e+06	7.07025e+07	2.64493e+07	4.40704e+07	1.00413e+08	2.94866e+07	7.17554e+07	1.55558e+07	5.66315e+07	1.03433e+08	7.47486e+07	3.27402e+07	7.44208e+07
M149T242	242.2	149.025	[M-H]-	Benzoylformic acid	Benzenoids	Benzene and substituted derivatives	HMDB0001587	C02137	1.20347e+06	1.36019e+06	1.05903e+06	942462	933181	1.07101e+06	1.19406e+06	1.02754e+06	945373	964735	902626	996753	6.39073e+06	4.96023e+06	3.67213e+06	4.61902e+06	4.8345e+06	5.15037e+06	2.2537e+06	2.74698e+06	2.64473e+06	2.50984e+06	2.54079e+06	2.45909e+06	825723	890756	874941	857541	958535	888461	1.32993e+06	1.0221e+06	1.05812e+06	997112	1.02537e+06	1.01521e+06	1.04093e+06	891506	821797	844984	919842
M149T258	257.8	149.022	[M-H2O+H]+	4-Hydroxyphenylglyoxylic acid	_	_	_	C03590	6.00488e+07	4.08465e+07	4.18772e+07	4.72411e+07	4.43056e+07	3.86162e+07	4.62037e+07	5.12618e+07	3.95859e+07	9.60594e+07	4.88652e+07	1.17349e+07	2.01499e+07	2.10349e+07	7.5104e+07	2.97926e+07	2.35728e+07	1.47471e+07	3.75274e+07	9.51093e+07	3.14962e+07	1.33279e+07	1.1114e+07	3.99553e+07	5.08618e+07	2.66897e+07	1.90658e+07	34605920	3.03653e+07	7.01337e+07	4.43716e+07	4.88801e+07	7.22367e+07	3.9485e+07	1.73687e+07	1.7038e+07	3.49204e+07	2.77586e+07	1.40688e+07	5.57526e+07	4.25934e+07
M149T306	306	149.133	[M+H]+	Pentylbenzene	Benzenoids	Benzene and substituted derivatives	HMDB0059834	_	4.18685e+06	3.75242e+06	3.30064e+06	743972	3.47308e+06	3.05641e+06	7.1488e+06	4.36114e+06	4.46817e+06	5.45167e+06	4.66044e+06	5.25488e+06	2.60625e+06	546163	2.30765e+06	1.97399e+06	2.51144e+06	465374	482568	454244	482710	414667	2.42411e+06	575382	414239	285691	293058	293177	253772	211389	491876	340685	420920	397492	403604	516852	4.24984e+06	5.62673e+06	4.4741e+06	4.14355e+06	4.25195e+06
M149T328	327.9	149.022	[M+Na]+	Maltol	Organoheterocyclic compounds	Pyrans	HMDB0030776	C11918	1.03691e+08	8.17165e+07	6.24037e+07	7.33507e+07	8.80994e+07	7.67244e+07	7.37092e+07	8.11338e+07	6.45435e+07	106633548	8.87639e+07	1.16917e+08	7.42591e+07	5.7445e+07	6.72814e+07	8.37781e+07	53994729	5.93948e+07	6.6983e+07	6.70804e+07	6.00439e+07	7.49635e+07	7.68628e+07	7.82976e+07	7.41035e+07	6.58695e+07	6.69185e+07	7.61307e+07	8.03302e+07	7.55635e+07	9.59997e+07	9.11757e+07	8.31494e+07	1.06202e+08	8.1527e+07	9.32073e+07	9.39743e+07	6.28696e+07	7.42281e+07	8.65287e+07	9.87433e+07
M149T408	408.5	149.023	[M+H]+	Phthalic anhydride	Organoheterocyclic compounds	Benzofurans	HMDB0256501	_	2.56116e+08	2.31175e+08	2.5679e+08	253168175	2.32907e+08	2.43663e+08	2.49639e+08	2.4603e+08	2.65123e+08	2.31565e+08	2.3483e+08	2.34923e+08	2.43755e+08	2.47925e+08	2.34347e+08	2.35109e+08	2.29031e+08	2.45663e+08	2.60076e+08	2.39953e+08	2.4935e+08	2.36488e+08	2.33352e+08	2.42596e+08	2.40251e+08	2.3816e+08	2.36288e+08	2.67763e+08	2.47676e+08	2.39659e+08	2.65627e+08	2.46313e+08	2.71409e+08	2.43439e+08	2.36553e+08	2.619e+08	2.49142e+08	2.46464e+08	2.50107e+08	2.49599e+08	2.36138e+08
M149T43	43.4	149.046	[M-H]-	DL-Xylose	Organic oxygen compounds	Organooxygen compounds	_	_	9.89313e+07	6.79296e+07	5.35604e+07	4.68249e+07	6.81293e+07	5.02925e+07	1.18718e+08	1.09382e+08	1.01674e+08	76765061	6.74912e+07	6.99963e+07	6.67773e+07	7.21026e+07	5.70565e+07	1.17856e+08	7.37786e+07	7.55065e+07	7.77726e+07	8.83033e+07	8.4769e+07	9.92509e+07	1.006e+08	1.12934e+08	2.30117e+07	2.07085e+07	2.47792e+07	2.64791e+07	2.10724e+07	2.25894e+07	2.81601e+07	2.73357e+07	2.39721e+07	2.91345e+07	2.83173e+07	2.87516e+07	3.62045e+07	3.84069e+07	4.20365e+07	3.8343e+07	6.00131e+07
M149T49	49.5	149.064	[M+H]+	2,4,6-Trimethyl-1,3,5-dioxathiane	Organoheterocyclic compounds	Dioxathiolanes	HMDB0039653	_	5.86709e+07	5.80359e+07	5.0818e+07	5.43168e+07	5.74941e+07	6.45349e+07	5.07888e+07	4.46318e+07	4.55682e+07	5.75452e+07	4.44062e+07	4.72128e+07	3.82876e+07	3.58279e+07	3.54106e+07	3.72462e+07	4.24823e+07	3.74506e+07	3.83019e+07	3.67282e+07	3.49032e+07	3.44727e+07	4.13571e+07	4.30643e+07	57241209	5.6553e+07	6.33195e+07	6.73941e+07	6.17697e+07	5.65609e+07	8.00234e+07	8.16549e+07	7.6837e+07	7.68753e+07	8.22521e+07	8.68939e+07	9.17951e+07	9.01393e+07	9.35615e+07	8.48283e+07	8.62379e+07
M149T52	51.6	149.108	[M+H]+	Nornicotine	Organoheterocyclic compounds	Pyridines and derivatives	HMDB0001126	C06524	6.20454e+07	6.44544e+07	5.47794e+07	5.22657e+07	5.43381e+07	5.72703e+07	3.32042e+07	3.5587e+07	3.73466e+07	3.18557e+07	3.28373e+07	3.54245e+07	2.76736e+07	3.02473e+07	2.81582e+07	3.20935e+07	2.93429e+07	3.22202e+07	4.73008e+07	4.78686e+07	4.23094e+07	4.57318e+07	4.52657e+07	4.67127e+07	1.75082e+07	8.10501e+06	6.2814e+06	2.01891e+07	5.72325e+06	5.67078e+06	2.4447e+07	2.47868e+07	2.32303e+07	2.31353e+07	5.38212e+06	5.10956e+06	5.57911e+07	5.22244e+07	5.38628e+07	5.6188e+07	5.55693e+07
M149T75	75	149.046	[M-H]-	D-Ribose	Organic oxygen compounds	Organooxygen compounds	HMDB0000283	C21057	1.33532e+06	3.87701e+06	1.11009e+06	3.27771e+06	920351	1.10309e+06	4.85413e+06	5.35198e+06	1.54142e+06	5.7772e+06	1.34177e+06	6.12027e+06	5.0445e+06	1.34295e+06	1.26138e+06	1.49998e+06	1.53983e+06	1.37746e+06	1.39139e+06	1.47798e+06	1.59088e+06	6.49581e+06	7.21621e+06	7.36741e+06	963492	943863	2.32019e+06	3.62251e+06	842225	2.09988e+06	4.13225e+06	4.57878e+06	4.03647e+06	4.21237e+06	4.39411e+06	4.61827e+06	4.34638e+06	4.12445e+06	4.48151e+06	4.5968e+06	5.67442e+06
M149T76	76	149.06	[M+H]+	4-Hydroxycinnamaldehyde	Phenylpropanoids and polyketides	Cinnamaldehydes	HMDB0040986	C05608	1.21015e+08	1.24837e+08	1.03915e+08	9.60523e+07	9.67931e+07	9.84108e+07	9.54214e+07	9.48363e+07	8.60811e+07	8.96756e+07	8.57833e+07	9.70703e+07	4.82262e+07	4.57345e+07	4.54257e+07	5.20697e+07	5.26896e+07	4.78813e+07	6.75065e+07	6.54922e+07	6.39808e+07	6.63938e+07	7.18848e+07	7.38337e+07	5.61894e+07	5.91793e+07	6.9242e+07	7.78878e+07	6.1289e+07	6.14835e+07	4.04493e+07	4.16586e+07	3.64036e+07	4.07609e+07	4.48052e+07	4.62352e+07	6.33083e+07	6.64502e+07	7.27559e+07	6.17602e+07	6.33057e+07
M150T210	210	150.093	[M-H]-	N-Methyltyramine	Benzenoids	Benzene and substituted derivatives	HMDB0003633	C02442	151592	156141	174534	165985	143645	244166	260967	240317	126369	179204	159660	171799	135977	107956	97044.9	123877	119172	117677	113607	131896	113543	104943	110961	149316	117117	125933	132394	160815	159125	120929	123178	174535	73923.7	136408	137590	177391	417787	495499	515849	223744	471557
M150T222	222.4	150.056	[M-H]-	cis-1,2,3,6-tetrahydrophthalimide	Organoheterocyclic compounds	Isoindoles and derivatives	_	_	1.06594e+07	9.7776e+06	8.46783e+06	6.59997e+06	7.93859e+06	9.28672e+06	7.00389e+06	6.38763e+06	5.72968e+06	6.10264e+06	5.67317e+06	5.92875e+06	3.88089e+06	4.43316e+06	3.50292e+06	3.85443e+06	3.83028e+06	3.69985e+06	653163	2.71223e+06	708878	2.55255e+06	2.94172e+06	2.85074e+06	9.15213e+06	8.84571e+06	1.04092e+07	1.0768e+07	9.52124e+06	9.06851e+06	1.68643e+07	1.50211e+07	1.59363e+07	1.53316e+07	1.77388e+07	1.81646e+07	868912	3.79169e+06	3.99222e+06	926031	957622
M150T246	246.2	150.092	[M+H]+	3-Methyl-3,4-dihydro-2H-1,4-benzoxazine	Organoheterocyclic compounds	Benzoxazines	_	_	2.99305e+07	2.78091e+07	3.20814e+07	2.15602e+07	3.03388e+07	2.90156e+07	5.67201e+07	5.5454e+07	5.18759e+07	5.30423e+07	5.00959e+07	5.64413e+07	1.33383e+07	1.17631e+07	1.19617e+07	1.38648e+07	1.29787e+07	1.45932e+07	1.54565e+07	9.10216e+06	1.1946e+07	1.18168e+07	1.21331e+07	1.16234e+07	7.21954e+06	7.5437e+06	8.10781e+06	9.0168e+06	7.34432e+06	7.16009e+06	1.12382e+07	1.0537e+07	1.01043e+07	9.82411e+06	9.56471e+06	1.19925e+07	2.46203e+07	1.6363e+07	1.9116e+07	2.54819e+07	2.82179e+07
M150T43	43.4	150.007	[M-NH3+H]+	Terephthalic acid	Benzenoids	Benzene and substituted derivatives	HMDB0002428	C06337	5.50398e+06	5.81915e+06	4.16026e+06	3.58146e+06	4.30589e+06	4.61034e+06	3.52772e+06	3.075e+06	2.95338e+06	3.72158e+06	2.95936e+06	3.82487e+06	1.84649e+06	1.78466e+06	1.03287e+06	1.97015e+06	2.14845e+06	1.81981e+06	2.58964e+06	2.04282e+06	2.42322e+06	2.57355e+06	3.52742e+06	3.10773e+06	2.20765e+06	2.00659e+06	3.11757e+06	3.33183e+06	2.13746e+06	2.47004e+06	624186	599494	639532	436776	2.18797e+06	1.94379e+06	3.87365e+06	3.42068e+06	4.17343e+06	3.71322e+06	3.41887e+06
M150T47	46.8	150.077	[M+H]+	1-Methyladenine	Organoheterocyclic compounds	Imidazopyrimidines	HMDB0011599	C02216	3.2279e+07	2.85958e+07	3.35384e+07	3.03606e+07	3.20799e+07	2.89932e+07	2.6098e+07	2.86525e+07	2.31486e+07	2.87432e+07	2.62802e+07	2.8429e+07	2.73193e+07	2.88736e+07	2.77129e+07	3.38882e+07	3.55667e+07	3.41421e+07	3.30225e+07	2.9511e+07	3.41346e+07	2.98562e+07	2.96778e+07	4.0526e+07	22679401	2.32732e+07	2.73038e+07	2.7303e+07	2.50269e+07	2.8108e+07	2.99363e+07	2.77618e+07	2.74606e+07	2.96924e+07	3.17699e+07	3.34629e+07	2.15455e+07	2.25781e+07	2.04866e+07	1.90858e+07	2.34057e+07
M150T54	54.4	150.059	[M+H]+	Methionine	Organic acids and derivatives	Carboxylic acids and derivatives	HMDB0000696	C00073	3.36245e+07	3.08338e+07	2.86981e+07	2.60773e+07	2.83209e+07	2.85658e+07	1.82552e+07	2.12073e+07	2.09191e+07	1.99206e+07	1.91615e+07	1.99034e+07	6.59349e+06	6.57921e+06	6.47122e+06	7.43117e+06	8.7119e+06	1.31664e+07	9.58028e+06	1.08377e+07	7.30137e+06	8.72588e+06	1.51547e+07	9.24774e+06	6.83348e+06	5.45185e+06	7.73283e+06	7.40111e+06	3.9051e+06	4.47101e+06	9.69408e+06	1.22053e+07	8.87503e+06	8.842e+06	8.91121e+06	1.27057e+07	7.15649e+06	3.76396e+06	5.44976e+06	2.10847e+07	4.78649e+06
M150T55	54.9	150.092	[M+H]+	4-(Dimethylamino)Benzaldehyde	Benzenoids	Benzene and substituted derivatives	HMDB0246303	_	6.5997e+07	6.2478e+07	5.73902e+07	5.43382e+07	5.05741e+07	5.32183e+07	6.5501e+07	5.93414e+07	6.16045e+07	6.18095e+07	5.79635e+07	6.6161e+07	2.72215e+07	2.70531e+07	2.19466e+07	2.80465e+07	2.67275e+07	2.78876e+07	3.39912e+07	3.48928e+07	3.68749e+07	3.53504e+07	3.74298e+07	3.55369e+07	3.70929e+07	3.96888e+07	4.0826e+07	4.03544e+07	36578903	3.88521e+07	3.91201e+07	3.82282e+07	3.79365e+07	3.98655e+07	3.97522e+07	3.97557e+07	8.77473e+07	8.91778e+07	1.0127e+08	8.54808e+07	8.47599e+07
M150T68	67.8	150.092	[M+H]+	N-(2,4-Dimethylphenyl)formamide	Benzenoids	Benzene and substituted derivatives	_	_	3.25681e+07	3.16744e+07	2.98509e+07	2.7873e+07	2.75608e+07	2.67653e+07	2.93928e+07	2.69369e+07	2.66942e+07	2.92342e+07	2.94781e+07	3.29387e+07	1.06441e+07	2.75778e+06	8.84302e+06	1.07764e+07	3.25448e+06	3.62723e+06	4.13842e+06	1.38195e+07	1.32277e+07	4.03418e+06	1.6767e+07	1.80719e+07	3.55778e+06	1.34337e+07	1.71809e+07	1.63858e+07	1.68391e+07	1.67218e+07	1.77858e+07	1.59916e+07	1.48872e+07	1.51379e+07	1.87349e+07	1.92974e+07	4.19701e+07	3.8865e+07	4.20927e+07	3.75961e+07	4.31794e+07
M150T69	69.5	150.056	[M-H]-	N-Methylanthranilic acid	Benzenoids	Benzene and substituted derivatives	HMDB0032609	C03005	1.04407e+07	9.58828e+06	9.58192e+06	8.53531e+06	9.41151e+06	9.65125e+06	9.27809e+06	9.22372e+06	8.20631e+06	9.53898e+06	9.49122e+06	9.89375e+06	6.61872e+06	5.71621e+06	5.05016e+06	6.4137e+06	7.0694e+06	6.61047e+06	7.97992e+06	7.1759e+06	6.59688e+06	7.3964e+06	9.23083e+06	9.66849e+06	1.11527e+07	1.55573e+07	1.21654e+07	1.46245e+07	1.22288e+07	1.3444e+07	8.88829e+06	8.79846e+06	7.99149e+06	8.88838e+06	1.02469e+07	9.14759e+06	1.2455e+07	7.6344e+06	8.77334e+06	8.69241e+06	8.63536e+06
M151T108	108.4	151.06	[M+CH3CO2]-	Glycerol	Organic oxygen compounds	Organooxygen compounds	HMDB0000131	C00116	1.68993e+06	1.79102e+06	1.56583e+06	1.34802e+06	3.6357e+06	1.3565e+06	5.41566e+06	5.67298e+06	2.3785e+06	2.38214e+06	2.38363e+06	1.06594e+07	3.09226e+06	3.33543e+06	3.18412e+06	3.33072e+06	7.20545e+06	3.42772e+06	6.04691e+06	2.73714e+06	3.0671e+06	5.44701e+06	7.15966e+06	4.86603e+06	4.78411e+06	5.92066e+06	1.95497e+06	9.1936e+06	2.70096e+07	4.95794e+06	4.04512e+06	1.68753e+06	6.50957e+06	4.9588e+06	2.66479e+06	6.52396e+06	3.50842e+06	1.23431e+06	1.21531e+06	2.46587e+06	1.14173e+06
M151T173	172.8	151.064	[M-H2O-H]-	N-Isopropylammelide	_	_	_	C06553	1.94938e+06	1.8996e+06	1.03703e+06	2.57094e+06	2.49904e+06	2.3855e+06	2.61647e+06	707392	2.17301e+06	1.70145e+06	3.80727e+06	2.36421e+06	3.42204e+06	802781	1.36651e+06	3.88177e+06	1.23107e+06	1.20254e+06	1.74664e+06	2.25282e+06	2.8312e+06	1.2964e+06	2.23519e+06	2.62399e+06	5.26035e+06	1.36673e+06	1.33855e+06	997090	3.14164e+06	1.8021e+06	3.08746e+06	262595	2.50466e+06	1.58987e+06	828809	709796	1.99946e+06	1.58391e+06	1.18726e+06	5.30327e+06	1.19235e+06
M151T209	208.6	151.06	[M-H]-	Arabitol	Organic oxygen compounds	Organooxygen compounds	HMDB0000568	C01904	960377	992662	929143	923119	2.85775e+06	795962	2.4868e+06	1.55739e+06	4.74903e+06	1.3584e+06	5.30995e+06	1.24031e+06	5.50713e+06	3.83939e+06	1.95112e+06	353019	1.55268e+06	1.63262e+06	4.35303e+06	2.77162e+06	4.97661e+06	3.58973e+06	1.81923e+06	3.21531e+06	2.43614e+06	3.05753e+06	2.24354e+06	5.66175e+06	4.26715e+06	3.6313e+06	6.95795e+06	4.26813e+06	5.09731e+06	8.21848e+06	3.39093e+06	2.29356e+06	3.46446e+06	1.07029e+06	740509	2.09301e+06	617755
M151T248	247.9	151.04	[M-H]-	Methylparaben	Benzenoids	Benzene and substituted derivatives	HMDB0032572	D01400	9.2281e+06	7.81099e+06	7.90043e+06	5.5679e+06	6.65729e+06	7.63015e+06	5.88384e+06	5.71232e+06	5.98901e+06	6.21731e+06	6.71778e+06	7.99885e+06	4.61541e+06	4.266e+06	3.80387e+06	4.5136e+06	4.36107e+06	4.3589e+06	5.78582e+06	5.58513e+06	5.45017e+06	6.16488e+06	6.31421e+06	5.76748e+06	6.57794e+06	7.04516e+06	6.77714e+06	7.10903e+06	6.75886e+06	6.52225e+06	5.72354e+06	5.14966e+06	4.95738e+06	5.32649e+06	5.93555e+06	5.8139e+06	6.61008e+06	6.9201e+06	7.19414e+06	6.54421e+06	7.23803e+06
M151T255	255.4	151.123	[M+H]+	2,3-Diethyl-5-methylpyrazine	Organoheterocyclic compounds	Diazines	HMDB0041345	_	2.26953e+07	2.07489e+07	2.03957e+07	1.89638e+07	2.01312e+07	1.7607e+07	3.56668e+07	3.23963e+07	3.91683e+07	3.39211e+07	3.13249e+07	3.56239e+07	2.6106e+07	3.09255e+07	2.60295e+07	2.65158e+07	3.42393e+07	2.87229e+07	1.53585e+07	1.60615e+07	1.54388e+07	1.64321e+07	1.57892e+07	1.8983e+07	506311	457069	442947	340573	369348	425368	474950	424283	450660	408615	433927	317451	2.3847e+07	2.35976e+07	2.5654e+07	2.39999e+07	2.57655e+07
M151T272	272.1	151.087	[M+H]+	4-Aminoacetanilide	_	_	_	_	5.81788e+06	5.57185e+06	5.33052e+06	4.47061e+06	5.29123e+06	4.94558e+06	7.0345e+06	6.05065e+06	6.20124e+06	6.54403e+06	6.11437e+06	5.95401e+06	3.60927e+06	4.27787e+06	3.61296e+06	3.77842e+06	4.52632e+06	4.13781e+06	3.23435e+06	2.94868e+06	3.45687e+06	2.88524e+06	2.7665e+06	3.08137e+06	488018	485431	468663	426581	529401	416751	491595	627344	653945	525362	655810	666755	5.97954e+06	6.37166e+06	6.19201e+06	6.69827e+06	6.46667e+06
M151T351	350.6	151.06	[M-H]-	Adonitol	Organic oxygen compounds	Organooxygen compounds	HMDB0242149	C00379	1.1405e+06	1.35759e+06	1.29346e+06	815422	6.29776e+06	983849	2.82612e+06	684760	1.91835e+06	2.6889e+06	5.47174e+06	2.54666e+06	4.65937e+06	656235	584876	6.14005e+06	1.60118e+07	1.98539e+06	1.42864e+06	2.35568e+06	503822	4.10904e+06	6.7899e+06	2.73429e+06	182166	6.33866e+06	2.63662e+06	3.36286e+06	1.28914e+06	5.90384e+06	3.2378e+06	1.97985e+06	2.01819e+06	1.37252e+06	1.85324e+06	1.19992e+06	1.65703e+06	639112	545902	3.82668e+06	495069
M151T37	37.2	151.035	[2M+H]+	Thiacetamid	Organosulfur compounds	Thioamides	HMDB0258996	C19302	5.75989e+08	5.5738e+08	6.67189e+08	6.23081e+08	5.44265e+08	5.56114e+08	4.65829e+08	5.22531e+08	4.34461e+08	4.08911e+08	4.12948e+08	4.55977e+08	2.81896e+08	3.17984e+08	2.98701e+08	303339086	3.09025e+08	2.7631e+08	3.78123e+08	404375573	3.86156e+08	3.63837e+08	3.36147e+08	3.34425e+08	2.77846e+08	2.7716e+08	2.98406e+08	2.91599e+08	2.72878e+08	284448205	3.70557e+08	3.63643e+08	362329596	3.60893e+08	3.66479e+08	3.525e+08	4.53496e+08	4.27976e+08	4.20383e+08	4.09541e+08	4.46006e+08
M151T43_1	43.3	151.144	[2M+H]+	Trimethylamine N-oxide	Organic nitrogen compounds	Organonitrogen compounds	HMDB0000925	C01104	1262654887	1265009031	1117594892	1064304884	1056824629	1146548157	1444057085	1334079465	1265069302	1442659116	1337906354	1475808022	3437231912	3361983826	3258043888	3229324345	3333332947	3201795888	3284142259	3316093311	3230217373	3213503900	3369926044	3403177147	2626027808	2771691550	2818376710	2866522892	2516952221	2593929448	4055164309	3916893262	3867658446	3777925170	3997240871	4043383607	2150729794	2294386485	2286000981	2158161352	2301709757
M151T46	45.5	151.008	[M-H]-	Mercaptopurine	Organoheterocyclic compounds	Imidazopyrimidines	HMDB0015167	C02380	5.37162e+06	6.14703e+06	3.70842e+06	2.98582e+06	3.80588e+06	4.79941e+06	4.47724e+06	4.3613e+06	4.14519e+06	4.29416e+06	4.11294e+06	4.23849e+06	4.02852e+06	3.91058e+06	3.90716e+06	5.05891e+06	4.61105e+06	4.6135e+06	4.35845e+06	4.68076e+06	4.92712e+06	5.15645e+06	5.77233e+06	6.31868e+06	5.85667e+06	5.63091e+06	6.15934e+06	7.31356e+06	6.18403e+06	6.16457e+06	6.40141e+06	7.03604e+06	5.75246e+06	6.53479e+06	6.7972e+06	6.31239e+06	4.25361e+06	4.46987e+06	4.54502e+06	4.5687e+06	4.07064e+06
M151T50	50	151.061	[M-H]-	Arabinitol, L-	Organic oxygen compounds	Organooxygen compounds	HMDB0001851	C00532	1.98177e+08	2.0836e+08	1.79476e+08	1.5207e+08	159323979	1.69103e+08	3.82082e+08	381788862	3.48699e+08	351717215	362527077	3.97683e+08	6.38983e+08	5.39265e+08	4.80717e+08	569885996	6.1639e+08	6.1173e+08	3.80957e+08	3.45556e+08	3.45682e+08	3.97551e+08	3.82552e+08	3.87263e+08	1.79011e+08	170201101	1.7531e+08	1.99711e+08	170430104	1.79613e+08	1.34431e+08	1.26708e+08	1.19643e+08	1.03311e+08	1.20868e+08	1.1656e+08	9.46252e+07	1.00333e+08	100920180	9.82414e+07	9.85723e+07
M151T54_1	54.1	151.087	[M+NH4]+	4-Hydroxybenzeneacetonitrile	Benzenoids	Benzene and substituted derivatives	HMDB0029757	C03766	1.0801e+07	8.79303e+06	1.01916e+07	8.44027e+06	1.04808e+07	1.91677e+07	1.20254e+07	6.36106e+06	6.68089e+06	8.13517e+06	6.44478e+06	7.08479e+06	4.25629e+06	4.39067e+06	5.37487e+07	4.90058e+06	5.5923e+06	4.95809e+06	4.2251e+06	5.50075e+06	5.90615e+06	3.63092e+06	4.47393e+06	4.95086e+06	3.01578e+06	2.87854e+06	4.94079e+07	3.38648e+06	3.07528e+06	4.05156e+06	2.09619e+06	1.70995e+06	9.10991e+07	2.72198e+06	110422395	1.27518e+08	4.65973e+06	5.65092e+06	4.80482e+06	5.37463e+06	2.39969e+07
M151T54_2	54.3	151.04	[M-H]-	2-Hydroxyphenylacetic acid	Benzenoids	Benzene and substituted derivatives	HMDB0000669	C05852	6.94551e+06	7.16878e+06	6.89244e+06	1.07307e+07	6.44539e+06	1.4003e+07	7.25443e+06	7.37517e+06	7.13719e+06	1.34684e+07	7.47133e+06	7.37511e+06	5.80837e+06	6.04812e+06	5.60803e+06	6.23441e+06	6.82e+06	1.16549e+07	6.13814e+06	7.12667e+06	7.69029e+06	7.33322e+06	6.74099e+06	6.84436e+06	7.81327e+06	4.71651e+06	5.92013e+06	4.84578e+06	4.61648e+06	4.4825e+06	9.35578e+06	8.79764e+06	3.71943e+06	7.37418e+06	7.57761e+06	7.98235e+06	6.61666e+06	6.51439e+06	7.363e+06	6.40699e+06	5.75916e+06
M151T62	62.4	151.026	[M-H]-	Oxypurinol	Organoheterocyclic compounds	Imidazopyrimidines	HMDB0000786	C07599	4.02605e+07	3.26688e+07	3.0326e+07	2.65275e+07	3.30637e+07	3.74963e+07	3.1164e+07	3.01475e+07	2.52361e+07	3.0236e+07	3.52747e+07	4.04467e+07	3.14363e+07	2.89798e+07	2.83599e+07	3.01632e+07	3.80591e+07	4.47369e+07	2.92418e+07	2.23692e+07	1.91403e+07	2.21083e+07	2.4517e+07	2.62563e+07	1.63803e+07	1.2044e+07	1.68327e+07	2.03821e+07	2.21854e+07	2.89154e+07	2.20038e+07	2.12138e+07	1.94008e+07	3.52103e+07	3.3601e+07	3.1866e+07	2.56045e+07	2.11315e+07	2.32784e+07	3.1932e+07	3.09888e+07
M151T66	66	151.04	[M-H]-	Hydroxytoluic Acid	Benzenoids	Benzene and substituted derivatives	HMDB0002390	C14088	1.58869e+07	1.98066e+07	1.71665e+07	1.1678e+07	1.45566e+07	1.46301e+07	1.33763e+07	1.84399e+07	1.73641e+07	1.87896e+07	1.66905e+07	1.86049e+07	1.656e+07	1.50163e+07	1.46597e+07	1.76184e+07	1.83002e+07	1.28594e+07	1.15716e+07	1.35263e+07	1.86438e+07	1.7138e+07	1.037e+07	1.97789e+07	6.69845e+06	1.29076e+07	6.41648e+06	1.53011e+07	6.60252e+06	7.61891e+06	1.2595e+07	8.77418e+06	1.18534e+07	1.21255e+07	9.21699e+06	1.28467e+07	1.34614e+07	1.87191e+07	1.89199e+07	1.83037e+07	1.70674e+07
M151T77	77.4	151.123	[M+H]+	2,5-Diethyl-3-methylpyrazine	Organoheterocyclic compounds	Diazines	HMDB0036132	_	1972445275	1853305553	1599762979	1560694687	1606689923	1658878866	2070796866	1919098137	1813850647	1665322056	1603181466	1773962072	1016181184	9.56282e+08	9.16648e+08	1082538883	1095717930	1013813976	8.47486e+08	9.34847e+08	8.45065e+08	8.20958e+08	8.94927e+08	8.38037e+08	6.91832e+07	6.79896e+07	6.647e+07	7.76475e+07	6.47765e+07	6.65937e+07	5.50129e+07	5.4648e+07	5.89413e+07	5.22302e+07	5.6106e+07	5.6849e+07	1088142861	1085124725	1332491497	1186120488	1225657068
M151T78	78.4	151.087	[M+NH4]+	Oxindole	Organoheterocyclic compounds	Indoles and derivatives	HMDB0061918	C12312	2.43051e+07	4.93396e+07	2.98876e+07	3.0151e+07	2.85413e+07	3.99226e+07	4.26041e+07	3.9115e+07	1.5564e+07	4.17618e+07	3.96309e+07	3.98862e+07	3.27533e+07	3.0783e+07	3.32762e+07	3.52434e+07	1.52895e+07	3.43499e+07	1.66471e+07	3.54748e+07	2.52542e+07	3.3467e+07	3.16606e+07	3.16543e+07	8.47194e+06	8.04415e+06	9.724e+06	1.01128e+07	8.45982e+06	8.198e+06	1.17532e+07	1.18279e+07	1.21539e+07	1.06039e+07	1.20215e+07	1.08844e+07	2.95452e+07	3.29356e+07	3.06688e+07	2.90862e+07	3.2498e+07
M151T85	85.2	151.04	[M-H]-	4-Hydroxy-3-methylbenzoic acid	Benzenoids	Benzene and substituted derivatives	HMDB0004815	C21167	1.44972e+08	1.46482e+08	1.21721e+08	9.92168e+07	9.61679e+07	1.16854e+08	1.31451e+08	1.29693e+08	1.20014e+08	1.22469e+08	1.08769e+08	1.10909e+08	1.09432e+08	1.10752e+08	1.01944e+08	1.22085e+08	1.2595e+08	1.06939e+08	8.85653e+07	9.31186e+07	1.0143e+08	9.94365e+07	1.27017e+08	109488512	7.40348e+07	7.35116e+07	7.77439e+07	9.22845e+07	6.25329e+07	6.78541e+07	7.84424e+07	7.8236e+07	6.9681e+07	6.61057e+07	7.21458e+07	8.23294e+07	1.06638e+08	1.08139e+08	1.14293e+08	9.25277e+07	1.07848e+08
M152T37_2	37.2	152.036	[M-H2O+H]+	4-Methyl-5-nitrocatechol	_	_	_	C18315	6.42296e+07	6.50445e+07	7.75789e+07	6.75555e+07	5.99066e+07	5.97258e+07	5.24281e+07	5.75799e+07	5.03512e+07	4.62223e+07	4.49789e+07	5.12359e+07	3.03745e+07	3.59327e+07	3.28242e+07	3.27444e+07	3.46079e+07	3.01246e+07	4.06162e+07	4.54504e+07	4.3623e+07	3.93533e+07	3.62754e+07	3.66661e+07	3.1429e+07	3.0769e+07	3.25552e+07	3.1737e+07	2.94489e+07	3.3185e+07	4.08589e+07	4.14259e+07	3.96022e+07	4.04576e+07	4.18361e+07	39550601	5.06373e+07	4.88736e+07	4.72272e+07	4.57161e+07	5.07124e+07
M152T50	49.6	152.057	[M+H]+	Guanine	Organoheterocyclic compounds	Imidazopyrimidines	HMDB0000132	C00242	5.97449e+07	7.56104e+07	5.68927e+07	5.903e+07	6.86712e+07	6.19651e+07	5.51112e+07	5.22472e+07	4.98981e+07	6.01088e+07	5.28791e+07	5.64516e+07	5.38215e+07	5.00761e+07	4.77095e+07	5.69254e+07	6.69456e+07	5.77161e+07	3.87451e+07	4.15408e+07	3.8827e+07	4.11278e+07	4.5952e+07	4.91254e+07	2.77496e+07	3.03527e+07	3.68287e+07	6.88155e+07	5.27463e+07	5.67298e+07	6.90307e+07	3.95594e+07	6.53711e+07	6.66675e+07	7.29765e+07	7.21951e+07	5.23535e+07	4.72898e+07	5.6188e+07	5.70842e+07	5.35374e+07
M152T53	52.8	152.071	[M+H]+	(Z)-[(4-hydroxyphenyl)acetaldehyde oxime]	Benzenoids	Phenols	HMDB0304004	C04353	9.90017e+06	2.1043e+07	5.92975e+06	5.46203e+06	5.48952e+06	4.02031e+06	6.18523e+06	1.07966e+07	6.07231e+06	1.08217e+07	1.24721e+07	6.6681e+06	5.21817e+06	5.80011e+06	6.95028e+06	6.78521e+06	5.40412e+06	1.07281e+07	5.54403e+06	7.16393e+06	6.91023e+06	1.54223e+07	6.80714e+06	5.55607e+06	1.28154e+07	1.48034e+07	4.27922e+06	6.35609e+06	2.66218e+06	1.14447e+07	8.92458e+06	7.9783e+06	1.77365e+07	1.67955e+07	6.07361e+06	6.13186e+06	1.0302e+07	5.03122e+06	3.84156e+06	7.7067e+06	1.1901e+07
M152T66	66.1	152.057	[M+H]+	N(6)-Hydroxyadenine	Organoheterocyclic compounds	Imidazopyrimidines	_	_	2.33035e+07	2.24849e+07	1.43718e+07	1.38234e+07	1.44566e+07	2.66125e+07	2.39764e+07	2.36939e+07	2.16274e+07	2.29898e+07	11192520	2.1014e+07	1.76869e+07	1.28233e+07	1.02814e+07	2.32172e+07	1.4443e+07	1.17522e+07	8.02767e+06	2.51779e+06	1.49279e+07	3.81132e+06	1.07531e+07	9.57371e+06	2.23442e+07	2.07717e+07	2.59784e+07	2.72227e+07	2.33994e+07	2.45321e+07	2.69215e+07	2.77438e+07	2.29807e+07	2.90473e+07	2.87909e+07	3.14834e+07	1.8084e+07	9.60768e+06	5.90591e+06	7.41218e+06	1.82195e+07
M152T69	68.7	152.036	[M-H]-	5-hydroxy-6-methylnicotinic acid	_	_	_	C01270	1.1508e+07	1.38271e+07	9.29325e+06	8.33706e+06	9.87691e+06	9.96964e+06	1.21796e+07	1.19582e+07	1.27524e+07	1.29123e+07	1.15238e+07	1.31792e+07	1.18168e+07	1.01573e+07	9.44656e+06	1.10569e+07	1.23184e+07	1.18212e+07	1.14283e+07	1.16736e+07	1.07449e+07	1.16375e+07	1.28414e+07	1.46657e+07	8.29224e+06	8.02672e+06	8.82705e+06	1.04759e+07	8.47802e+06	9.3016e+06	9.19651e+06	9.11089e+06	8.60045e+06	9.59148e+06	1.11782e+07	1.10648e+07	9.22964e+06	9.9781e+06	1.03625e+07	9.93147e+06	1.04905e+07
M153T131	131.3	153.139	[M+H]+	1,8-Diazabicyclo[5.4.0]undec-7-ene	Organoheterocyclic compounds	Azepanes	_	_	6.49302e+07	6.77271e+07	6.6941e+07	5.16869e+07	6.47464e+07	5.66763e+07	1.12053e+08	1.27504e+08	1.17617e+08	1.12064e+08	1.06213e+08	1.38514e+08	3.76412e+07	3.47827e+07	4.05042e+07	4.42005e+07	4.20091e+07	4.08658e+07	3.34299e+07	3.21236e+07	3.92491e+07	3.68683e+07	3.94789e+07	4.18758e+07	3.41261e+06	3.38695e+06	3.6008e+06	3.54427e+06	3.00183e+06	2.96463e+06	3.98134e+06	3.87056e+06	3.9358e+06	3.80764e+06	4.32648e+06	4.44118e+06	2.74371e+07	2.3864e+07	2.54854e+07	2.27858e+07	2.74004e+07
M153T132	132.4	153.102	[M+H]+	2-Isopropyl-6-methyl-4-pyrimidone	Organoheterocyclic compounds	Diazines	HMDB0245733	_	4.97543e+08	5.4785e+08	4.70573e+08	4.04385e+08	4.23218e+08	477557257	9.65288e+08	9.18071e+08	8.64681e+08	9.561e+08	8.94775e+08	9.51065e+08	5.79e+08	5.68125e+08	5.66542e+08	6.56914e+08	6.62203e+08	6.01665e+08	6.07027e+08	6.99815e+08	6.87227e+08	6.47676e+08	7.25918e+08	6.73742e+08	1.02886e+07	1.36566e+07	1.63639e+07	1.15246e+07	7.81982e+06	9.30875e+06	1.35354e+07	1.11436e+07	1.28148e+07	1.69494e+07	1.86986e+07	8.98007e+06	4.04483e+08	4.17452e+08	4.12976e+08	397295553	4.03494e+08
M153T177	176.9	153.02	[M-H]-	2,6-Dihydroxybenzoic Acid	Benzenoids	Benzene and substituted derivatives	HMDB0013676	C21298	3.48353e+07	3.1122e+07	2.96525e+07	2.69415e+07	2.34178e+07	3.47394e+07	5.43254e+07	3.81392e+07	4.40661e+07	4.06341e+07	3.47024e+07	3.73046e+07	1.99377e+07	2.28079e+07	2.19856e+07	2.40449e+07	2.19328e+07	2.19107e+07	1.10893e+07	1.14915e+07	1.18267e+07	1.14228e+07	1.31609e+07	1.62086e+07	1.77352e+07	1.36584e+07	1.64875e+07	1.38508e+07	1.40831e+07	7.17226e+06	2.26989e+07	2.20675e+07	1.93619e+07	2.15684e+07	3.07751e+07	2.33764e+07	1.64084e+07	1.64e+07	1.72324e+07	1.72881e+07	1.75011e+07
M153T192	191.7	153.066	[M+H]+	Nudifloramide	Organoheterocyclic compounds	Pyridines and derivatives	HMDB0004193	C05842	2.40498e+07	1.82781e+07	1.3094e+07	1.41855e+07	1.65116e+07	1.65078e+07	1.91505e+07	1.20415e+07	2.79154e+07	2.87289e+07	2.26132e+07	1.45114e+07	1.92199e+07	17178966	1.33205e+07	1.6097e+07	16094785	2.14821e+07	1.40735e+07	2.13933e+07	2.55247e+07	2.59429e+07	2.69258e+07	2.18946e+07	1.80783e+06	1.63164e+06	1.47658e+06	1.55624e+06	1.32374e+06	1.47204e+06	2.15354e+06	1.96011e+06	1.8516e+06	1.86584e+06	1.96604e+06	2.05762e+06	1.3517e+07	4.2413e+06	1.31061e+07	7.79057e+06	1.3491e+07
M153T33	32.8	152.995	[M-H2O+H]+	Dihydroxyacetone phosphate	Organic oxygen compounds	Organooxygen compounds	HMDB0001473	C00111	9.36596e+06	8.98366e+06	9.77588e+06	8.6979e+06	9.08764e+06	8.84654e+06	9.16761e+06	9.00594e+06	8.8476e+06	9.34077e+06	9.40789e+06	8.79048e+06	8.63295e+06	9.45141e+06	8.95031e+06	9.3849e+06	9.46806e+06	9.58221e+06	9.10747e+06	9.14708e+06	8.83629e+06	9.11878e+06	9.32406e+06	9.07962e+06	9.22488e+06	9.51455e+06	9.71451e+06	9.43839e+06	9.06869e+06	9.10793e+06	9.61183e+06	9.45274e+06	9.54926e+06	8.95674e+06	9.37742e+06	9.02845e+06	9.77669e+06	9.41541e+06	9.24813e+06	8.99177e+06	9.31342e+06
M153T37	37.2	153.033	[M-NH3+H]+	Phosphodimethylethanolamine	Organic acids and derivatives	Organic phosphoric acids and derivatives	HMDB0060244	C13482	8.69103e+07	8.44944e+07	9.91391e+07	9.43027e+07	8.03695e+07	8.24165e+07	7.01905e+07	7.73605e+07	6.30771e+07	6.11093e+07	6.13726e+07	6.9102e+07	4.12543e+07	4.84835e+07	4.52672e+07	4.48718e+07	4.60692e+07	4.20395e+07	5.71922e+07	5.9732e+07	5.74251e+07	5.43301e+07	5.04123e+07	4.87814e+07	4.18412e+07	4.07184e+07	4.51155e+07	4.30602e+07	4.01626e+07	4.15687e+07	5.48423e+07	5.58221e+07	5.41665e+07	5.54548e+07	5.69861e+07	5.29689e+07	6.79469e+07	6.48662e+07	6.40609e+07	6.27937e+07	6.74133e+07
M153T40	39.8	152.987	[M-H]-	3-sulfolactaldehyde	_	_	_	C20798	9.60747e+06	9.79539e+06	7.10443e+06	5.88079e+06	4.77994e+06	5.41553e+06	275402	5.25095e+06	4.3508e+06	4.91643e+06	4.39893e+06	277251	5.27651e+06	7.47909e+06	4.552e+06	5.56258e+06	9.1497e+06	6.52085e+06	6.53091e+06	7.31126e+06	7.7523e+06	1.35647e+07	9.92599e+06	1.08673e+07	7.87847e+06	5.21844e+06	8.47733e+06	9.5871e+06	7.17655e+06	7.57354e+06	7.70087e+06	7.15263e+06	6.11327e+06	7.64473e+06	7.12022e+06	7.58935e+06	8.01063e+06	8.18046e+06	8.54517e+06	8.25027e+06	9.0194e+06
M153T64	63.8	153.041	[M+H]+	Xanthine	Organoheterocyclic compounds	Imidazopyrimidines	HMDB0000292	C00385	1.03773e+08	1.52475e+08	9.80019e+07	1.22689e+08	1.04312e+08	9.7832e+07	1.91344e+08	1.22466e+08	1.25021e+08	1.29138e+08	1.28043e+08	1.22104e+08	1.60815e+08	9.50277e+07	1.57923e+08	1.11561e+08	1.21706e+08	1.19053e+08	6.66151e+07	6.98298e+07	7.64874e+07	6.63977e+07	7.52744e+07	7.46926e+07	4.95461e+07	5.16232e+07	5.20782e+07	5.99875e+07	5.94265e+07	8.63491e+07	1.28668e+08	8.88697e+07	1.10146e+08	8.90146e+07	9.69116e+07	9.8035e+07	9.1923e+07	8.32368e+07	1.30132e+08	8.16761e+07	8.7468e+07
M153T66	66.4	153.02	[M-H]-	Gentisic Acid	Benzenoids	Benzene and substituted derivatives	HMDB0000152	C00628	3.36459e+07	2.63702e+07	1.8406e+07	1.56201e+07	2.64357e+07	3.04088e+07	2.55481e+07	3.24216e+07	2.31965e+07	2.50036e+07	2.2768e+07	5.29013e+07	5.19466e+07	1.27062e+07	1.78813e+07	2.19466e+07	2.2864e+07	2.13425e+07	1.91756e+07	2.09583e+07	1.86581e+07	2.04466e+07	2.16846e+07	41857946	5.17821e+06	4.94448e+06	5.62326e+06	5.7467e+06	5.40828e+06	5.71251e+06	7.3994e+06	1.93582e+06	1.73046e+06	2.02999e+06	8.18873e+06	8.13794e+06	1.00753e+07	1.00802e+07	1.212e+07	2.71647e+06	1.47967e+07
M154T52	52.4	154.05	[M+H]+	3-Amino-4-hydroxybenzoic acid	Benzenoids	Benzene and substituted derivatives	HMDB0304941	C12115	3.51049e+07	3.19237e+07	2.83237e+07	2.54444e+07	2.78127e+07	2.99706e+07	2.82546e+07	2.56028e+07	2.67026e+07	2.49756e+07	2.25575e+07	3.0244e+07	3.0701e+07	3.02331e+07	2.67178e+07	3.49122e+07	3.03406e+07	2.96455e+07	4.20339e+07	3.78728e+07	3.96305e+07	4.10272e+07	5.04093e+07	4.64556e+07	2.49291e+07	2.65947e+07	2.848e+07	3.12998e+07	2.36052e+07	2.47227e+07	3.82893e+07	3.59633e+07	3.20759e+07	3.417e+07	4.06467e+07	3.94279e+07	4.92492e+07	5.47735e+07	5.22501e+07	4.87855e+07	4.95782e+07
M154T53	53.2	154.015	[M-H]-	CITRAZINIC ACID	_	_	_	_	2.06909e+07	1.8395e+07	1.67224e+07	9.40187e+06	1.28251e+07	1.61518e+07	1.24175e+07	8.06091e+06	1.15693e+07	1.17839e+07	1.15414e+07	1.14622e+07	1.73976e+07	1.67337e+07	1.42807e+07	1.19349e+07	1.72905e+07	1.73385e+07	2.13813e+07	2.11824e+07	2.13935e+07	2.34235e+07	24200832	1.56186e+07	1.58074e+07	9.87901e+06	1.13844e+07	1.78333e+07	1.53597e+07	1.01683e+07	9.19125e+06	1.91088e+07	1.75554e+07	1.22004e+07	2.14653e+07	1.31722e+07	1.52853e+07	1.60824e+07	1.02509e+07	7.90755e+06	9.43525e+06
M154T54	53.9	154.087	[M+NH4]+	Piceol	_	_	_	C10700	6.21473e+06	5.51977e+06	6.16882e+06	6.52499e+06	5.14092e+06	4.08702e+06	1.22476e+07	9.56225e+06	8.15232e+06	7.83736e+06	9.3377e+06	1.05101e+07	7.30735e+06	7.46295e+06	5.80106e+06	6.8933e+06	6.44417e+06	6.64518e+06	7.37387e+06	8.27944e+06	7.01956e+06	8.50191e+06	8.83644e+06	7.66755e+06	4.30077e+06	5.85288e+06	4.72538e+06	8.35613e+06	4.43011e+06	4.60919e+06	9.07557e+06	6.85175e+06	7.51262e+06	7.60643e+06	7.32584e+06	8.44011e+06	8.55009e+06	8.25199e+06	9.06289e+06	8.57239e+06	1.03915e+07
M154T66	65.6	154.05	[M+H]+	3-Amino-5-hydroxybenzoic acid	Benzenoids	Benzene and substituted derivatives	HMDB0304942	C12107	3.26406e+07	2.2609e+07	2.43512e+07	2.42956e+07	2.28017e+07	2.66359e+07	2.55159e+07	2.59294e+07	2.10755e+07	2.49964e+07	2.54959e+07	8.04484e+06	19155803	2.27545e+07	2.39137e+07	8.93281e+06	2.90005e+07	2.75751e+07	3.41306e+07	3.33119e+07	2.84939e+07	3.15322e+07	1.10818e+07	4.14085e+07	1.8896e+07	6.94687e+06	7.43192e+06	2.07388e+07	1.97309e+07	7.02002e+06	8.44058e+06	8.47347e+06	2.44402e+07	8.47622e+06	9.22483e+06	3.13744e+07	3.46103e+07	3.44834e+07	1.18062e+07	3.8163e+07	3.58174e+07
M154T90	90.3	154.05	[M+H]+	3-Hydroxyanthranilic Acid	Benzenoids	Benzene and substituted derivatives	HMDB0001476	C00632	2.56908e+07	2.70309e+07	2.64774e+07	2.10318e+07	2.10527e+07	2.2381e+07	1.81266e+07	1.80171e+07	1.66427e+07	1.86187e+07	1.75394e+07	1.6019e+07	2.13674e+07	1.81584e+07	1.99194e+07	2.05193e+07	2.48911e+07	2.33377e+07	2.01582e+07	2.11157e+07	2.50133e+07	2.43908e+07	2.53198e+07	2.67886e+07	2.79146e+07	3.01076e+07	3.36427e+07	3.68542e+07	2.99742e+07	3.22507e+07	4.68913e+07	4.66069e+07	4.43428e+07	4.7399e+07	5.05385e+07	5.84418e+07	1.70082e+07	1.63093e+07	1.8839e+07	1.62411e+07	2.04668e+07
M155T115	114.9	155.046	[M+H]+	Diethylphosphate	Organic acids and derivatives	Organic phosphoric acids and derivatives	HMDB0012209	C06608	3.45741e+07	4.18419e+07	4.08728e+07	4.02304e+07	4.00239e+07	4.42265e+07	4.49835e+07	4.24931e+07	4.66499e+07	3.80094e+07	3.97115e+07	4.56793e+07	4.16178e+07	3.89193e+07	3.89735e+07	4.09676e+07	3.98578e+07	4.14973e+07	4.26911e+07	3.84453e+07	4.01337e+07	4.12403e+07	4.29048e+07	4.18642e+07	4.09193e+07	4.28804e+07	3.87113e+07	4.22278e+07	3.6592e+07	4.05867e+07	3.74483e+07	3.76078e+07	4.18e+07	4.66489e+07	4.41531e+07	3.89689e+07	3.89204e+07	3.767e+07	4.25776e+07	4.07357e+07	4.09308e+07
M155T45	45.2	155.01	[M-H]-	Orotic Acid	Organoheterocyclic compounds	Diazines	HMDB0000226	C00295	2.85818e+07	2.7609e+07	2.69583e+07	2.17848e+07	2.09503e+07	2.27216e+07	3.16605e+07	2.8262e+07	2.75818e+07	2.96032e+07	2.81523e+07	2.94631e+07	6.7276e+07	6.31702e+07	5.61723e+07	7.14932e+07	7.48201e+07	7.42115e+07	5.80825e+07	5.31001e+07	6.29868e+07	6.6901e+07	7.72241e+07	8.33077e+07	2.89897e+07	3.09221e+07	3.31488e+07	3.67196e+07	3.09897e+07	3.05293e+07	4.27618e+07	4.65196e+07	3.62595e+07	4.41326e+07	4.2468e+07	4.65847e+07	2.45829e+07	26969317	2.46859e+07	2.42355e+07	2.79871e+07
M155T52	52.4	155.035	[M-NH3-H]-	2-Aminovalienone	_	_	_	C21248	3.81997e+06	3.06735e+06	3.24456e+06	3.79821e+06	2.94237e+06	3.43085e+06	5.05654e+06	4.41098e+06	3.98282e+06	4.70448e+06	4.84093e+06	4.75925e+06	3.46687e+06	4.17088e+06	4.48843e+06	4.12935e+06	4.14791e+06	3.87059e+06	4.26471e+06	3.39207e+06	4.79086e+06	4.7786e+06	6.13171e+06	4.57933e+06	3.38425e+06	4.57615e+06	3.39927e+06	4.11306e+06	3.25736e+06	3.72753e+06	6.8584e+06	5.33709e+06	2.89144e+06	5.54189e+06	5.69949e+06	5.57281e+06	4.80739e+06	4.36326e+06	4.84737e+06	4.94617e+06	4.51207e+06
M155T53	53.3	155.082	[M+H]+	Cyclo(prolylglycyl)	Organic acids and derivatives	Carboxylic acids and derivatives	HMDB0242137	_	1.21443e+07	3.99621e+07	4.11894e+07	4.15253e+07	4.41599e+07	3.49841e+07	5.0138e+07	5.39858e+07	5.58064e+07	5.30725e+07	4.98216e+07	5.36095e+07	3.3888e+07	4.0863e+07	3.58731e+07	3.40122e+07	4.15772e+07	3.84138e+07	3.48322e+07	3.68582e+07	1.0091e+07	3.48232e+07	3.38364e+07	1.02768e+07	3.6807e+06	3.62771e+06	3.56667e+06	3.78624e+06	3.05869e+06	3.15779e+06	3.27077e+06	3.78433e+06	1.81167e+07	3.08351e+06	3.71696e+06	3.27038e+06	2.94008e+07	1.95184e+07	3.06198e+07	2.37489e+07	3.07442e+07
M155T70	69.6	155.082	[M+H]+	Cyclo(glycylprolyl)	Organic acids and derivatives	Carboxylic acids and derivatives	HMDB0253141	_	1.03593e+08	9.32533e+07	8.19993e+07	7.31076e+07	7.20166e+07	7.61744e+07	8.9425e+07	1.83667e+08	1.73006e+08	1.8525e+08	1.75648e+08	1.85963e+08	9.13428e+07	8.74088e+07	8.37794e+07	8.54219e+07	9.31672e+07	9.35943e+07	9.93871e+07	101858984	1.2119e+08	9.77587e+07	1.01605e+08	1.12366e+08	5.15803e+07	5.19496e+07	5.80371e+07	5.60177e+07	5.01906e+07	5.10237e+07	5.93447e+07	5.99406e+07	5.87707e+07	5.84611e+07	6.45872e+07	6.91253e+07	6.36822e+07	6.10767e+07	6.217e+07	6.24132e+07	6.69833e+07
M156T115	114.7	156.039	[M-H2O+H]+	Azaserine	_	_	_	C19194	162802903	1.69148e+08	1.69562e+08	1.8433e+08	164565443	1.54481e+08	1.7287e+08	1.58929e+08	1.75647e+08	1.63766e+08	1.64839e+08	1.67754e+08	154149688	1.57153e+08	1.73131e+08	1.66712e+08	1.66941e+08	1.52822e+08	1.57657e+08	1.66974e+08	1.72481e+08	1.50628e+08	1.65871e+08	1.64794e+08	154780213	170315315	1.58126e+08	1.65183e+08	1.5857e+08	1.61302e+08	1.72523e+08	1.6881e+08	1.51088e+08	1.6207e+08	1.57297e+08	1.55254e+08	1.69885e+08	1.58514e+08	1.4675e+08	1.58378e+08	1.65794e+08
M156T126	126	156.012	[M-H2O+H]+	Sulfanilic acid	Benzenoids	Benzene and substituted derivatives	HMDB0258581	C06335	1.12107e+07	1.15933e+07	9.48657e+06	8.7467e+06	8.87306e+06	8.93254e+06	1.14581e+07	8.48964e+06	6.57976e+06	8.75355e+06	8.54644e+06	9.24287e+06	1.11615e+07	1.02408e+07	1.09416e+07	9.16842e+06	1.27845e+07	1.20015e+07	7.15871e+06	7.6953e+06	6.59298e+06	6.25795e+06	7.3422e+06	6.95525e+06	1.89447e+07	1.92308e+07	4.58591e+06	4.30363e+06	3.13742e+06	2.00962e+06	5.42266e+06	5.73742e+06	4.07621e+06	4.80087e+06	7.70557e+06	7.36469e+06	5.78169e+06	5.64144e+06	6.43012e+06	6.38844e+06	6.57159e+06
M156T221	221.4	156.081	[M+H]+	2-Phenylpyridine	Organoheterocyclic compounds	Pyridines and derivatives	HMDB0245295	_	5.5127e+07	5.82743e+07	5.89707e+07	5.96945e+07	5.67248e+07	5.1294e+07	3.59186e+07	2.93302e+07	3.37365e+07	3.01027e+07	3.2048e+07	3.5134e+07	3.91882e+07	3.4379e+07	3.53107e+07	3.28509e+07	3.60983e+07	3.25428e+07	3.43433e+07	3.91753e+07	4.0269e+07	3.90749e+07	3.89976e+07	3.43495e+07	3.86575e+07	4.03703e+07	3.91859e+07	4.35067e+07	4.33369e+07	3.88389e+07	2.27723e+07	2.71449e+07	2.06494e+07	2.15722e+07	2.10626e+07	2.11409e+07	3.70046e+07	3.55154e+07	3.85953e+07	3.73821e+07	4.36194e+07
M156T245	244.7	156.102	[M+H]+	N-Acetylcaprolactam	Organoheterocyclic compounds	Lactams	_	_	1.85224e+07	3.53029e+07	3.07376e+07	2.90698e+07	1.73669e+07	1.87222e+07	4.19471e+07	4.14236e+07	4.10921e+07	3.92182e+07	3.93235e+07	4.26923e+07	1.63052e+07	1.68027e+07	8.7485e+06	1.65058e+07	2.16869e+07	1.6302e+07	1.50714e+07	1.42868e+07	1.45334e+07	1.51447e+07	1.68374e+07	1.81629e+07	8.23876e+06	7.75155e+06	1.41614e+07	1.4275e+07	1.20845e+07	7.52429e+06	1.17906e+07	1.31065e+07	6.61878e+06	1.1687e+07	1.25348e+07	1.34295e+07	9.14634e+06	1.59371e+07	1.58995e+07	8.07908e+06	1.39478e+07
M156T43	43.2	156.077	[M+H]+	Histidine	Organic acids and derivatives	Carboxylic acids and derivatives	HMDB0000177	C00135	2.1671e+08	2.02579e+08	1.69304e+08	1.5138e+08	1.84272e+08	1.85492e+08	1.74959e+08	1.69016e+08	1.59254e+08	1.75979e+08	1.65404e+08	1.69776e+08	1.12212e+08	1.03253e+08	9.56811e+07	1.1177e+08	1.26152e+08	1.10637e+08	1.01074e+08	1.0018e+08	1.01446e+08	1.08089e+08	1.22194e+08	1.15606e+08	1.11397e+08	1.19291e+08	1.37427e+08	1.52468e+08	1.14146e+08	1.19999e+08	2.38935e+08	2.42635e+08	2.1922e+08	2.43577e+08	2.55196e+08	2.49218e+08	9.77488e+07	1.07288e+08	1.08061e+08	9.44025e+07	9.71718e+07
M156T67	66.9	156.067	[M-H2O-H]-	SCHEMBL11664580	_	_	_	_	7.76293e+06	7.25684e+06	6.24137e+06	5.4664e+06	6.20054e+06	6.46753e+06	7.25763e+06	6.61742e+06	6.95848e+06	6.93392e+06	6.62452e+06	7.16409e+06	5.96212e+06	4.88453e+06	4.55895e+06	5.49685e+06	6.02804e+06	5.80486e+06	7.49928e+06	6.35129e+06	6.88403e+06	1.03853e+07	8.2721e+06	8.74928e+06	7.18894e+06	6.18516e+06	7.16384e+06	8.07979e+06	6.97141e+06	7.95199e+06	7.1475e+06	6.82616e+06	6.31533e+06	6.72926e+06	7.83083e+06	7.20445e+06	4.79428e+06	4.7304e+06	4.53772e+06	4.58915e+06	4.73743e+06
M157T115	114.7	157.042	[M-CO2+H]+	4-Chloro-3,5-dimethoxybenzaldehyde	Benzenoids	Benzene and substituted derivatives	HMDB0040932	_	8.35443e+06	1.32748e+07	1.50903e+07	1.25794e+07	1.36029e+07	1.35532e+07	1.26378e+07	1.41118e+07	1.0496e+07	1.06123e+07	1.25869e+07	1.34378e+07	1.2856e+07	1.24935e+07	1.40707e+07	1.43393e+07	1.45215e+07	1.20649e+07	7.47776e+06	1.25076e+07	11761861	14604767	1.22494e+07	1.33687e+07	2.76195e+07	1.41575e+07	1.33298e+07	2.52819e+07	1.27315e+07	2.74866e+07	1.16095e+07	1.27578e+07	1.25864e+07	1.13037e+07	1.42464e+07	1.29295e+07	1.3405e+07	1.04196e+07	1.37449e+07	1.28393e+07	1.33362e+07
M157T148	148.4	156.968	[M-H2O+H]+	cis-2-Chloro-4-carboxymethylenebut-2-en-1,4-olide	Organoheterocyclic compounds	Dihydrofurans	HMDB0060455	C04706	1.15128e+08	3.56921e+07	7.37177e+07	5.17386e+07	3.91603e+07	6.5342e+07	5.94734e+07	7.60598e+07	4.8024e+07	1.2685e+07	1.46936e+07	7.72201e+07	1.47513e+07	4.70486e+07	6.54048e+07	3.24805e+07	1.37966e+07	3.02307e+06	1.44776e+07	4.8971e+07	3.38878e+07	2.80419e+07	1.39037e+07	1.27668e+07	1.04969e+08	3.85462e+07	2.14669e+07	7.90186e+07	5.75577e+07	1.20366e+08	1.64184e+07	4.79913e+07	4.72628e+07	4.89613e+07	5.84831e+07	1.44213e+07	1.3681e+08	6.20786e+07	5.71509e+07	1.28586e+08	4.10613e+07
M157T190	190.2	156.965	[M+H]+	BROMOBENZENE	_	_	_	C11036	2.33465e+08	5.63913e+07	2.07403e+08	4.85942e+06	4.81963e+07	1.61953e+08	6.47383e+07	3.40136e+07	9.81064e+07	1.99276e+07	7.92289e+06	1.14436e+07	3.49619e+07	2.06731e+08	1.11968e+08	2.43893e+08	1.60051e+08	6.93982e+07	1.13801e+08	2.1841e+08	2.46608e+08	1.95524e+08	3.19916e+07	1.66674e+08	3.19335e+07	1.3192e+08	7.50063e+07	8.04248e+07	5.80474e+07	9.94937e+07	8.31231e+07	8.79336e+07	2.6153e+08	4.92882e+07	1.82128e+08	5.435e+07	1.88108e+08	1.41312e+08	1.8159e+08	3.47712e+08	1.90355e+08
M157T257	257	156.989	[M+H]+	Phosphoglycolic acid	Organic acids and derivatives	Organic phosphoric acids and derivatives	HMDB0000816	C00988	1.48227e+07	1.43405e+07	5.10391e+07	2.10677e+07	4.65013e+07	1.57918e+07	1.57279e+07	1.57724e+07	6.14242e+07	1.62054e+07	1.56076e+07	1.55202e+07	7.44641e+07	6.50855e+07	5.21758e+07	1.02617e+08	5.14675e+07	7.21239e+07	3.10443e+07	3.89132e+06	4.53702e+07	5.49457e+07	5.65192e+07	4.27519e+07	5.12348e+07	1.70469e+07	5.94898e+07	1.62736e+07	1.65143e+07	1.58283e+07	3.44905e+07	4.97956e+07	2.58848e+07	3.75241e+07	8.38855e+07	1.49264e+07	4.61334e+07	2.49846e+07	6.86855e+07	3.11123e+07	6.25956e+07
M157T46_2	46	157.013	[M-H]-	2-Methylene-4-oxopentanedioic acid	Organic acids and derivatives	Keto acids and derivatives	HMDB0037759	C06035	3.96547e+06	3.82416e+06	4.09034e+06	3.86077e+06	3.58987e+06	4.80382e+06	2.1561e+06	7.74122e+06	2.69458e+06	3.01805e+06	3.42769e+06	2.19298e+06	2.15029e+06	2.78643e+06	2.64555e+06	1.64229e+06	2.7765e+06	1.74502e+06	3.18135e+06	4.03892e+06	2.98393e+06	3.50087e+06	1.80776e+06	3.58861e+06	5.7606e+06	6.33443e+06	1.57478e+06	6.72339e+06	2.38592e+06	3.34931e+06	4.93201e+06	4.24667e+06	9.45235e+06	4.84593e+06	9.72662e+06	4.04441e+06	6.463e+06	6.89218e+06	6.75958e+06	6.4694e+06	8.5103e+06
M157T49	48.9	157.062	[M-H]-	1-(Hydroxymethyl)-5,5-dimethyl-2,4-imidazolidinedione	Organoheterocyclic compounds	Azolidines	HMDB0031670	_	1.51064e+07	1.05234e+07	1.03551e+07	1.10043e+07	8.1375e+06	9.01449e+06	1.74043e+07	1.1423e+07	1.25547e+07	1.31399e+07	1.0572e+07	9.92355e+06	3.06414e+07	2.56495e+07	2.49878e+07	2.79049e+07	2.91287e+07	2.67257e+07	1.74754e+07	2.03143e+07	2.19385e+07	1.74991e+07	1.61755e+07	1.82738e+07	3.36219e+06	4.18961e+06	5.09858e+06	4.65016e+06	3.78804e+06	3.60544e+06	3.66554e+06	3.39056e+06	3.03219e+06	3.18171e+06	3.38688e+06	3.10073e+06	3.28967e+06	4.71883e+06	5.18985e+06	2.97279e+06	5.92197e+06
M157T51	50.8	157.097	[M+H]+	(7S)-2-Methyl-4,5,6,7-tetrahydro-1H-1,3-diazepine-7-carboxylic acid	Organic acids and derivatives	Carboxylic acids and derivatives	_	_	3.80652e+07	2.369e+07	3.86406e+07	4.1612e+07	3.46177e+07	3.34376e+07	5.13957e+07	2.82475e+07	1.7125e+08	5.98464e+07	1.2206e+08	6.10216e+07	1.84481e+08	1.69037e+08	1.2156e+08	1.82927e+08	1.92814e+08	172518588	1.81863e+08	1.68953e+08	1.6072e+08	1.10185e+08	1.71404e+08	1.86643e+08	3.50628e+07	2.67059e+07	3.2737e+07	3.08873e+07	36083130	3.76337e+07	3.45073e+07	2.56141e+07	2.66533e+07	3.40515e+07	2.71182e+07	2.68722e+07	5.43829e+07	2.92661e+07	6.10485e+07	5.7661e+07	5.81423e+07
M157T52_1	51.6	157.037	[M-H]-	Allantoin	Organoheterocyclic compounds	Azoles	HMDB0000462	C01551	4.08465e+07	4.28616e+07	3.61624e+07	3.15466e+07	3.13247e+07	3.48848e+07	4.05176e+07	3.93615e+07	3.76003e+07	3.82086e+07	3.86588e+07	3.71796e+07	3.49287e+07	3.93128e+07	3.23632e+07	3.62997e+07	3.65486e+07	3.35722e+07	3.03149e+07	2.98996e+07	3.00493e+07	3.17127e+07	3.4309e+07	3.56813e+07	2.97961e+07	2.83265e+07	3.4516e+07	3.54835e+07	2.85542e+07	3.02116e+07	5.41922e+07	4.9677e+07	4.39228e+07	4.52918e+07	4.92718e+07	4.98724e+07	3.11792e+07	3.07917e+07	3.22777e+07	3.00998e+07	3.10339e+07
M157T52_2	51.6	157.051	[M-H]-	Isopropylidene-succinic acid	Lipids and lipid-like molecules	Fatty Acyls	_	_	3.65938e+07	3.15749e+07	3.53798e+07	2.50286e+07	2.58725e+07	2.66575e+07	6.19914e+07	5.72297e+07	5.99188e+07	6.29186e+07	5.76653e+07	5.72518e+07	8.3782e+07	7.736e+07	7.4114e+07	7.53094e+07	8.12592e+07	8.18217e+07	6.72481e+07	7.14013e+07	6.78424e+07	7.1423e+07	6.70419e+07	7.3445e+07	1.12293e+07	1.12445e+07	1.01077e+07	1.61435e+07	1.15317e+07	1.22151e+07	1.54107e+07	1.46852e+07	1.31882e+07	1.35813e+07	1.68176e+07	1.56671e+07	3.44532e+07	3.66843e+07	3.69868e+07	3.76823e+07	4.10375e+07
M158T105	104.5	158.082	[M+NH4]+	4-Hydroxymethylcatechol	_	_	_	C14110	8.74346e+07	131468180	7.04085e+07	5.96423e+07	1.08768e+08	6.14077e+07	1.22845e+08	1.0909e+08	1.03037e+08	1.15423e+08	107171016	1.25606e+08	4.71722e+07	4.81169e+07	4.39697e+07	4.45818e+07	4.94775e+07	4.56408e+07	4.18357e+07	4.85156e+07	3.7172e+07	3.53856e+07	4.33672e+07	4.53702e+07	5.22388e+07	4.01494e+07	1.36132e+08	5.3577e+07	4.62557e+07	4.42912e+07	5.87438e+07	6.00511e+07	6.78084e+07	5.6842e+07	6.403e+07	7.84199e+07	7.31718e+07	6.26381e+07	6.77175e+07	5.7293e+07	3.90003e+07
M158T214	213.5	158.097	[M+Na]+	Cumidine	Benzenoids	Benzene and substituted derivatives	HMDB0062481	_	4.17822e+07	4.00796e+07	3.23469e+07	3.08502e+07	3.13213e+07	3.53055e+07	4.03664e+07	3.56078e+07	3.13581e+07	3.48683e+07	3.46661e+07	3.85611e+07	8.45736e+06	8.37197e+06	7.99786e+06	3.31386e+07	3.4594e+07	8.80477e+06	9.11009e+06	3.39889e+07	3.52468e+07	3.32112e+07	3.99095e+07	3.70297e+07	1.90777e+07	1.88773e+07	1.99756e+07	2.41657e+07	1.81582e+07	2.48541e+07	7.70759e+07	7.02811e+07	7.00596e+07	7.59217e+07	8.24886e+07	8.42556e+07	2.99232e+07	2.66916e+07	2.88552e+07	2.63542e+07	2.85651e+07
M158T226	226.4	157.987	[M+K]+	3-Nitropropionic acid	Organic 1,3-dipolar compounds	Allyl-type 1,3-dipolar organic compounds	HMDB0034259	C05669	2.61975e+07	6.7147e+07	1.06943e+08	2.94003e+07	5.71005e+07	6.13281e+07	1.01256e+08	2.90971e+07	3.03921e+07	1.23197e+08	3.02189e+07	3.02435e+07	8.64865e+07	3.46865e+07	1.08718e+08	8.95547e+07	136503079	9.85937e+07	5.75039e+07	1.2488e+08	3.46879e+07	3.46125e+07	7.24984e+06	1.75317e+08	3.79702e+07	3.58033e+07	8.80752e+07	2.37935e+06	7.27431e+07	7.46396e+07	2.02657e+08	3.59539e+07	1.51514e+08	1.08939e+08	1.27747e+08	8.34392e+07	1.92781e+08	3.97842e+07	3.37069e+07	5.04626e+07	3.35476e+07
M158T250	249.7	158.118	[M+NH4]+	cis-1,2-Dihydro-3-ethylcatechol	_	_	_	C06727	1.36406e+08	1.30274e+08	1.13224e+08	104461391	106863419	1.12796e+08	5.79054e+07	8.57719e+07	7.01921e+07	7.88748e+07	7.17218e+07	7.79554e+07	4.4136e+07	4.33725e+07	3.85444e+07	3.06546e+07	4.42536e+07	4.17846e+07	4.18415e+07	4.18651e+07	4.10548e+07	3.86603e+07	4.39868e+07	4.35831e+07	5.22264e+07	5.42632e+07	5.91259e+07	5.94554e+07	5.55497e+07	5.42863e+07	1.70958e+07	1.60222e+07	2.88904e+07	2.81905e+07	1.76658e+07	1.65394e+07	7.56321e+07	1.13886e+08	8.05308e+07	9.61381e+07	7.47005e+07
M158T33_3	32.9	158.003	[M+Na]+	Benzothiazole	Organoheterocyclic compounds	Benzothiazoles	HMDB0032930	_	1.42938e+07	1.45733e+07	1.54321e+07	1.58722e+07	1.58613e+07	1.50846e+07	1.5072e+07	1.44655e+07	1.54677e+07	1.44146e+07	1.55298e+07	1.47534e+07	1.4561e+07	1.52191e+07	1.54479e+07	1.49526e+07	1.51331e+07	1.4409e+07	1.53506e+07	1.4546e+07	1.49296e+07	1.51134e+07	1.51038e+07	1.49265e+07	1.5192e+07	1.52442e+07	1.43507e+07	1.46844e+07	1.49129e+07	1.63477e+07	1.46863e+07	1.54692e+07	1.5764e+07	1.42285e+07	1.52219e+07	1.43338e+07	1.52853e+07	1.44606e+07	1.48634e+07	1.5325e+07	1.49815e+07
M158T45	45.4	158.046	[M-H]-	L-2-Amino-4-methylenepentanedioic acid	Organic acids and derivatives	Carboxylic acids and derivatives	HMDB0029433	C00651	4.38267e+07	4.03614e+07	3.72851e+07	3.38676e+07	3.44259e+07	3.73813e+07	4.54388e+07	4.02429e+07	4.11493e+07	4.59033e+07	4.06544e+07	4.21398e+07	6.53268e+07	6.27956e+07	6.52158e+07	6.48522e+07	7.1446e+07	7.18107e+07	3.32863e+07	3.82728e+07	3.80089e+07	3.82903e+07	4.26119e+07	4.26814e+07	1.18277e+08	1.19896e+08	1.22373e+08	1.37867e+08	1.20959e+08	126002514	222963854	2.11004e+08	1.9794e+08	2.21858e+08	2.21099e+08	2.22195e+08	1.09719e+08	1.18086e+08	1.19034e+08	1.17338e+08	1.2893e+08
M158T68	67.7	158.083	[M-H]-	2-Methylbutyrylglycine	Organic acids and derivatives	Carboxylic acids and derivatives	HMDB0000339	_	3.69419e+08	2.1548e+08	2.07955e+08	1.52054e+08	1.73318e+08	2.05892e+08	1.42907e+08	1.17953e+08	1.14761e+08	1.24561e+08	1.74416e+08	1.55287e+08	7.86367e+07	5.53373e+07	4.70136e+07	6.253e+07	9.18178e+07	70791957	1.52538e+08	7.17555e+07	6.16873e+07	6.76274e+07	8.58414e+07	9.47148e+07	1.56676e+08	8.08068e+07	7.7645e+07	187544213	8.94862e+07	1.6922e+08	5.31984e+07	52562515	6.77435e+07	6.02505e+07	1.23904e+08	6.12044e+07	9.66123e+07	1.7914e+08	1.22492e+08	120454964	1.23263e+08
M159T223	222.8	159.1	[M+H]+	3-Oxovalproic acid	Organic acids and derivatives	Keto acids and derivatives	HMDB0060685	C16652	5.73031e+06	6.43086e+06	1.5403e+06	6.03104e+06	6.73306e+06	1.5054e+06	1.7961e+06	1.24962e+07	5.68004e+06	6.16362e+06	6.03587e+06	1.63684e+06	1.28648e+07	3.69432e+06	6.67274e+06	1.28194e+07	7.92682e+06	7.97689e+06	1.46284e+06	6.10973e+06	5.95887e+06	1.56289e+06	1.29019e+06	3.97214e+06	814260	814933	891597	835313	817665	826561	3.28579e+06	3.3249e+06	3.37782e+06	3.4457e+06	3.81854e+06	3.81812e+06	4.37561e+06	4.07533e+06	5.18268e+06	4.06554e+06	5.11008e+06
M159T48	48.1	159.077	[M+H]+	Hydroxyectoin	Organic acids and derivatives	Carboxylic acids and derivatives	_	C16432	2.58848e+08	2.21254e+08	2.10399e+08	2.19625e+08	2.11879e+08	2.22505e+08	2.96927e+08	2.33934e+08	2.56623e+08	2.57697e+08	2.23213e+08	2.15081e+08	4.45527e+08	4.10407e+08	3.77271e+08	4.09159e+08	4.18304e+08	4.28251e+08	3.07603e+08	3.21686e+08	3.49837e+08	2.55969e+08	2.68781e+08	3.12763e+08	1.17802e+08	1.20133e+08	1.24178e+08	1.40289e+08	1.19299e+08	1.08915e+08	9.52979e+07	9.35844e+07	9.36183e+07	9.43927e+07	1.0868e+08	9.15011e+07	9.46424e+07	9.45606e+07	1.25454e+08	1.01765e+08	1.24863e+08
M159T52	52.3	159.051	[M+H]+	1-(5-Hydroxy-2-oxo-2,3-dihydroimidazol-4-yl)urea	Organoheterocyclic compounds	Azoles	HMDB0248150	_	1.13429e+07	1.3978e+07	1.29882e+07	1.48181e+07	1.2151e+07	9.84235e+06	1.28111e+07	1.27542e+07	1.16328e+07	1.34823e+07	1.65936e+07	1.33248e+07	1.85453e+07	1.8577e+07	1.64099e+07	1.87405e+07	1.56347e+07	1.73305e+07	1.50965e+07	1.47983e+07	1.52186e+07	1.5217e+07	1.48292e+07	2.25642e+07	1.63628e+07	1.53344e+07	1.52344e+07	1.66941e+07	1.65665e+07	1.69882e+07	2.46488e+07	2.62336e+07	2.43575e+07	2.26193e+07	2.56967e+07	2.4778e+07	1.71513e+07	1.46546e+07	1.57094e+07	1.69487e+07	1.82212e+07
M159T54_1	53.6	159.096	[M+NH4]+	2-(2-Methylpropyl)thiazole	Organoheterocyclic compounds	Azoles	HMDB0031862	_	5.17131e+06	6.18486e+06	4.62264e+06	4.40774e+06	3.79307e+06	4.89967e+06	3.18271e+06	3.6255e+06	3.42388e+06	5.38187e+06	1.45969e+07	4.45543e+06	9.14515e+06	9.12037e+06	7.73383e+06	8.71672e+06	1.12115e+07	9.75259e+06	9.85837e+06	6.79401e+06	7.59006e+06	8.61156e+06	7.90277e+06	9.62455e+06	9.34485e+06	8.05466e+06	9.94805e+06	1.03958e+07	9.22596e+06	1.10485e+07	1.12251e+07	8.82601e+06	8.97435e+06	9.49164e+06	1.08436e+07	1.11537e+07	6.66704e+06	6.43111e+06	6.36282e+06	6.58618e+06	6.61262e+06
M159T54_2	54.3	159.113	[M+Na]+	(+)-4-Carene	Lipids and lipid-like molecules	Prenol lipids	HMDB0059726	_	1.99133e+07	1.60356e+07	1.36963e+07	1.52481e+07	1.52095e+07	1.72863e+07	1.98775e+07	1.76733e+07	1.77284e+07	2.04545e+07	1.71609e+07	2.54233e+07	1.15645e+07	9.43631e+06	9.33992e+06	9.20755e+06	1.06063e+07	1.29899e+07	6.71474e+06	7.49048e+06	7.56584e+06	5.62431e+06	8.05806e+06	1.10948e+07	8.13945e+06	7.96102e+06	8.08373e+06	8.53346e+06	7.12161e+06	7.23982e+06	5.78703e+06	5.9061e+06	5.53326e+06	5.5311e+06	6.02721e+06	6.44443e+06	5.52635e+06	5.79477e+06	8.04843e+06	5.46226e+06	8.23642e+06
M159T63	62.9	158.98	[M-H]-	2,4-DICHLOROTOLUENE	_	_	_	C18300	4.02511e+06	4.09737e+06	4.52518e+06	3.75986e+06	4.88266e+06	3.84579e+06	6.00827e+06	5.69534e+06	5.43087e+06	1.17221e+07	9.27456e+06	1.69883e+07	1.14408e+07	1.37902e+07	1.39458e+07	1.24843e+07	1.28224e+07	1.5976e+07	1.16302e+07	9.13642e+06	1.13727e+07	5.79539e+06	9.19328e+06	9.37517e+06	1.23301e+07	1.44823e+07	9.7433e+06	9.55744e+06	1.07966e+07	8.70261e+06	1.26918e+07	1.0713e+07	8.19229e+06	9.89009e+06	4.1818e+06	6.72201e+06	1.08279e+07	9.04669e+06	1.14003e+07	1.31546e+07	1.09519e+07
M159T74	74.5	159.103	[M-H]-	5-Hydroxyvalproic acid	Lipids and lipid-like molecules	Fatty Acyls	HMDB0013898	C16650	1.633e+06	1.72303e+06	1.40974e+06	1.31188e+06	1.15395e+06	1.35198e+06	910591	1.06317e+06	935501	1.59951e+06	1.31447e+06	895692	781926	629975	660122	621290	613235	655245	712488	740512	581563	509061	950823	918093	888157	683603	844925	958574	609038	999430	853960	890532	1.13434e+06	722774	1.65909e+06	1.01534e+06	781925	757739	1.31611e+06	806358	1.06479e+06
M160T112	112.4	159.97	[M-NH3+H]+	2-Chloro-2,5-dihydro-5-oxofuran-2-acetate	_	_	_	C04522	5.89263e+07	1.21167e+08	4.89329e+07	4.66685e+07	5.21075e+07	1.30144e+08	123078657	9.21426e+07	1.35722e+08	6.20209e+07	5.29688e+07	4.58878e+07	7.77182e+07	1.48963e+08	1.07114e+08	6.38838e+07	2.62493e+07	2.70832e+07	3.64962e+07	1.21442e+08	1.69684e+08	109092753	3.48751e+07	2.57147e+07	3.46806e+07	5.98454e+07	7.88025e+07	3.82766e+07	6.78374e+07	7.26939e+07	1.25678e+08	1.25646e+08	9.594e+07	1.57715e+08	1.15441e+08	5.64381e+07	4.20455e+07	129443865	1.90107e+08	127127012	2.82581e+07
M160T188_2	187.6	160.097	[M+NH4]+	4-Oxocyclohexanecarboxylate	_	_	_	C03767	5.06776e+07	5.15469e+07	4.06385e+07	4.03335e+07	5.33144e+07	4.6407e+07	7.45787e+06	2.82656e+07	6.892e+06	2.77548e+07	3.41916e+07	2.72205e+07	4.48187e+06	4.02559e+06	3.98046e+06	4.49761e+06	4.49393e+06	4.26706e+06	3.80068e+06	3.79192e+06	3.94059e+06	3.8933e+06	4.06462e+06	1.94752e+07	3.67326e+06	3.60132e+06	3.6679e+06	3.96817e+06	3.41266e+06	3.87917e+06	4.16684e+06	1.44725e+07	1.25335e+07	2.15333e+07	4.48991e+06	1.74967e+07	2.08245e+07	2.07001e+07	2.35218e+07	2.0142e+07	2.1721e+07
M160T38	38	160.026	[M-H]-	1-Thiocyanato-4-(methylthio)butane	Organosulfur compounds	Thiocyanates	HMDB0038446	_	1.312e+07	1.29057e+07	1.08763e+07	9.37601e+06	9.41666e+06	1.01267e+07	9.35421e+06	8.47928e+06	6.94549e+06	8.18766e+06	7.80832e+06	7.61292e+06	7.40642e+06	6.92295e+06	6.06354e+06	7.71822e+06	8.12891e+06	7.6029e+06	8.82319e+06	8.69074e+06	8.89613e+06	9.69694e+06	1.13048e+07	1.15738e+07	9.73107e+06	1.06086e+07	1.07157e+07	1.20194e+07	1.00747e+07	1.0332e+07	7.77544e+06	8.01425e+06	6.92856e+06	7.41138e+06	7.45691e+06	8.34616e+06	1.03282e+07	1.04523e+07	1.0153e+07	1.00046e+07	1.05673e+07
M160T45	45.1	160.062	[M-H]-	4-Methylglutamic acid	_	_	_	C06234	1.62011e+08	1.6254e+08	1.37788e+08	122740108	1.18498e+08	1.37461e+08	1.47174e+08	1.34174e+08	129687761	1.40886e+08	1.29639e+08	1.3178e+08	1.19347e+08	105555236	1.07872e+08	1.2575e+08	1.27383e+08	1.17932e+08	1.31195e+08	1.31228e+08	1.24441e+08	1.35284e+08	1.47607e+08	1.5335e+08	7.17205e+07	7.31662e+07	7.47002e+07	8.09989e+07	7.21088e+07	7.3403e+07	7.9092e+07	7.93858e+07	6.56536e+07	7.55227e+07	7.93996e+07	7.77407e+07	1.49302e+08	1.44873e+08	1.53848e+08	144465208	1.52836e+08
M160T52_1	51.7	160.097	[M+H]+	Betonicine	Organic acids and derivatives	Carboxylic acids and derivatives	HMDB0029412	C08269	6.54472e+07	4.63275e+07	5.01998e+07	3.46544e+07	4.85258e+07	5.41445e+07	4.87279e+07	4.43852e+07	4.49501e+07	4.62043e+07	3.86675e+07	4.59103e+07	5.44948e+07	5.17441e+07	4.90242e+07	4.1454e+07	4.99422e+07	4.70847e+07	3.73699e+07	3.68012e+07	4.72364e+07	4.99606e+07	4.91355e+07	5.48814e+07	5.16367e+07	6.57282e+07	3.70047e+07	7.08705e+07	61501181	6.44437e+07	3.10615e+07	2.65699e+07	3.56723e+07	3.73454e+07	3.19994e+07	8.21863e+07	3.84579e+07	4.09611e+07	3.38458e+07	3.95943e+07	3.93708e+07
M160T55	54.7	160.134	[M+H]+	Valine betaine	Organic acids and derivatives	Carboxylic acids and derivatives	HMDB0304557	_	1.33124e+08	1.31062e+08	118453540	111317649	1.08465e+08	1.1916e+08	1.34006e+08	1.23008e+08	1.23821e+08	126658171	1.2759e+08	1.34873e+08	1.11466e+08	1.08349e+08	9.84394e+07	1.06386e+08	1.10661e+08	1.08307e+08	9.32684e+07	9.90131e+07	9.92148e+07	9.63495e+07	1.01433e+08	1.04556e+08	103354586	106584185	1.12135e+08	1.05375e+08	101578758	1.05334e+08	1.12209e+08	1.13835e+08	1.07747e+08	1.04705e+08	1.0874e+08	1.15881e+08	1.0739e+08	1.0198e+08	1.07093e+08	9.97859e+07	1.06198e+08
M160T64	64.3	159.97	[M-NH3+H]+	3-Chloro-cis,cis-muconic acid	_	_	_	C03585	6.53533e+07	1.65557e+07	1.88371e+07	6.01317e+07	1.81086e+07	6.88426e+07	4.34989e+07	1.45645e+07	2.23636e+07	1.80713e+07	2.0057e+07	1.61455e+07	4.19592e+07	6.12814e+07	5.75282e+07	4.33693e+07	1.55735e+07	4.15744e+07	7.08672e+07	1.1548e+07	1.55229e+07	7.39689e+07	5.37637e+07	1.48052e+07	1.30107e+07	3.59854e+07	7.21557e+07	9.9374e+06	1.62158e+07	7.47157e+07	7.83462e+07	4.76919e+07	7.37203e+07	7.31616e+07	1.38571e+07	1.26784e+07	85693622	8.6189e+07	7.79363e+07	1.90141e+07	1.75583e+07
M160T65	64.5	160.134	[M+H]+	delta-Valerobetaine	Lipids and lipid-like molecules	Fatty Acyls	HMDB0240732	_	6.9804e+07	7.29534e+07	6.1291e+07	6.12086e+07	6.03341e+07	6.22591e+07	6.97581e+07	6.60817e+07	6.73006e+07	6.86695e+07	6.28441e+07	7.10062e+07	5.55938e+07	5.21041e+07	5.06251e+07	5.30716e+07	6.01271e+07	5.78719e+07	5.70921e+07	5.14629e+07	5.12478e+07	5.1471e+07	5.50526e+07	5.81181e+07	5.62171e+07	5.50558e+07	5.7665e+07	6.09591e+07	5.74354e+07	5.98871e+07	6.60099e+07	6.0647e+07	6.04586e+07	6.59915e+07	6.98722e+07	7.32662e+07	5.80154e+07	5.61503e+07	6.15966e+07	5.72693e+07	6.06346e+07
M160T67	66.7	160.097	[M+H]+	4-Aminotetrahydro-2H-pyran-4-acetic acid	Organic oxygen compounds	Organooxygen compounds	_	_	1.95635e+07	5.38576e+07	3.94424e+07	5.12602e+07	5.07895e+07	1.71929e+07	4.00933e+07	3.31572e+07	1.64362e+07	4.30318e+07	4.30161e+07	3.23727e+07	3.63076e+07	1.43431e+07	3.35078e+07	3.61789e+07	4.5649e+07	3.54056e+07	2.94446e+07	2.98599e+07	2.81754e+07	2.6473e+07	2.91608e+07	3.22602e+07	7.87343e+07	6.11035e+07	8.06591e+07	6.90101e+07	6.93131e+07	7.04772e+07	1.06304e+08	1.28288e+08	1.40564e+08	1.3603e+08	1.61416e+08	1.26233e+08	2.2219e+07	2.65735e+07	2.82638e+07	1.26474e+07	2.52637e+07
M161T39	39.4	161.047	[M-H]-	Meglutol	Lipids and lipid-like molecules	Fatty Acyls	HMDB0000355	C03761	170093586	1.9904e+08	144306074	1.3702e+08	1.52013e+08	1.64784e+08	1.69577e+08	1.37601e+08	1.40316e+08	1.27914e+08	1.33535e+08	1.31312e+08	1.37001e+08	1.22314e+08	1.08666e+08	1.29128e+08	1.59822e+08	151409074	1.12379e+08	1.16383e+08	146156846	1.4811e+08	1.43686e+08	1.53378e+08	1.74762e+08	1.4311e+08	1.40078e+08	1.47925e+08	1.65154e+08	1.76083e+08	1.70408e+08	1.53461e+08	1.63177e+08	135738024	1.49743e+08	1.86963e+08	9.8328e+07	128169985	109938986	1.16239e+08	1.12694e+08
M161T45_1	44.6	161.01	[M-H]-	Allicin	Organic acids and derivatives	Thiosulfinic acid esters	HMDB0033963	C07600	1.12623e+07	1.76993e+07	1.2771e+07	1.07061e+07	9.90269e+06	1.07439e+07	4.50805e+06	3.14608e+06	3.1905e+06	2.97852e+06	3.61569e+06	3.32254e+06	4.17044e+06	3.84753e+06	3.42785e+06	4.56699e+06	4.66875e+06	9.10403e+06	4.64732e+06	5.55916e+06	9.10604e+06	8.07667e+06	6.46559e+06	1.23403e+07	1.66693e+07	1.82899e+07	1.78471e+07	1.7931e+07	1.68188e+07	1.21051e+07	1.82491e+07	1.50769e+07	1.31548e+07	9.75276e+06	9.58918e+06	1.09499e+07	1.74627e+07	1.85838e+07	1.79305e+07	1.65369e+07	1.38671e+07
M161T48	48.4	161.092	[M+H]+	Ethyl 2-amino-3-carbamoylpropanoate	Organic acids and derivatives	Carboxylic acids and derivatives	_	_	9.32784e+07	9.19623e+07	8.1043e+07	8.527e+07	8.70656e+07	9.02875e+07	9.35704e+07	8.75452e+07	8.6225e+07	8.92351e+07	9.29819e+07	9.34688e+07	1.23198e+08	1.16977e+08	1.29995e+08	1.19356e+08	1.47862e+08	1.33024e+08	208119910	185417807	1.6408e+08	1.71455e+08	2.00505e+08	1.89975e+08	5.70165e+07	6.71025e+07	6.31877e+07	6.9256e+07	6.71053e+07	6.00055e+07	8.09577e+07	7.7731e+07	8.55649e+07	9.34382e+07	8.62206e+07	8.71188e+07	6.75146e+07	6.37344e+07	6.51968e+07	6.22202e+07	6.73885e+07
M161T50	50	161.047	[M-H]-	2-Hydroxyadipic acid	Lipids and lipid-like molecules	Fatty Acyls	HMDB0000321	C02360	3.63869e+07	6.20221e+07	1.10338e+08	8.01475e+07	2.53841e+07	3.03113e+07	3.86998e+07	3.20133e+07	1.28257e+08	3.34317e+07	1.24386e+08	1.31537e+08	8.62566e+07	6.84418e+07	7.40067e+07	85152416	9.3169e+07	9.33542e+07	7.09054e+07	6.91855e+07	9.99835e+07	1.37884e+08	2.71239e+07	1.127e+08	9.48763e+07	2.3186e+07	7.96018e+07	7.78286e+07	9.80753e+07	2.88184e+07	6.46767e+07	7.17439e+07	2.46406e+07	7.58084e+07	7.73058e+07	9.32565e+07	1.08167e+08	1.37135e+08	1.1876e+08	3.12689e+07	118234802
M161T53	53.4	161.082	[M+HCOO]-	Propioin	_	_	_	C02948	4.39202e+07	5.24992e+07	4.5666e+07	3.90187e+07	3.0109e+07	2.95502e+07	4.67624e+07	2.91053e+07	2.98018e+07	2.9886e+07	2.88236e+07	3.13272e+07	2.90571e+07	3.23496e+07	3.04964e+07	3.36925e+07	3.71047e+07	2.64935e+07	1.98362e+07	3.00299e+07	2.21733e+07	2.19476e+07	2.32835e+07	3.60623e+07	5.23452e+07	5.12072e+07	5.60404e+07	6.27617e+07	4.22121e+07	4.66939e+07	4.38737e+07	4.11517e+07	3.64417e+07	5.65949e+07	4.71083e+07	5.9756e+07	2.78482e+07	2.09462e+07	2.96226e+07	2.56931e+07	1.99054e+07
M162T259	258.6	162.091	[M+NH4]+	1-Naphthol	Benzenoids	Naphthalenes	HMDB0012138	C11714	1.76108e+07	1.73183e+07	1.65211e+07	1.47929e+07	1.47339e+07	1.54129e+07	2.51273e+07	2.27333e+07	2.3494e+07	2.27621e+07	2.1376e+07	2.39858e+07	8.09464e+06	8.52949e+06	8.48817e+06	8.51279e+06	9.0984e+06	9.66966e+06	1.03692e+07	8.43097e+06	8.9571e+06	8.72313e+06	9.34309e+06	8.96962e+06	5.65536e+06	6.8193e+06	5.62594e+06	6.73715e+06	5.81399e+06	5.65319e+06	5.96666e+06	7.44466e+06	6.70347e+06	6.88029e+06	6.26346e+06	5.88241e+06	1.17359e+07	1.27221e+07	1.1744e+07	1.46194e+07	1.55402e+07
M162T275	274.9	162.055	[M+H]+	Quinoline-4,8-diol	Organoheterocyclic compounds	Quinolines and derivatives	HMDB0060289	C05637	3.43067e+06	3.23336e+06	2.96199e+06	2.39513e+06	5.0319e+06	3.61949e+06	6.17562e+06	4.96458e+06	5.45031e+06	7.93054e+06	7856414	5.20439e+06	9.83223e+06	1.0931e+07	6.60763e+06	1.04062e+07	1.08669e+07	7.16122e+06	7.60411e+06	1.0704e+07	8.00407e+06	6.73692e+06	6.99303e+06	1.11069e+07	1.8757e+06	1.95096e+06	1.93206e+06	2.00352e+06	1.81518e+06	1.73455e+06	2.51267e+06	2.35988e+06	2.41012e+06	2.39933e+06	2.66011e+06	2.59994e+06	3.04866e+06	4.06166e+06	4.72237e+06	3.97546e+06	4.25519e+06
M162T317	316.5	162.091	[M-NH3+H]+	Nicotine-1'-N-oxide	Organoheterocyclic compounds	Pyridines and derivatives	HMDB0001497	_	6.9733e+06	6.04275e+06	6.66653e+06	5.85684e+06	5.48145e+06	6.46864e+06	5.82303e+06	4.40653e+06	1.29037e+06	1.13021e+06	4.9588e+06	1.38568e+06	2.64286e+06	2.82992e+06	2.55908e+06	2.82952e+06	3.33271e+06	2.6997e+06	4.42819e+06	4.00807e+06	4.52708e+06	4.59883e+06	4.11098e+06	4.35148e+06	5.39323e+06	6.46356e+06	6.86035e+06	5.96378e+06	5.68868e+06	5.82701e+06	5.64058e+06	4.66836e+06	4.55824e+06	5.36694e+06	5.68339e+06	5.61107e+06	8.22283e+06	7.6272e+06	7.42569e+06	7.54835e+06	7.68659e+06
M162T43	43.3	162.041	[M-H]-	3-hydroxyglutamic acid	_	_	_	C03066	3.42544e+07	3.32719e+07	2.42842e+07	2.04863e+07	2.75882e+07	3.12966e+07	2.16999e+07	2.36753e+07	1.90541e+07	2.46615e+07	1.74417e+07	2.21901e+07	2.28098e+07	1.89559e+07	1.80329e+07	1.91978e+07	1.88574e+07	1.76483e+07	2.17657e+07	1.54298e+07	2.22766e+07	2.52845e+07	2.31267e+07	2.21503e+07	3.32674e+07	2.70601e+07	3.90112e+07	4.83962e+07	3.29642e+07	2.57782e+07	1.74794e+07	1.81306e+07	1.47065e+07	1.74207e+07	2.49837e+07	2.51279e+07	2.50536e+07	2.60961e+07	2.69151e+07	2.47952e+07	3.38016e+07
M162T44	44.4	162.113	[M+H]+	Carnitine	Organic nitrogen compounds	Organonitrogen compounds	_	C00487	1.42858e+08	1.36388e+08	1.19428e+08	1.15665e+08	1.15441e+08	1.21142e+08	1.69812e+08	1.50642e+08	1.39286e+08	1.56883e+08	161388261	1.64256e+08	2.04138e+08	2.00863e+08	1.83088e+08	1.91801e+08	1.97257e+08	1.9178e+08	1.55524e+08	1.58355e+08	1.51542e+08	1.43358e+08	1.49822e+08	1.53662e+08	1.14169e+08	1.1494e+08	1.26593e+08	1.33072e+08	1.11641e+08	122455621	2.00681e+08	1.99902e+08	1.88607e+08	1.88162e+08	2.03067e+08	2.04676e+08	7.36119e+07	7.22754e+07	7.2485e+07	6.81172e+07	7.88172e+07
M162T51	50.8	162.076	[M+H]+	L-2-Aminoadipic Acid	Organic acids and derivatives	Carboxylic acids and derivatives	HMDB0000510	C00956	3.16655e+07	1.0012e+08	2.59015e+07	2.54153e+07	2.81232e+07	3.10042e+07	9.02343e+07	2.69285e+07	2.43228e+07	2.89694e+07	2.62497e+07	2.80952e+07	1.01944e+08	9.33253e+07	9.21217e+07	100511961	1.13508e+08	1.08378e+08	2.45033e+07	8.66537e+07	2.49273e+07	9.10963e+07	1.09755e+08	1.21595e+08	1.1372e+08	1.00884e+08	1.19718e+08	1.32433e+08	2.45949e+07	1.10305e+08	1.28341e+08	1.37171e+08	1.28306e+08	1.29523e+08	1.40134e+08	155698883	3.97427e+07	3.8527e+07	3.89073e+07	3.54186e+07	3.73738e+07
M162T68	67.6	162.076	[M+H]+	N-Acetylthreonine	Organic acids and derivatives	Carboxylic acids and derivatives	HMDB0062557	_	1.13521e+07	7.43056e+07	9.426e+06	4.86308e+07	3.36282e+07	7.05019e+07	7.26308e+07	7.92014e+07	4.45392e+07	4.38207e+07	4.04562e+07	4.54763e+07	4.11201e+07	4.27527e+07	3.58282e+07	4.50475e+07	4.76008e+07	4.00056e+07	4.05251e+07	4.73321e+07	4.93044e+07	4.06168e+07	4.33586e+07	4.62288e+07	2.84881e+07	2.43769e+07	2.89758e+07	5.01777e+07	2.6539e+07	2.52416e+07	3.38956e+07	5.68255e+07	3.2168e+07	3.44703e+07	3.56365e+07	3.56993e+07	1.20424e+08	5.54357e+07	8.26709e+07	5.69271e+07	143026619
M162T80	79.9	162.076	[M+H]+	O-acetyl-L-homoserine	Organic acids and derivatives	Carboxylic acids and derivatives	_	C01077	5.49774e+07	4.17307e+07	3.26607e+07	3.23861e+07	2.80934e+07	2.72284e+07	8.07678e+06	7.96931e+06	2.00288e+07	3.05654e+07	3.34921e+07	2.85188e+07	2.40172e+07	6.01186e+06	2.10642e+07	3.14668e+07	2.98406e+07	6.4097e+06	3.04961e+07	2.26974e+07	2.32399e+07	6.89197e+06	3.04252e+07	3.6005e+07	1.93482e+07	1.79967e+07	2.27681e+07	6.74043e+06	2.05092e+07	2.20519e+07	1.77122e+07	6.03487e+06	2.0494e+07	1.95741e+07	2.25598e+07	2.47483e+07	2.11004e+07	2.84595e+07	2.96325e+07	2.88669e+07	2.70782e+07
M163T270	269.9	163.041	[M-H]-	2-Hydroxycinnamic acid, (2E)-	Phenylpropanoids and polyketides	Cinnamic acids and derivatives	HMDB0002641	C01772	2.09269e+06	4.1611e+06	1.92126e+06	1.58352e+06	1.77799e+06	1.96942e+06	2.03862e+06	1.62303e+06	1.54118e+06	418323	404347	1.70097e+06	2.39939e+06	2.67806e+06	1.79843e+06	2.17417e+06	2.03755e+06	2.0382e+06	1.15829e+06	344358	2.16816e+06	319278	352938	1.73742e+06	236973	231712	253975	250211	234989	242971	300655	273450	278467	273056	275286	278620	279684	296263	282959	291781	283458
M163T315	314.6	163.039	[M+H]+	Umbelliferone	Phenylpropanoids and polyketides	Coumarins and derivatives	HMDB0029865	C09315	4.45428e+07	4.90428e+07	4.43781e+07	4.53659e+07	4.4771e+07	4.17861e+07	4.47808e+07	4.18077e+07	4.34119e+07	4.65448e+07	4.48498e+07	4.53742e+07	4.54219e+07	4.92549e+07	4.01941e+07	4.45141e+07	4.56556e+07	4.38147e+07	4.3659e+07	4.49474e+07	4.4864e+07	4.36412e+07	4.41346e+07	4.36422e+07	4.47923e+07	4.27103e+07	4.99395e+07	4.4913e+07	4.55709e+07	4.15891e+07	4.28399e+07	4.4415e+07	4.55141e+07	4.65224e+07	4.22025e+07	4.7821e+07	4.3823e+07	4.71761e+07	4.23603e+07	4.63202e+07	4.39209e+07
M163T327	327.3	163.112	[M+H]+	Valerophenone	Organic oxygen compounds	Organooxygen compounds	HMDB0031208	_	2.55486e+07	2.09636e+07	1.64667e+07	1.7882e+07	1.69032e+07	2.23333e+07	2.55498e+07	1.83846e+07	1.795e+07	2.03056e+07	2.05925e+07	2.19464e+07	1.72434e+07	2.27314e+07	2.26232e+07	1.57042e+07	1.91139e+07	2.21015e+07	2.00078e+07	2.10026e+07	1.68469e+07	2.01329e+07	2.44222e+07	2.02745e+07	2.15918e+07	1.91623e+07	2.05168e+07	2.11987e+07	1.64127e+07	1.68917e+07	1.54894e+07	2.13847e+07	2.06632e+07	1.80737e+07	2.17542e+07	1.84572e+07	1.96514e+07	1.86854e+07	2.15288e+07	1.219e+07	1.71355e+07
M163T50_1	49.7	163.062	[M-H]-	2-Deoxy-L-arabino-hexose	Lipids and lipid-like molecules	Fatty Acyls	_	_	2.60598e+07	2.24585e+07	1.81926e+07	1.58938e+07	1.60348e+07	1.7811e+07	2.69104e+07	2.70104e+07	1.84117e+07	2.85725e+07	2.83678e+07	3.23509e+07	3.53058e+07	3.27234e+07	3.38974e+07	2.79304e+07	35107003	3.289e+07	3.44185e+07	2.00998e+07	1.85717e+07	3.10609e+07	2.36783e+07	2.89625e+07	3.77852e+07	3.9202e+07	4.10988e+07	4.13085e+07	3.94692e+07	39784010	6.72474e+07	6.81769e+07	6.2141e+07	5.9039e+07	7.19445e+07	6.83536e+07	1.76853e+07	1.99711e+07	2.09127e+07	1.8709e+07	2.31059e+07
M163T86	86.3	163.087	[M+H]+	5-Methoxy-6-methylbenzimidazole	_	_	_	C22451	1.05947e+08	1.02279e+08	9.50112e+07	9.79701e+07	8.73796e+07	8.88683e+07	1.56143e+08	1.57976e+08	1.51032e+08	1.49901e+08	1.46339e+08	1.62809e+08	5.1282e+07	4.52098e+07	6.63549e+07	5.40067e+07	5.07815e+07	5.39381e+07	4.77234e+07	7.26474e+07	4.75e+07	4.86574e+07	4.67153e+07	51560525	1.43098e+06	1.50834e+06	1.21214e+06	1.21608e+06	1.30598e+06	1.27368e+06	1.60062e+06	1.55595e+06	1.58045e+06	1.74377e+06	1.4982e+06	1.5204e+06	9.80573e+07	9.63545e+07	115922089	9.29741e+07	1.01972e+08
M164T273	272.9	164.107	[M+H]+	N-Acetyl-2-phenylethylamine	Organic acids and derivatives	Carboxylic acids and derivatives	HMDB0255222	C06746	7.0789e+07	7.45922e+07	6.34182e+07	5.75395e+07	5.90154e+07	6.56664e+07	2.75043e+07	2.48809e+07	2.71994e+07	2.59419e+07	2.52908e+07	2.69241e+07	2.6606e+07	2.73793e+07	2.65137e+07	2.59645e+07	3.38038e+07	2.71161e+07	2.5833e+07	2.66216e+07	2.75656e+07	2.62462e+07	2.66017e+07	28589870	1.46758e+07	1.45076e+07	1.50836e+07	1.56965e+07	1.48778e+07	1.46221e+07	5.76329e+06	5.61756e+06	5.8546e+06	5.16109e+06	5.81156e+06	6.35124e+06	8.54213e+06	8.44686e+06	1.15671e+07	9.26565e+06	8.2211e+06
M164T37	36.9	164.067	[M+H]+	O-ureido-L-serine	_	_	_	C20639	4.76604e+06	4.38728e+06	5.30616e+06	4.89945e+06	4.38838e+06	4.64366e+06	4.06227e+06	4.50496e+06	3.68266e+06	3.54617e+06	3.43723e+06	3.50216e+06	2.67288e+06	2.58203e+06	2.21519e+06	2.22493e+06	2.6809e+06	2.07031e+06	3.44058e+06	3.50811e+06	3.33353e+06	3.04782e+06	2.56866e+06	2.9315e+06	2.58563e+06	2.35999e+06	2.64259e+06	2.29612e+06	1.98414e+06	2.17986e+06	3.42446e+06	3.10444e+06	2.99941e+06	3.09482e+06	2.88894e+06	2.54769e+06	3.69172e+06	3.30761e+06	3.79175e+06	3.13435e+06	3.49145e+06
M164T50	49.7	164.039	[M-NH3-H]-	9-Hydroxyfluorene	Benzenoids	Fluorenes	HMDB0059803	C06711	7.96089e+07	7.56367e+07	6.29024e+07	5.28007e+07	5.5789e+07	6.31601e+07	4.82972e+07	4.64879e+07	4.55896e+07	4.97619e+07	4.56394e+07	4.51332e+07	2.60271e+07	2.34263e+07	2.15391e+07	2.66993e+07	2.83436e+07	2.64108e+07	2.90533e+07	3.26345e+07	3.01285e+07	3.65255e+07	3.80255e+07	3.78781e+07	4.117e+07	4.03977e+07	5.14979e+07	5.38138e+07	3.92087e+07	4.07034e+07	3.82979e+07	3.40913e+07	2.93368e+07	3.35013e+07	3.48e+07	3.91608e+07	3.17208e+07	3.23742e+07	3.42934e+07	3.0233e+07	3.30624e+07
M164T71	70.9	164.108	[M-H]-	Hordenine	Benzenoids	Benzene and substituted derivatives	HMDB0004366	C06199	1.12713e+07	1.0931e+07	8.9786e+06	7.86136e+06	7.82344e+06	9.33063e+06	7.17933e+06	6.59522e+06	6.42813e+06	7.04522e+06	6.5313e+06	7.47244e+06	6.13886e+06	5.66741e+06	5.00843e+06	6.16112e+06	6.18838e+06	5.89681e+06	9.47889e+06	1.03719e+07	9.88095e+06	1.0546e+07	1.09919e+07	1.13225e+07	5.69534e+06	5.53372e+06	6.07983e+06	7.12924e+06	5.42054e+06	5.72584e+06	6.66168e+06	6.5853e+06	6.02103e+06	6.332e+06	7.13212e+06	6.81282e+06	1.31424e+07	1.36985e+07	1.41406e+07	1.22452e+07	1.31105e+07
M164T74	74.3	164.072	[M-H]-	Phenylalanine	Organic acids and derivatives	Carboxylic acids and derivatives	HMDB0000159	C00079	7.67291e+08	7.48235e+08	627112213	534707482	5.54265e+08	6.31483e+08	5.84137e+08	5.73363e+08	5.28064e+08	559724080	5.33455e+08	5.51842e+08	2.96274e+08	2.61401e+08	2.34252e+08	3.00961e+08	3.06378e+08	2.72351e+08	3.51743e+08	3.65141e+08	3.59708e+08	3.86021e+08	4.45188e+08	4.50945e+08	3.45191e+08	3.31014e+08	3.83989e+08	4.40724e+08	334393563	353972127	2.41095e+08	2.43528e+08	2.07895e+08	2.20788e+08	2.45903e+08	246841667	957604	3.78339e+08	4.12872e+08	3.64729e+08	3.83185e+08
M164T75_2	75.4	164.037	[M-H]-	Isatinic acid	_	_	_	C21155	2.442e+06	2.65324e+06	4.09334e+06	1.82452e+06	1.65775e+06	1.94174e+06	8.5599e+06	9.55758e+06	9.37363e+06	1.26929e+07	7.85099e+06	1.46448e+07	1.93624e+06	1.79724e+06	7.64871e+06	6.42906e+06	2.17528e+06	6.30582e+06	5.27469e+06	5.61035e+06	1.8181e+06	9.37105e+06	2.13186e+06	2.09427e+06	6.35549e+06	3.90709e+06	1.67138e+06	4.28138e+06	7.51807e+06	4.05696e+06	1.45852e+06	1.40047e+06	3.12646e+06	3.2895e+06	7.77634e+06	4.80319e+06	6.25107e+06	1.36721e+06	1.57313e+06	9.41382e+06	1.44191e+06
M164T83	83.2	164.071	[M+H]+	Indoline-2-carboxylic acid	Organoheterocyclic compounds	Indoles and derivatives	_	_	8.71957e+06	8.64382e+06	1.02903e+07	7.67502e+06	8.13894e+06	9.69831e+06	1.62562e+07	1.39834e+07	1.25044e+07	1.40394e+07	1.55207e+07	1.49056e+07	2.61304e+07	2.97565e+07	2.73356e+07	2.8873e+07	3.08255e+07	2.91717e+07	1.70624e+07	1.90037e+07	2.02179e+07	1.84331e+07	2.11941e+07	1.80743e+07	6.01321e+06	4.97998e+06	7.99393e+06	9.66992e+06	8.24457e+06	8.62973e+06	4.73812e+06	4.3224e+06	3.97904e+06	4.94121e+06	6.34348e+06	7.78102e+06	6.84779e+06	6.68936e+06	7.48333e+06	7.18295e+06	8.09919e+06
M164T87	87.4	164.037	[M-H]-	Phthalamic acid	Benzenoids	Benzene and substituted derivatives	HMDB0256499	_	9.62838e+06	9.7939e+06	4.89919e+06	1.03323e+07	1.01908e+07	6.85296e+06	6.44478e+06	1.62438e+06	1.58544e+06	1.64354e+06	3.91047e+06	1.2442e+06	7.49868e+06	7.68566e+06	4.34071e+06	1.97872e+06	1.14853e+07	2.19322e+06	3.80074e+06	4.71553e+06	1.10638e+07	3.39557e+06	1.08217e+07	1.11945e+07	2.36704e+06	1.16273e+06	6.11368e+06	2.85968e+06	645473	2.54995e+06	8.44046e+06	8.66628e+06	3.70054e+06	3.99362e+06	4.65857e+06	4.68217e+06	2.38829e+06	8.28205e+06	9.84617e+06	2.93902e+06	7.05148e+06
M164T92	92.4	164.056	[M+H]+	Erythro-4-hydroxy-L-glutamate(1-)	Organic acids and derivatives	Carboxylic acids and derivatives	HMDB0062752	C03079	9.97211e+07	9.14238e+07	7.61041e+07	6.42799e+07	7.48788e+07	7.69386e+07	6.36836e+07	6.34681e+07	4.77292e+07	6.5869e+07	5.237e+07	6.56929e+07	5.64605e+07	4.83657e+07	4.60919e+07	6.30887e+07	6.11093e+07	5.66441e+07	5.94019e+07	4.84317e+07	5.62916e+07	5.84458e+07	7.01874e+07	6.96055e+07	8.34133e+07	8.25556e+07	1.09456e+08	1.34403e+08	9.85884e+07	9.49758e+07	6.71603e+07	6.36181e+07	5.89898e+07	6.2375e+07	7.44318e+07	7.23827e+07	7.82158e+07	8.99857e+07	1.00191e+08	6.77805e+07	9.38872e+07
M165T120	119.7	165.067	[M-H]-	2-Amino-4,6-dimethylnicotinic acid	Organoheterocyclic compounds	Pyridines and derivatives	_	_	6.39738e+06	6.14355e+06	4.41124e+06	4.448e+06	4.09078e+06	5.33759e+06	3.79511e+06	4.6058e+06	3.49959e+06	3.60039e+06	3.75708e+06	3.57427e+06	3.08245e+06	2.87731e+06	1.06889e+06	2.66709e+06	3.12341e+06	1.81465e+06	3.14664e+06	3.10674e+06	2.89143e+06	3.29689e+06	3.52981e+06	1.80512e+06	1.72246e+06	1.00642e+06	1.69813e+06	1.7912e+06	1.58167e+06	1.60628e+06	2.20652e+06	3.69931e+06	2.46004e+06	2.69146e+06	3.20099e+06	3.38948e+06	2.37978e+06	2.69654e+06	3.19985e+06	2.76419e+06	1.93571e+06
M165T212_2	212.4	165.043	[M+H]+	Lumazine	Organoheterocyclic compounds	Pteridines and derivatives	HMDB0254198	C03212	1.1363e+07	8.77159e+06	1.03413e+07	8.67539e+06	8.65778e+06	8.74393e+06	5174961	900009	956848	4.71478e+06	5.37388e+06	883360	432820	633692	517304	2.64314e+06	732548	527088	891703	4.12858e+06	3.13408e+06	827053	3.53574e+06	3.96174e+06	3.29728e+06	625448	2.91384e+06	3.22027e+06	2.69961e+06	2.61981e+06	210429	283934	322044	290769	305394	115335	5.82811e+06	7.02424e+06	8.78797e+06	7.00758e+06	6.67084e+06
M165T404	404.5	165.041	[M-H]-	7-Methylxanthine	Organoheterocyclic compounds	Imidazopyrimidines	HMDB0001991	C16353	2.19595e+08	2.05522e+08	2.22339e+08	1.83825e+08	194710090	2.21231e+08	2.11988e+08	2.52654e+08	2.8072e+08	2.77488e+08	2.67346e+08	2.59464e+08	3.0234e+08	2.56977e+08	2.64353e+08	2.88751e+08	2.7344e+08	2.40798e+08	2.83228e+08	2.45143e+08	2.34043e+08	2.03005e+08	2.0288e+08	2.25637e+08	2.14712e+08	2.17922e+08	2.17494e+08	2.07932e+08	2.17259e+08	2.07848e+08	2.02096e+08	2.02622e+08	2.08902e+08	2.06739e+08	2.13334e+08	2.12599e+08	2.18685e+08	2.07929e+08	2.09849e+08	1.96052e+08	2.20367e+08
M165T43	43.5	165.041	[M-H]-	9-Methylxanthine	Organoheterocyclic compounds	Imidazopyrimidines	HMDB0059716	_	7.07611e+08	6.56228e+08	4.99017e+08	1.12095e+08	1.07779e+08	4.42025e+08	7.63659e+08	4.27738e+08	9.87257e+07	1.16479e+08	1.07012e+08	1.13341e+08	6.99209e+07	6.29377e+07	5.85074e+07	7.69421e+07	7.87711e+07	7.75982e+07	6.49235e+07	6.98245e+07	6.39289e+07	8.11024e+07	3.2182e+08	3.73638e+08	1.26438e+08	1.32049e+08	1.51799e+08	1.77079e+08	1.26078e+08	1.56619e+08	118550916	1.17777e+08	9.68784e+07	1.04037e+08	1.03595e+08	1.17967e+08	3.99726e+08	547161028	5.79778e+08	3.94954e+08	4.04206e+08
M165T47	47.1	165.021	[M-H]-	Phthalic acid	Benzenoids	Benzene and substituted derivatives	HMDB0002107	C01606	2.55759e+07	2.10397e+07	1.93956e+07	1.50634e+07	1.5928e+07	2.67813e+07	1.80409e+07	2.73575e+07	3.59191e+07	2.93512e+07	1.69755e+07	1.66739e+07	3.68971e+07	2.72487e+07	1.25235e+08	3.63374e+07	2.17338e+07	2.65995e+07	2.90019e+07	2.8931e+07	1.94003e+07	1.59262e+08	3.57402e+07	3.02275e+07	9.7227e+06	1.83497e+07	7.52564e+07	8.17102e+07	1.73109e+07	1.08492e+07	1.34271e+07	1.0506e+07	1.33451e+07	1.27342e+07	5.11471e+07	1.10706e+07	2.0673e+07	1.19304e+07	2.09435e+07	2.11701e+07	2.6122e+07
M165T61	61	165.076	[M+H]+	6-Deoxyhexose	Organic oxygen compounds	Organooxygen compounds	HMDB0242511	_	1.55055e+07	1.55729e+07	1.74366e+07	5.53149e+07	1.99688e+07	5.54525e+07	2.28263e+07	3.73741e+07	3.76436e+07	2.11643e+07	1.60404e+07	1.74915e+07	3.31715e+07	3.70779e+07	3.5832e+07	4.06742e+07	4.07149e+07	3.82148e+07	2.84646e+07	4.86328e+07	2.95203e+07	5.11053e+07	6.26281e+07	2.62097e+07	7.26623e+07	6.70696e+07	4.46813e+07	7.68205e+07	7.44764e+07	4.55607e+07	1.48409e+08	1.45511e+08	4.7072e+07	6.05993e+07	1.54624e+08	1.59636e+08	3.19424e+07	3.01226e+07	3.17348e+07	3.11458e+07	3.27511e+07
M165T66	65.7	165.055	[M+H]+	7-Hydroxychroman-2-one	Phenylpropanoids and polyketides	3,4-dihydrocoumarins	_	_	2.05609e+08	2.12589e+08	1.81445e+08	1.70345e+08	1.73086e+08	1.73512e+08	1.27491e+08	1.20091e+08	1.14332e+08	1.33373e+08	1.24224e+08	1.29813e+08	1.06299e+08	9.96944e+07	9.33995e+07	1.13596e+08	1.25771e+08	1.19517e+08	1.74997e+08	154314577	153296508	1.62765e+08	1.99523e+08	2.00503e+08	1.28595e+08	1.2813e+08	1.4772e+08	1.62232e+08	1.3778e+08	1.42453e+08	1.29359e+08	1.21494e+08	1.15627e+08	1.29011e+08	1.47464e+08	151912030	1.0943e+08	1.04154e+08	1.1259e+08	1.05525e+08	1.18462e+08
M165T74	74.2	165.075	[M-H]-	(2R,3R,4R)-Hexane-1,2,3,4,6-pentol	Organic oxygen compounds	Organooxygen compounds	HMDB0242546	_	1.00244e+08	9.84432e+07	8.24036e+07	6.87186e+07	5.66261e+07	7.42139e+07	7.85742e+07	7.49944e+07	6.60313e+07	8.41762e+07	6.91735e+07	7.45346e+07	7.43837e+07	5.71466e+07	3.57297e+07	8.33133e+07	4.85335e+07	4.39631e+07	8.47625e+07	8.73754e+07	7.67866e+07	9.79054e+07	7.00494e+07	6.56148e+07	5.33783e+07	9.68632e+07	1.1033e+08	8.22202e+07	7.58243e+07	9.01057e+07	3.40787e+07	3.3177e+07	2.95588e+07	3.00813e+07	3.63646e+07	3.49286e+07	5.56686e+07	6.30201e+07	5.89536e+07	5.65208e+07	5.54323e+07
M165T78	77.5	165.056	[M-H]-	(R)-3-phenyllactic acid	Phenylpropanoids and polyketides	Phenylpropanoic acids	HMDB0000748	C05607	2933314604	2738226963	2273725924	1853759317	1876631585	2184255525	9.11473e+08	8.87337e+08	7.78463e+08	8.02079e+08	6.93821e+08	7.71312e+08	3.29796e+08	311202595	2.53045e+08	3.73954e+08	4.70565e+08	298856870	3.98711e+08	4.25739e+08	417316282	4.66404e+08	5.19825e+08	5.24129e+08	9.14732e+07	8.38862e+07	1.01013e+08	1.15674e+08	7.59434e+07	8.67776e+07	2.5778e+08	2.50093e+08	2.02952e+08	216542017	263114508	2.54902e+08	3.926e+08	4.12028e+08	4.42494e+08	3.57789e+08	4.01277e+08
M165T80	80.1	165.139	[M+NH4]+	(S)-Actinidine	Organoheterocyclic compounds	Pyridines and derivatives	HMDB0030346	C09910	2.83925e+07	5.01882e+07	4.31262e+07	4.26419e+07	2.86498e+07	4.07317e+07	5.54038e+07	5.31139e+07	2.75013e+07	2.76781e+07	5.18798e+07	3.24312e+07	1.00227e+07	8.84985e+06	5.93313e+06	1.39465e+07	1.62977e+07	1.39269e+07	1.98588e+07	1.28515e+07	1.29461e+07	1.86407e+07	1.03352e+07	2.51742e+07	1.10124e+07	1.5184e+07	1.39043e+07	1.55628e+07	1.32337e+07	1.44416e+07	4.00873e+06	5.86625e+06	5.80908e+06	2.86218e+06	4.06474e+06	5.95414e+06	2.49679e+07	2.95475e+07	2.30166e+07	2.48406e+07	1.92116e+07
M165T86	86.1	165.018	[M-H]-	Isophthalic acid	Benzenoids	Benzene and substituted derivatives	_	C22203	5.80883e+07	1.35173e+07	1.15409e+07	9.89313e+06	9.72063e+06	3.46202e+07	1.08919e+07	3.67856e+07	1.19316e+07	2.41902e+07	2.30119e+07	4.72623e+07	9.5132e+06	9.37138e+06	1.70234e+07	1.09706e+07	2.66334e+07	9.29136e+06	8.5438e+06	8.54088e+06	9.16516e+06	1.56355e+07	1.05459e+07	9.99527e+06	9.59844e+06	9.89978e+06	9.24871e+06	1.28647e+07	1.0099e+07	3.83676e+07	3.71889e+07	3.75531e+07	9.12848e+06	5.91334e+07	5.20001e+07	3.09033e+07	2.61775e+07	3.23e+07	2.38691e+07	4.64313e+07	2.31336e+07
M165T99	98.8	165.102	[M+H]+	N,N-Dimethyl-N-phenylurea	_	_	_	C11224	5.03586e+07	5.18741e+07	4.5119e+07	4.73161e+07	4.6842e+07	3.80925e+07	1.00377e+08	8.9964e+07	9.16703e+07	9.58084e+07	7.66645e+07	9.98101e+07	3.88074e+07	3.94944e+07	3.64107e+07	4.6542e+07	3.72123e+07	5.10135e+07	4.76469e+07	5.00753e+07	4.24413e+07	4.3464e+07	5.08936e+07	4.59219e+07	1.19918e+06	1.33218e+06	1.4226e+06	1.57752e+06	1.15419e+06	1.13791e+06	1.53316e+06	1.63087e+06	1.65094e+06	1.56164e+06	1.73474e+06	1.74626e+06	3.8515e+07	3.62706e+07	3.93592e+07	3.42297e+07	3.73926e+07
M166T145	145.3	166.05	[M+H]+	N-formylanthranilic acid	Benzenoids	Benzene and substituted derivatives	HMDB0004089	C05653	7.91988e+06	9.48358e+06	7.86888e+06	8.1485e+06	5.87724e+06	7.24593e+06	8.12353e+06	1.05734e+07	7.35887e+06	7.90633e+06	3.81743e+06	1.2076e+07	6.36449e+06	5.87992e+06	5.12619e+06	6.05168e+06	6.14376e+06	5.61771e+06	3.44353e+06	1.3317e+06	3.68977e+06	7.55079e+06	6.44852e+06	7.3579e+06	7.00793e+06	2.66471e+06	5.21724e+06	8.00298e+06	6.26126e+06	4.99128e+06	8.39313e+06	6.67144e+06	4.77738e+06	4.97215e+06	6.36543e+06	6.23406e+06	9.68742e+06	1.16109e+07	1.19492e+07	1.39142e+07	1.38028e+07
M166T211	210.7	166.052	[M-H]-	N-(4-Hydroxyphenyl)glycine	Organic acids and derivatives	Carboxylic acids and derivatives	HMDB0255011	_	5.40479e+06	4.43018e+06	3.89999e+06	6.27557e+06	2.6311e+06	3.39486e+06	1.09664e+06	1.97308e+06	2.16781e+06	2.82098e+06	2.77583e+06	3.82688e+06	350030	327169	286820	330558	339090	344386	357321	383635	344293	361116	392328	396961	4.0636e+06	412609	1.70174e+06	446481	1.35009e+06	1.70361e+06	2.47451e+06	1.64554e+06	1.5886e+06	2.22832e+06	3.6731e+06	6.08081e+06	2.31911e+06	5.68824e+06	4.26574e+06	4.41336e+06	2.24806e+06
M166T245	245	166.088	[M-H]-	3-Methoxytyramine	Benzenoids	Phenols	HMDB0000022	C05587	3.16454e+06	2.84949e+06	2.84757e+06	1.97314e+06	2.11251e+06	2.32863e+06	7.23591e+06	7.54656e+06	6.76196e+06	7.83178e+06	6.2277e+06	7.5037e+06	1.49107e+06	1.51599e+06	1.08241e+06	1.41094e+06	1.71384e+06	1.18728e+06	1.2079e+06	1.2491e+06	1.24472e+06	1.26956e+06	1.68774e+06	2.04134e+06	631473	602921	581957	726069	561162	506643	627412	551091	471123	582663	588095	627579	1.53065e+06	1.63854e+06	2.13905e+06	1.45607e+06	1.52155e+06
M166T307	307.3	166.087	[M+H]+	(S)-3-Amino-3-phenylpropanoic acid	_	_	_	C20488	4.10352e+07	4.21782e+07	3.78601e+07	7.13645e+07	3.72584e+07	3.76887e+07	3.4987e+07	3.39303e+07	3.52721e+07	4.02546e+07	3.3904e+07	3.66131e+07	1.82981e+07	4.71552e+07	1.91067e+07	1.99585e+07	2.39133e+07	2.0062e+07	2.45035e+07	4.59328e+07	2.38391e+07	2.26938e+07	5.80631e+07	2.88544e+07	4.24858e+06	4.30194e+06	4.27483e+06	1.45617e+07	4.2805e+06	4.18956e+06	4.10037e+06	3.8983e+06	4.05046e+06	3.87642e+06	4.0821e+06	3.967e+06	1.6145e+07	4.00907e+07	1.30763e+07	1.64187e+07	4.52356e+06
M166T377	377.2	166.099	[M+NH4]+	5-Methoxybenzimidazole	_	_	_	C22450	2.43716e+07	4.62249e+06	2.27723e+07	1.34914e+07	4.40467e+06	1.2527e+07	1.54824e+07	1.75887e+07	1.33217e+07	1.41141e+07	4.3609e+06	2.35631e+07	1.42877e+07	9.96679e+06	1.16431e+07	1.83638e+07	1.27475e+07	1.70927e+07	1.49621e+07	1.79753e+07	1.26897e+07	3.76476e+07	1.12e+07	2.34517e+07	1.45806e+07	1.81735e+07	6.11042e+07	2.42264e+07	1.80633e+07	1.20179e+07	1.90846e+07	2.70843e+07	3.31199e+07	1.77792e+07	2.76186e+07	1.54062e+07	1.15637e+06	1.56358e+07	1.33504e+07	6.69465e+07	5.73444e+07
M166T49	48.8	166.053	[M+H]+	Methionine Sulfoxide	Organic acids and derivatives	Carboxylic acids and derivatives	HMDB0002005	C02989	5.204e+08	5.07896e+08	4.49655e+08	4.27916e+08	4.47784e+08	4.89693e+08	348898173	3.43737e+08	3.40568e+08	3.65598e+08	3.34269e+08	3.54454e+08	2.17862e+08	191514206	1.94655e+08	214051948	2.19782e+08	2.13045e+08	2.69769e+08	2.47844e+08	242412089	2.57942e+08	302232052	3.02923e+08	3.82699e+08	3.75669e+08	4.77272e+08	4.79746e+08	381294251	3.87242e+08	3.47889e+08	3.48933e+08	3.28135e+08	332310088	3.80326e+08	3.82381e+08	2.70452e+08	2.839e+08	298247517	2.78267e+08	268940313
M166T52	51.5	166.072	[M+NH4]+	D-erythro-3-Methylmalate	_	_	_	C06032	1.29157e+07	1.26925e+07	1.13351e+07	9.4851e+06	1.10705e+07	1.03816e+07	1.3568e+07	1.18105e+07	1.09509e+07	1.07917e+07	1.04494e+07	1.40626e+07	1.85951e+07	1.79573e+07	1.97516e+07	1.91085e+07	2.10609e+07	2.19246e+07	1.57274e+07	1.52142e+07	1.6086e+07	1.5052e+07	1.4814e+07	1.55644e+07	8.55461e+06	8.94997e+06	1.16433e+07	1.28957e+07	8.47223e+06	7.02634e+06	2.6261e+07	2.50175e+07	1.50992e+07	1.57822e+07	1.61927e+07	2.64726e+07	1.32036e+07	1.33466e+07	1.14937e+07	1.05419e+07	1.32266e+07
M167T122	122.4	167.118	[M+NH4]+	cathinone	Organic oxygen compounds	Organooxygen compounds	_	C08301	3.68361e+07	3.49805e+07	3.61047e+07	3.3265e+07	3.14899e+07	2.92643e+07	7.88781e+07	8.09605e+07	8.04034e+07	8.92548e+07	6.94588e+07	9.10902e+07	3.787e+07	3.46919e+07	3.41288e+07	3.27576e+07	3.90563e+07	3.86384e+07	2.32768e+07	2.56086e+07	2.59304e+07	2.41579e+07	2.95905e+07	2.66461e+07	1.91349e+06	2.06448e+06	2.20453e+06	2.38964e+06	2.02905e+06	2.08949e+06	2.45324e+06	2.35822e+06	2.36904e+06	2.3655e+06	2.569e+06	2.74583e+06	2.48465e+07	3.23864e+07	2.42931e+07	2.24158e+07	2.63774e+07
M167T151	150.7	167.046	[M+H]+	isopentenyl phosphate	_	_	_	C20345	2.4739e+07	2.20864e+07	1.68738e+07	1.726e+07	1.91694e+07	2.48743e+07	2.6332e+07	2.12197e+07	1.12865e+07	2.5242e+07	2.13005e+07	2.49347e+07	65061737	6.5657e+07	6.41253e+07	7.5327e+07	7.26065e+07	6.73749e+07	4.9503e+07	4.98985e+07	5.10274e+07	4.4372e+07	4.58401e+07	6.80408e+07	4.05824e+06	4.29206e+06	3.99858e+06	3.87339e+06	4.11089e+06	4.10345e+06	1.36529e+07	1.15672e+07	1.23136e+07	1.34177e+07	1.00907e+07	1.68936e+07	2.06751e+07	1.78774e+07	2.0659e+07	2.06694e+07	1.88257e+07
M167T175	175.1	167.082	[M+K]+	Octylaldehyde	Organic oxygen compounds	Organooxygen compounds	HMDB0001140	C01545	15289959	2.564e+07	1.92e+07	2.11633e+07	4.86268e+06	5.21389e+06	6.68431e+06	6.07917e+06	3.18138e+07	2.04197e+07	1.90881e+07	3.94761e+07	4.28933e+07	3.89137e+07	5.46607e+07	3.54052e+07	4.48235e+07	4.38781e+07	3.78991e+07	4.95663e+07	6.79507e+07	3.86006e+07	5.15921e+07	5.10943e+07	1.61674e+06	5.83124e+06	5.93037e+06	1.84984e+06	1.57144e+06	1.66663e+06	7.81559e+06	2.09094e+06	2.03008e+06	2.09167e+06	6.16781e+06	8.68719e+06	4.3232e+06	2.15552e+07	3.15022e+07	6.61267e+06	1.81108e+07
M167T262	261.7	167.071	[M+H]+	Paeonol	Organic oxygen compounds	Organooxygen compounds	HMDB0256081	C10712	1.83293e+07	1.67016e+07	1.4987e+07	1.5118e+07	1.46488e+07	1.52818e+07	1.10697e+07	1.00494e+07	9.80896e+06	1.08884e+07	9.87566e+06	1.11315e+07	8.28573e+06	8.31934e+06	8.2551e+06	8.23935e+06	8.77119e+06	7.85964e+06	9.77993e+06	1.14994e+07	1.05978e+07	1.04822e+07	1.17348e+07	1.09003e+07	6.25921e+06	5.94465e+06	5.92029e+06	5.72693e+06	5.34464e+06	5.72929e+06	5.14285e+06	4.31539e+06	5.38956e+06	5.0352e+06	5.03018e+06	4.53657e+06	7.26665e+06	7.88455e+06	7.4995e+06	6.88167e+06	7.87936e+06
M167T264	264.2	167.03	[M+Na]+	FA 6_2;O2	Lipids and lipid-like molecules	Fatty Acyls	_	_	6.71622e+06	6.81627e+06	5.78822e+06	7.10356e+06	5.1799e+06	5.63777e+06	2.63803e+06	2.70659e+06	2.80221e+06	2.9756e+06	1.28263e+06	1.41584e+06	1.41243e+06	1.27437e+06	1.32645e+06	2.04912e+06	1.31817e+06	1.52168e+06	2.78568e+06	3.19438e+06	2.86176e+06	2.76717e+06	2.87163e+06	3.5192e+06	1.53956e+06	1.7111e+06	1.5849e+06	1.21721e+06	2.14477e+06	905945	1.33885e+06	1.13853e+06	1.19254e+06	1.18626e+06	1.12477e+06	1.11549e+06	5.05132e+06	4.70886e+06	5.2255e+06	4.71754e+06	4004954
M167T272	272	167.118	[M+H]+	3-Isopropyl-2-methoxy-5-methylpyrazine	Organoheterocyclic compounds	Diazines	HMDB0029742	_	5.66516e+07	5.68504e+07	4.67567e+07	2.47055e+07	4.48857e+07	4.34412e+07	3.82111e+07	3.76602e+07	3.91923e+07	3.66412e+07	3.77434e+07	4.07781e+07	3.02812e+07	2.76468e+07	2.91671e+07	2.81882e+07	2.83902e+07	2.94208e+07	1.23031e+07	2.33242e+07	2.28769e+07	2.2677e+07	1.30016e+07	2.92855e+07	3.91146e+06	3.92455e+06	3.93245e+06	1.16188e+06	3.77361e+06	3.67279e+06	4.09714e+06	4.01064e+06	4.11338e+06	3.9757e+06	4.11516e+06	4.13233e+06	1.83719e+07	1.90615e+07	1.96967e+07	1.68036e+07	2.00583e+07
M167T305	305.1	167.061	[M-H]-	Norharman	Organoheterocyclic compounds	Indoles and derivatives	HMDB0012897	C20157	1.27844e+07	3.74164e+06	6.82771e+06	2.14732e+06	4.30786e+06	7.73083e+06	4.75146e+06	5.56874e+06	4.34903e+06	6.37569e+06	5.41809e+06	6.1675e+06	5.98401e+06	4.11342e+06	5.04279e+06	5.06348e+06	6.32228e+06	5.18712e+06	3.5592e+06	4.99986e+06	5.90674e+06	4.22218e+06	4.66964e+06	4.64644e+06	4.27506e+06	4.33947e+06	4.28863e+06	4.24814e+06	5.48113e+06	3.73086e+06	4.39002e+06	4.66296e+06	3.82466e+06	5.14877e+06	5.36453e+06	5.20736e+06	4.52158e+06	3.46907e+06	4.60798e+06	4.15174e+06	4.22684e+06
M167T45	45.2	167.022	[M-H]-	Uric Acid	Organoheterocyclic compounds	Imidazopyrimidines	HMDB0000289	C00366	4.29203e+07	4.16152e+07	4.8571e+07	4.43931e+07	5.60193e+07	5.38756e+07	2.37995e+08	1.62823e+08	1.97288e+08	2.36322e+08	1.90307e+08	1.68642e+08	219809365	1.73707e+08	1.58081e+08	1.97055e+08	2.09963e+08	1.9982e+08	2.13535e+07	1.76332e+07	2.16548e+07	2.58074e+07	2.35019e+07	3.01081e+07	6.92267e+06	6.32595e+06	7.94088e+06	9.62813e+06	7.09963e+06	7.10613e+06	4.44983e+08	4.14938e+08	2.96905e+08	4.20581e+08	4.82639e+08	4.19176e+08	6.75251e+07	7.15302e+07	7.92199e+07	7.05803e+07	7.49281e+07
M167T49	48.9	167.057	[M+H]+	3-Methylxanthine	Organoheterocyclic compounds	Imidazopyrimidines	HMDB0001886	C16357	2.53836e+07	2.49543e+07	2.21909e+07	2.17569e+07	2.31933e+07	2.32282e+07	1.65744e+07	1.62551e+07	1.81121e+07	1.87326e+07	1.65803e+07	1.98793e+07	9.68883e+06	8.22888e+06	8.38223e+06	1.00395e+07	9.82534e+06	1.07863e+07	1.39108e+07	1.47975e+07	1.05493e+07	1.33961e+07	1.53537e+07	1.58705e+07	1.98722e+07	1.97081e+07	2.33406e+07	2.4826e+07	1.98169e+07	1.86316e+07	1.78878e+07	1.85025e+07	1.48256e+07	1.53385e+07	1.97158e+07	1.86024e+07	11047875	1.08828e+07	1.39444e+07	1.2245e+07	1.19154e+07
M167T51_1	51.3	167.036	[M-H]-	3-Hydroxymandelic acid	Benzenoids	Phenols	HMDB0000750	_	4.04256e+06	9.73498e+06	3.79753e+06	6.26209e+06	6.15117e+06	4.04874e+06	5.22975e+06	1.3054e+07	6.70296e+06	1.97749e+07	4.4871e+06	4.05259e+06	3.63298e+06	1.27417e+07	5.88292e+06	4.66284e+06	1.91408e+07	5.03731e+06	1.81952e+06	6.80626e+06	3.58673e+06	7.37703e+06	3.56037e+06	6.73367e+06	2.02694e+06	2.86895e+06	2.23709e+06	2.70774e+06	2.5676e+06	2.54665e+06	4.45067e+06	4.85116e+06	3.30742e+06	2.81495e+06	4.62057e+06	4.24026e+07	5.61357e+06	2.42274e+06	3.94442e+06	6.95718e+06	3.00328e+06
M167T51_2	51	167.057	[2M-H]-	Imidazolone	Organic acids and derivatives	Carboxylic acids and derivatives	HMDB0004363	C06195	2.54121e+08	2.877e+08	2.2925e+08	1.91839e+08	1.94085e+08	2.0967e+08	2.59528e+08	2.43797e+08	2.32501e+08	2.38913e+08	2.26777e+08	223872410	3.06179e+08	3.10521e+08	2.79225e+08	2.98961e+08	3.16373e+08	2.6501e+08	3.16135e+08	3.26809e+08	3.28374e+08	3.55395e+08	410518095	3.86783e+08	302104424	3.05421e+08	398512519	4.25989e+08	3.05477e+08	3.15833e+08	5.90482e+08	5.13013e+08	4.58274e+08	2.98733e+06	3.00261e+06	6.00598e+08	1.91549e+08	1.88892e+08	1.77616e+08	1.59053e+08	1.69001e+08
M167T54_2	54.2	167.118	[M+H]+	2-Methoxy-3-(2-methylpropyl)pyrazine	Organoheterocyclic compounds	Diazines	HMDB0031860	_	102082323	1.04949e+08	9.83085e+07	9.92794e+07	1.00383e+08	9.18028e+07	1.38248e+08	1.26291e+08	1.16274e+08	1.41892e+08	1.33923e+08	1.40229e+08	7.18221e+07	6.46621e+07	6.03434e+07	7.05079e+07	7.84175e+07	7.7597e+07	5.87234e+07	6.00129e+07	5.87411e+07	5.72459e+07	6.04365e+07	6.10871e+07	3.92086e+07	4.00634e+07	3.96766e+07	4.34738e+07	4.4327e+07	4.88287e+07	2.96013e+07	2.81422e+07	3.31577e+07	3.01969e+07	3.03862e+07	3.43706e+07	6.9103e+07	5.58158e+07	5.95916e+07	6.56473e+07	6.14065e+07
M167T69	69.4	167.035	[M-H]-	4-Hydroxyphenylglycolic acid	Benzenoids	Phenols	HMDB0000822	C11527	1.1438e+07	1.0033e+07	9.93081e+06	2.39218e+06	8.10991e+06	2.16938e+07	1.04618e+07	9.89859e+06	1.11863e+07	1.41446e+07	2.4065e+07	1.01239e+07	1.15172e+07	2.37653e+07	1.00171e+07	1.14156e+07	1.46374e+07	1.05838e+07	2.28773e+07	1.05014e+07	2.28259e+07	9.64429e+06	1.05004e+07	1.41056e+07	6.22006e+06	6.59519e+06	6.92785e+06	8.32694e+06	6.78116e+06	7.03006e+06	9.75257e+06	8.38109e+06	7.69437e+06	1.02189e+07	1.08245e+07	1.99284e+07	1.85453e+07	6.94308e+06	7.34488e+06	1.64302e+07	7.13246e+06
M167T90	89.8	167.118	[M+NH4]+	4-methoxy-2,3-dihydro-1H-indole	Organoheterocyclic compounds	Indoles and derivatives	_	_	5.08379e+07	5.12633e+07	4.84002e+07	4.33136e+07	4.57296e+07	4.49972e+07	2.2292e+07	1.81918e+07	3.61967e+07	3.13779e+07	2.04921e+07	3.04991e+07	1.89284e+07	1.64374e+07	1.58822e+07	1.76569e+07	2.03324e+07	2.89441e+07	1.36792e+07	1.7664e+07	1.71057e+07	1.687e+07	1.61215e+07	4.66403e+07	3.93487e+07	4.7358e+07	5.18785e+07	5.06123e+07	3.66646e+07	3.5466e+07	2.43051e+07	3.29994e+07	2.82665e+07	2.83025e+07	2.81441e+07	2.61857e+07	3.84536e+07	3.89643e+07	4.25446e+07	3.62314e+07	4.07365e+07
M168T255	254.9	168.066	[M+NH4]+	Phthalaldehydic acid	_	_	_	C03057	5.72204e+06	4.73731e+06	4.35836e+06	3.99904e+06	4.49754e+06	1.80371e+06	9.71184e+06	6.53938e+06	6.63644e+06	3.65283e+06	8.17579e+06	5.55852e+06	1.55566e+06	1.61376e+06	1.58867e+06	1.67454e+06	1.63061e+06	1.65884e+06	2.08557e+06	2.15621e+06	2.17441e+06	2.09913e+06	3.34454e+06	2.19499e+06	1.17328e+06	1.06077e+06	4.62577e+06	3.53848e+06	3.28859e+06	3.19248e+06	3.519e+06	4.59033e+06	3.60221e+06	5.18698e+06	5.67497e+06	4.02785e+06	6.51885e+06	6.51715e+06	8.20424e+06	6.20563e+06	7.31297e+06
M168T264	264.3	168.031	[M+H]+	4-Nitrobenzoic Acid	Benzenoids	Benzene and substituted derivatives	HMDB0246532	C18625	1.54992e+07	1.48462e+07	1.41963e+07	1.70061e+07	1.27442e+07	1.27565e+07	8.45099e+06	7.45097e+06	6.47099e+06	8.15731e+06	6.47843e+06	8.47493e+06	4.41285e+06	4.56579e+06	4.46785e+06	5.95711e+06	6.20489e+06	4.03606e+06	7.30178e+06	1.02905e+07	7.18851e+06	7.33516e+06	8.10631e+06	1.02093e+07	6.26331e+06	3.82471e+06	6.55791e+06	7.05638e+06	4.99873e+06	6.42236e+06	1.91471e+06	2.00196e+06	1.17432e+06	1.48766e+06	1.47641e+06	1.81954e+06	1.18682e+07	1.37895e+07	1.59191e+07	1.23813e+07	1.3137e+07
M168T306	306.3	168.102	[M+H]+	2-(2-Furanyl)-3-piperidinol	Organic nitrogen compounds	Organonitrogen compounds	HMDB0039837	_	6.42552e+06	7.39251e+06	5.45838e+06	5.47166e+06	4.85699e+06	5.65852e+06	6.32811e+06	6.15346e+06	5.37731e+06	5.43652e+06	5.22848e+06	6.40308e+06	493553	2.03911e+06	556991	764521	495727	640304	3.51387e+06	3.57331e+06	2.89011e+06	3.97264e+06	3.76789e+06	962670	3.98508e+06	3.9219e+06	4.36455e+06	4.55704e+06	3.84897e+06	4.05763e+06	4.52701e+06	4.88329e+06	4.62716e+06	4.13847e+06	5.01095e+06	4.19911e+06	8.98546e+06	9.98515e+06	8.77927e+06	9.24875e+06	1.00817e+07
M168T49	49	168.049	[M+H]+	8-Hydroxyguanine	Organoheterocyclic compounds	Imidazopyrimidines	HMDB0002032	C20155	2.08683e+07	2.03642e+07	1.79664e+07	1.74356e+07	1.83961e+07	2.04124e+07	1.54838e+07	1.4245e+07	1.04848e+07	1.37161e+07	1.44762e+07	1.28914e+07	8.40526e+06	6.15526e+06	7.67143e+06	8.4963e+06	7.16296e+06	8.3162e+06	9.90903e+06	9.98743e+06	9.92626e+06	1.07733e+07	1.24956e+07	1.20655e+07	1.60641e+07	1.62278e+07	1.93682e+07	1.9626e+07	1.65495e+07	1.65494e+07	1.36154e+07	1.5615e+07	1.27063e+07	1.37923e+07	1.65316e+07	1.68553e+07	1.09008e+07	9.89339e+06	1.07797e+07	1.04608e+07	1.05454e+07
M168T52	51.7	168.033	[M-H]-	2-Furoylglycine	Organic acids and derivatives	Carboxylic acids and derivatives	HMDB0000439	_	1.502e+07	1.40507e+07	1.12116e+07	1.14489e+07	1.29641e+07	16740161	1.87004e+07	1.4757e+07	1.60162e+07	1.57055e+07	1.76022e+07	1.55389e+07	1.60976e+07	1.48901e+07	1.51424e+07	1.83696e+07	1.72654e+07	2.01056e+07	1.04775e+07	1.12588e+07	1.13577e+07	1.18641e+07	1.21782e+07	1.24511e+07	1.01138e+07	9.81178e+06	1.08156e+07	1.22348e+07	1.14788e+07	9.70799e+06	5.58443e+06	4.91559e+06	1.68763e+07	5.06076e+06	2.56984e+07	6.4925e+06	9.13985e+06	8.93743e+06	9.20278e+06	9.21264e+06	1.20071e+07
M168T54_1	54.1	168.066	[M+H]+	2-Amino-3-methoxybenzoic acid	Benzenoids	Benzene and substituted derivatives	HMDB0060374	C05831	5.26357e+07	4.85461e+07	4.33481e+07	4.1693e+07	3.97154e+07	4.54388e+07	3.98713e+07	3.75825e+07	3.73599e+07	3.82397e+07	3.48384e+07	3.88045e+07	3.76514e+07	3.42959e+07	3.17612e+07	3.77302e+07	3.61192e+07	3.62781e+07	5.78539e+07	5.42233e+07	5.46023e+07	5.42147e+07	54860420	5.60911e+07	3.72645e+07	3.39738e+07	3.92202e+07	3.88753e+07	3.60695e+07	3.92884e+07	1.51751e+07	5.66742e+07	1.45202e+07	5.22861e+07	6.03801e+07	1.64269e+07	6.77986e+07	7.08147e+07	7.53633e+07	6.60381e+07	6.7979e+07
M168T68	68.1	168.102	[M+H]+	Synephrine	Benzenoids	Phenols	HMDB0004826	C04548	1.1514e+07	7.81145e+06	1.29376e+07	6.60795e+06	6.74812e+06	6.53189e+06	2.64225e+07	2.88069e+07	2.87807e+07	3.17213e+07	2.93465e+07	3.23984e+07	1.2694e+07	1.02853e+07	1.03079e+07	1.34685e+07	1.34903e+07	1.44277e+07	7.32874e+06	7.59353e+06	7.14034e+06	7.00456e+06	1.49672e+07	8.47315e+06	4.53747e+06	4.13551e+06	4.90503e+06	5.66585e+06	4.1599e+06	4.54619e+06	6.77714e+06	6.79228e+06	5.85774e+06	2.53331e+06	4.61982e+06	4.5515e+06	1.05876e+07	8.96707e+06	1.17984e+07	7.87592e+06	8.38435e+06
M169T210	210.3	169.076	[M+H]+	1-Azacarbazole	Organoheterocyclic compounds	Indoles and derivatives	_	_	8.02692e+08	8.16119e+08	6.6676e+08	7.52555e+08	8.15265e+08	7.51161e+08	5.86711e+08	6.37799e+08	6.31645e+08	6.40879e+08	5.13033e+08	5.46736e+08	7.10965e+08	699344016	5.1874e+08	7.38725e+08	7.28645e+08	7.65577e+08	7.03633e+08	7.62129e+08	7.81789e+08	8.04192e+08	7.64063e+08	8.14652e+08	9.60387e+08	994112323	990804896	9.71102e+08	8.3472e+08	1013186390	8.8829e+08	9.5785e+08	9.65457e+08	1038517252	9.60412e+08	9.15818e+08	7.58539e+08	8.99327e+08	7.58601e+08	871805054	8.83127e+08
M169T37_1	36.7	169.026	[M+H]+	1,3-Dinitrobenzene	Benzenoids	Benzene and substituted derivatives	HMDB0244170	_	3.97151e+06	4.77541e+06	5.16533e+06	5.05834e+06	4.7541e+06	4.96029e+06	3.97633e+06	4.20575e+06	4.16287e+06	3.76462e+06	3.67296e+06	4.69832e+06	3.09108e+06	3.15053e+06	3.20778e+06	3.01545e+06	2.98702e+06	2.74075e+06	3.77613e+06	3.64084e+06	3.81753e+06	3.62808e+06	3.31159e+06	3.14383e+06	2.89929e+06	3.03241e+06	2.80542e+06	3.28229e+06	2.90061e+06	3.2693e+06	3.43752e+06	3.72591e+06	3.37018e+06	3.9396e+06	3.43552e+06	3.45313e+06	4.126e+06	3.97725e+06	3.92274e+06	3.25484e+06	4.32361e+06
M169T37_2	37.1	169.046	[M+Na]+	3-Methylglutaric acid	Lipids and lipid-like molecules	Fatty Acyls	HMDB0000752	_	4.72764e+07	4.61137e+07	5.32846e+07	5.17276e+07	4.51973e+07	4.40182e+07	3.76807e+07	4.11615e+07	3.47078e+07	3.40294e+07	3.3514e+07	3.7667e+07	2.22963e+07	2.6292e+07	2.40437e+07	2.55561e+07	2.47842e+07	2.36945e+07	3.11441e+07	3.24822e+07	3.04933e+07	2.93004e+07	2.70465e+07	2.76674e+07	2.25109e+07	2.26577e+07	2.3744e+07	24001301	2.14147e+07	2.35143e+07	2.90247e+07	2.98928e+07	2.94334e+07	2.95322e+07	3.00978e+07	2.94343e+07	3.67459e+07	3.56878e+07	3.35415e+07	3.20191e+07	3.51094e+07
M169T41	40.6	168.982	[M-H]-	3-Sulfolactate	_	_	_	C16069	9.12232e+07	7.99213e+07	6.61617e+07	4.90674e+07	4.9272e+07	5.60202e+07	5.19275e+07	4.18682e+07	3.69713e+07	4.55331e+07	3.93951e+07	3.89933e+07	6.52658e+07	6.26392e+07	5.61447e+07	7.86669e+07	8.70487e+07	8.42409e+07	6.43246e+07	7.44709e+07	7.89568e+07	9.02763e+07	116244272	1.17056e+08	1.4377e+07	1.31285e+07	1.53597e+07	1.8955e+07	1.32435e+07	1.37114e+07	2.77929e+07	2.96772e+07	2.35857e+07	2.76594e+07	2.78303e+07	2.97458e+07	4.09955e+07	4.7342e+07	4.69721e+07	4.31663e+07	4.25772e+07
M169T54	54.2	169.097	[M+H]+	Pyridoxamine	Organoheterocyclic compounds	Pyridines and derivatives	HMDB0001431	C00534	8.83201e+07	1.42407e+08	8.48154e+07	8.52169e+07	1.32471e+08	9.11082e+07	3.90354e+08	4.00823e+08	3.86736e+08	374866450	3.42029e+08	3.84897e+08	1.52374e+08	1.35283e+08	1.28105e+08	1.68545e+08	1.00408e+08	1.03368e+08	6.58977e+07	1.15031e+08	7.03192e+07	6.58099e+07	6.90481e+07	1.2576e+08	2.86238e+06	2.78689e+06	2.71286e+06	2.97421e+06	2.74139e+06	2.48082e+06	2.97337e+06	2.73028e+06	3.01511e+06	2.87913e+06	2.85781e+06	3.36238e+06	5.72213e+07	5.81599e+07	1.01037e+08	9.1153e+07	1.03688e+08
M170T210	210.1	170.08	[M+NH4]+	Phenoxyacetic acid	Benzenoids	Benzene and substituted derivatives	HMDB0031609	C02181	8.36038e+07	1.02873e+08	7.2914e+07	6.76811e+07	8.59319e+07	9.53615e+07	8.16529e+07	7.41234e+07	7.28598e+07	7.63793e+07	7.26389e+07	7.71315e+07	6.77506e+07	6.04292e+07	5.77159e+07	7.91656e+07	7.88437e+07	7.7707e+07	8.07746e+07	7.55792e+07	6.65845e+07	9.05466e+07	9.60896e+07	7.40478e+07	1.04819e+08	1.01616e+08	1.17264e+08	136813646	1.08796e+08	112754786	8.64928e+07	1.0459e+08	9.24658e+07	1.08299e+08	1.05069e+08	1.12783e+08	9.0286e+07	7.39235e+07	7.87237e+07	7.30755e+07	7.74917e+07
M170T225_1	225	170.097	[M+H]+	Diphenylamine	Benzenoids	Benzene and substituted derivatives	HMDB0032562	C11016	2.25776e+07	3.03536e+07	3.06978e+07	2.61235e+07	3.00559e+07	2.77146e+07	2.1051e+07	2.28372e+07	2.4544e+07	2.08602e+07	2.1243e+07	2.38941e+07	2.65317e+07	2.46938e+07	3.07384e+07	3.01006e+07	2.67278e+07	3.11115e+07	2.23441e+07	2.29593e+07	1.70795e+07	2.24572e+07	2.31014e+07	2.64704e+07	1.19359e+07	1.20438e+07	1.30857e+07	1.42889e+07	1.13023e+07	1.12584e+07	2.39764e+07	1.23459e+07	2.29471e+07	1.86131e+07	1.87583e+07	2.00178e+07	1.03962e+07	1.08533e+07	2.27136e+07	1.08936e+07	2.26956e+07
M170T238	237.9	170.118	[M+NH4]+	3-Phenoxy 1-propanol	Benzenoids	Phenol ethers	_	_	1.12278e+07	3.27905e+07	3.59839e+07	3.60795e+07	3.84673e+07	3.01382e+07	2.64838e+07	2.14151e+07	2.28696e+07	2.29664e+07	2.18247e+07	2.59903e+07	1.225e+07	3.88995e+07	4.16631e+07	4.15769e+07	3.87283e+07	3.76512e+07	3.1946e+07	1.4054e+07	1.3244e+07	3.21034e+07	3.03279e+07	3.65872e+07	8.35508e+06	1.24834e+07	1.36838e+07	1.20154e+07	1.43928e+07	1.21923e+07	1.6493e+07	1.35508e+07	1.22766e+07	1.23961e+07	1.62835e+07	1.25307e+07	1.37895e+07	2.58527e+07	1.68024e+07	1.04261e+07	1.1353e+07
M170T241_1	241.3	170.082	[M+H]+	Pyridoxine	Organoheterocyclic compounds	Pyridines and derivatives	HMDB0000239	C00314	7.43942e+06	7.53249e+06	6.95692e+06	6.4129e+06	8.06855e+06	7.04938e+06	8.59542e+07	8.42729e+07	7.78128e+07	8.16955e+07	7.57737e+07	8.51479e+07	7.95594e+06	7.04106e+06	6.69825e+06	7.86481e+06	8.15327e+06	8.32236e+06	6.43399e+06	1.05814e+07	6.61107e+06	6.89663e+06	7.26214e+06	7.69962e+06	6.10223e+06	6.26663e+06	6.09851e+06	6.33383e+06	6.5866e+06	5.90198e+06	4.66174e+06	4.37072e+06	4.37394e+06	4.12919e+06	4.53354e+06	4.40625e+06	9.15196e+06	9.41309e+06	9.88633e+06	9.1911e+06	9.75136e+06
M170T241_2	240.8	170.096	[M+H]+	2-Biphenylamine	Benzenoids	Benzene and substituted derivatives	HMDB0245011	_	1.88302e+07	1.87186e+07	1.94092e+07	2.24325e+07	2.08085e+07	2.33285e+07	9.17918e+06	8.93436e+06	9.66018e+06	8.59731e+06	8.229e+06	8.5173e+06	1.85793e+07	2.29751e+07	4.62988e+07	4.76234e+07	2.35572e+07	4.24395e+07	5.21642e+07	5.54596e+07	3.20188e+07	3.4751e+07	5.27894e+07	5.29464e+07	3.8406e+07	2.27833e+07	3.84078e+07	3.93676e+07	2.14057e+07	1.94273e+07	1.2531e+07	1.43898e+07	1.47867e+07	1.3815e+07	4.22013e+06	1.43087e+07	3.59583e+07	3.37669e+07	1.80873e+07	3.67543e+07	1.76414e+07
M170T332	332.1	170.154	[M+H]+	Lupinine	Alkaloids and derivatives	Lupin alkaloids	HMDB0304704	C10773	4.75455e+06	4.56621e+06	4.22357e+06	2.98399e+06	4.39868e+06	3.93741e+06	4.74059e+06	4.17981e+06	4.4544e+06	3.71882e+06	3.94663e+06	4.86511e+06	6.26607e+06	5.60675e+06	6.57676e+06	6.38412e+06	8.00753e+06	7.42681e+06	7.56079e+06	6.44028e+06	7.18572e+06	8.15326e+06	7.08185e+06	7.82586e+06	7.2618e+06	6.25704e+06	6.64594e+06	7.66753e+06	6.12586e+06	7.78638e+06	2.31278e+07	2.32737e+07	2.67564e+07	2.50505e+07	2.33788e+07	2.51495e+07	3.66234e+07	3.41771e+07	34456268	3.60203e+07	3.82219e+07
M170T50	49.9	170.081	[M+NH4]+	2',6'-Dihydroxyacetophenone	Organic oxygen compounds	Organooxygen compounds	HMDB0029660	_	2.99423e+07	3.25618e+07	2.77172e+07	2.64506e+07	2.7302e+07	2.67819e+07	3.47095e+07	2.97801e+07	2.78745e+07	2.92219e+07	2.72273e+07	3.11811e+07	3.36499e+07	2.94587e+07	2.82833e+07	3.16116e+07	3.59641e+07	3.63636e+07	3.91425e+07	2.96752e+07	2.9477e+07	3.67296e+07	3.43529e+07	3.75451e+07	2.32214e+07	2.31903e+07	2.72414e+07	2.62116e+07	2.46292e+07	3.38784e+07	4.42081e+07	4.64802e+07	4.58268e+07	4.24135e+07	5.2253e+07	5.24747e+07	3.33427e+07	3.04897e+07	3.66269e+07	26834719	3.43496e+07
M170T53	53.4	170.083	[M-H]-	SCHEMBL714056	_	_	_	_	1.1668e+06	4.93465e+06	4.45649e+06	1.00833e+06	3.19161e+06	959882	4.02989e+06	3.67795e+06	3.85428e+06	3.13788e+06	3.41181e+06	3.80602e+06	4.1101e+06	3.49452e+06	3.59545e+06	4.13405e+06	4.50631e+06	3.72503e+06	3.33511e+06	3.86303e+06	3.87449e+06	3.19687e+06	4.67193e+06	3.74196e+06	2.59094e+06	2.16719e+06	2.52552e+06	3.0156e+06	2.11195e+06	2.39218e+06	3.19476e+06	3.08674e+06	2.74491e+06	788540	3.54713e+06	3.02471e+06	2.78297e+06	2.84965e+06	3.55652e+06	2.96626e+06	695192
M170T54	54.5	170.101	[M+H]+	2-(1-Methylethyl)-4-propylthiazole	Organoheterocyclic compounds	Azoles	HMDB0040108	_	2.57441e+06	2.68513e+06	2.25178e+06	2.41705e+06	5.63006e+06	2.11532e+06	2.91888e+07	3.02286e+07	2.88946e+07	30383456	2.69368e+07	3.10299e+07	6.48366e+06	4.99082e+06	2.81391e+06	8.9116e+06	3.14646e+06	7.57205e+06	3.1023e+06	3.51273e+06	3.41355e+06	2.95292e+06	2.11455e+06	3.66012e+06	2.99806e+06	1.89998e+06	1.83815e+06	2.08555e+06	2.20933e+06	2.17297e+06	4.09765e+06	3.05381e+06	3.23795e+06	3.40689e+06	4.93249e+06	5.7597e+06	2.53559e+06	3.70589e+06	2.53094e+06	2.22041e+06	3.13349e+06
M170T89	89	170.101	[M+H]+	4-Ethyl-5-methyl-2-(1-methylethyl)thiazole	Organoheterocyclic compounds	Azoles	HMDB0040081	_	2.45464e+07	2.40839e+07	2.1442e+07	1.9241e+07	1.86217e+07	2.48358e+07	3.81883e+07	3.43535e+07	3.37755e+07	3.34287e+07	3.05905e+07	3.79983e+07	3.34104e+07	3.38897e+07	3.41478e+07	1.93765e+07	3.87795e+07	3.68313e+07	3.52471e+07	3.63449e+07	3.85752e+07	2.01057e+07	3.92875e+07	4.0933e+07	2.50064e+06	2.52583e+06	2.74798e+06	2.79574e+06	2.30204e+06	2.3335e+06	2.70662e+06	2.85007e+06	2.82196e+06	2.71358e+06	2.71116e+06	2.51315e+06	3.2666e+06	1.32182e+07	1.29553e+07	1.19307e+07	1.20057e+07
M171T105	104.8	171.113	[M+H]+	Levetiracetam	Organic acids and derivatives	Carboxylic acids and derivatives	HMDB0015333	C07841	6.76797e+07	6.61628e+07	5.42835e+07	5.11055e+07	5.19306e+07	5.49393e+07	4.39708e+07	4.35886e+07	3.75472e+07	4.14836e+07	3.51757e+07	3.97234e+07	4.66381e+07	4.30221e+07	4.26028e+07	4.70178e+07	4.93263e+07	4.51411e+07	5.706e+07	5.72669e+07	6.26182e+07	6.2081e+07	6.77756e+07	6.27794e+07	4.88782e+07	4.56467e+07	5.1887e+07	5.89797e+07	4.99374e+07	5.26054e+07	4.06417e+07	3.57972e+07	39282930	4.01013e+07	4.32298e+07	4.36791e+07	4.00939e+07	3.4868e+07	3.75995e+07	3.76383e+07	3.96552e+07
M171T40	39.6	170.943	[M-H]-	Bromobenzene-3,4-oxide	Organoheterocyclic compounds	Epoxides	HMDB0060448	C14839	3.85396e+06	3.90278e+06	3.4903e+06	2.77895e+06	2.74707e+06	2.96464e+06	4.88685e+06	4.29431e+06	3.92851e+06	4.17401e+06	3.988e+06	3.55003e+06	4.16556e+06	3.73826e+06	3.22178e+06	4.77377e+06	6.00428e+06	6.80839e+06	4.11902e+06	5.13586e+06	3.95588e+06	4.6044e+06	5.205e+06	5.9709e+06	2.98985e+06	3.46621e+06	3.28037e+06	4.27813e+06	3.32556e+06	3.1047e+06	4.33928e+06	4.32771e+06	3.39406e+06	4.20583e+06	5.56594e+06	4.59538e+06	6.13591e+06	6.07318e+06	6.44385e+06	5.54539e+06	5.01109e+06
M171T49	49.2	171.03	[M-H]-	5-Methylmaleylacetate	_	_	_	C18306	1.31618e+07	1.31394e+07	1.07109e+07	9.96518e+06	9.66565e+06	1.03672e+07	1.30136e+07	1.16675e+07	1.17459e+07	1.23336e+07	1.21024e+07	1.11948e+07	1.50344e+07	1.30289e+07	1.55527e+07	1.40626e+07	1.3203e+07	1.36302e+07	1.61915e+07	9.96722e+06	1.62897e+07	2.29711e+07	1.78221e+07	1.85431e+07	9.64459e+06	6.38402e+06	1.13895e+07	1.04343e+07	1.10312e+07	9.59934e+06	1.70901e+07	6.09766e+06	5.19328e+06	1.3195e+07	7.16258e+06	1.63391e+07	7.86166e+06	1.25591e+07	1.36693e+07	1.27506e+07	1.31801e+07
M171T51	50.9	171.078	[M-H2O-H]-	meso-Diaminoheptanedioate	_	_	_	C00680	9.78131e+06	1.14513e+07	8.33582e+06	6.6827e+06	7.47338e+06	8.59902e+06	6.01686e+06	5.41694e+06	5.59642e+06	6.45568e+06	6.21821e+06	1.86286e+06	4.45301e+06	4.79983e+06	1.90399e+06	5.32061e+06	5.24747e+06	7.76683e+06	4.90745e+06	5.27295e+06	1.95948e+06	4.74071e+06	5.50899e+06	5.81343e+06	5.3246e+06	6.61022e+06	8.06845e+06	8.43809e+06	6.24236e+06	5.77884e+06	7.04079e+06	6.38766e+06	6.69875e+06	5.73883e+06	6.49422e+06	7.1913e+06	3.89849e+06	3.55085e+06	4.11014e+06	5.62185e+06	3.62685e+06
M171T53	52.6	171.067	[M-H]-	Diethyl fumarate	Lipids and lipid-like molecules	Fatty Acyls	HMDB0038601	_	7.11388e+06	6.41532e+06	6.17024e+06	5.36311e+06	6.19916e+06	4.14314e+06	2.01752e+06	7.86474e+06	5.96167e+06	6.08027e+06	6.26163e+06	1.92683e+06	2.01401e+06	1.49416e+06	7.50324e+06	6.29787e+06	7.20715e+06	1.91293e+06	1.78324e+06	6.68534e+06	7.27341e+06	6.33869e+06	8.2216e+06	5.86237e+06	6.97899e+06	7.27561e+06	6.97281e+06	7.80641e+06	7.40646e+06	6.39907e+06	6.36591e+06	6.04855e+06	6.45884e+06	6.24123e+06	6.66707e+06	5.95882e+06	1.66287e+06	1.64565e+06	6.03326e+06	1.80612e+06	6.99972e+06
M172T139	138.7	172.097	[M+Na]+	Triethanolamine	Organic nitrogen compounds	Organonitrogen compounds	HMDB0032538	C06771	6.36914e+07	6.10142e+07	4.80456e+07	4.46467e+07	3.71031e+07	4.42122e+07	4.21746e+07	5.02547e+07	4.58881e+07	5.67753e+07	4.16064e+07	4.31775e+07	6.02899e+07	4.49362e+07	4.48549e+07	5.46542e+07	5.75338e+07	5.24605e+07	5.54787e+07	5.65674e+07	6.62773e+07	5.58753e+07	6.3162e+07	6.46826e+07	3.88344e+07	4.12685e+07	4.41283e+07	4.76327e+07	4.08342e+07	3.96424e+07	3.87447e+07	3.49025e+07	3.87007e+07	4.02369e+07	3.7492e+07	4.3133e+07	3.73283e+07	3.72504e+07	3.59984e+07	2.88027e+07	4.31347e+07
M172T250_3	250.2	172.133	[M+H]+	(2R)-2-amino-3-cyclohexylpropanoic acid	Organic acids and derivatives	Carboxylic acids and derivatives	_	_	7.66196e+07	6.03279e+07	6.78855e+07	6.98733e+07	7.94033e+07	6.33838e+07	6.90027e+07	7.17459e+07	6.17993e+07	7.03599e+07	7.48883e+07	8.16429e+07	8.00988e+07	7.47722e+07	6.88849e+07	6.51679e+07	7.17513e+07	9.91202e+07	8.23003e+07	7.97095e+07	8.25516e+07	1.00917e+08	8.71479e+07	6.9913e+07	6.22286e+07	6.37977e+07	7.03912e+07	7.51659e+07	7.00946e+07	7.88534e+07	8.13979e+07	8.06089e+07	6.98697e+07	6.81137e+07	9.70718e+07	7.27635e+07	6.63652e+07	6.68872e+07	9.51597e+07	6.53106e+07	6.57235e+07
M172T275	274.7	172.076	[M-H2O+H]+	Methyl indole-3-acetate	Organoheterocyclic compounds	Indoles and derivatives	HMDB0029738	C20635	3.89711e+06	3.99004e+06	3.78702e+06	2.76925e+06	3.44134e+06	3.14762e+06	3.33588e+06	2.93339e+06	3.14153e+06	3.07406e+06	2.99065e+06	3.30561e+06	2.84594e+06	2.06409e+06	2.67729e+06	2.65236e+06	3.39884e+06	2.72274e+06	4.39983e+06	7.7493e+06	3.70782e+06	7.17248e+06	4.41237e+06	4.16946e+06	3.88702e+06	4.93017e+06	4.01509e+06	9.23806e+06	4.96875e+06	5.07588e+06	3.02408e+06	555128	2.71685e+06	2.722e+06	2.92748e+06	2.81555e+06	4.47029e+06	4.85834e+06	4.5634e+06	4.45453e+06	4.04049e+06
M172T346	346.4	172.17	[M+NH4]+	(1R,4S,5R)-4-Thujanol	Lipids and lipid-like molecules	Prenol lipids	HMDB0301818	C02462	4.24083e+07	3.93362e+07	4.26886e+07	3.95211e+07	3.95748e+07	3.91652e+07	3.80066e+07	4.14847e+07	3.93888e+07	4.00151e+07	3.9815e+07	4.01605e+07	3.89107e+07	3.91661e+07	3.8834e+07	3.77454e+07	3.85441e+07	3.87604e+07	3.99211e+07	4.07395e+07	4.52038e+07	4.06049e+07	4.0003e+07	3.93118e+07	4.21621e+07	3.97091e+07	3.97822e+07	3.91575e+07	3.94462e+07	3.83924e+07	4.83738e+07	4.65428e+07	4.52006e+07	4.50816e+07	4.48218e+07	4.74934e+07	4.41301e+07	4.09774e+07	4.11252e+07	3.92809e+07	4.13914e+07
M172T37	37.2	172.039	[M+NH4]+	Glycerol 1,2-cyclic phosphate	_	_	_	C03947	1.83171e+06	1.75322e+06	2.18508e+06	1.71455e+06	1.63035e+06	1.68755e+06	1.10244e+06	1.33704e+06	1.16505e+07	1.26837e+06	1.16879e+06	1.26647e+06	1.08163e+07	1.0399e+07	1.10915e+07	1.14016e+07	1.17442e+07	1.13426e+07	9.82272e+06	856149	1.05344e+06	9.77965e+06	1.06501e+06	1.11907e+07	1.0969e+07	720084	743436	1.08317e+07	1.09636e+07	1.25683e+07	921954	975569	9.56023e+06	8.8696e+06	1.21636e+06	875696	1.26701e+06	1.0256e+06	967095	963748	1.35096e+06
M172T43	42.8	171.949	[M+CH3CO2]-	Trioxidosulfidosulfate(.1-)	_	_	_	C00320	3.56447e+07	1.8531e+07	3.15302e+07	1.70389e+08	1.82314e+08	1.90479e+08	6.80455e+07	8.07331e+07	7.42771e+07	7.54552e+07	6.88507e+07	6.12296e+07	1.05049e+08	1.09991e+08	1.05493e+08	9.87875e+07	1.31967e+08	8.09115e+07	5.50191e+07	4.084e+07	9.68174e+07	2.67226e+07	2.45124e+07	4.55053e+07	5.78026e+07	3.35763e+07	4.9762e+07	4.60825e+07	4.12992e+07	3.53559e+07	2.79874e+07	2.48452e+07	3.09743e+07	1.98015e+07	1.97731e+07	2.10535e+07	1.90512e+07	1.614e+07	1.46953e+07	1.34281e+07	3.94405e+07
M172T44	44.1	172.062	[M-H]-	5-(Carboxymethyl)proline	_	_	_	C17366	6.94708e+07	6.63442e+07	5.73456e+07	5.24083e+07	5.38217e+07	6.08758e+07	5.93108e+07	5.49469e+07	5.08509e+07	5.47721e+07	5.48332e+07	5.69082e+07	5.66882e+07	4.72357e+07	4.33207e+07	5.24251e+07	5.51612e+07	5.68976e+07	4.96672e+07	4.54087e+07	4.43778e+07	4.90596e+07	5.49119e+07	5.60073e+07	4.84491e+07	4.73293e+07	5.0722e+07	5.92388e+07	4.78427e+07	4.39936e+07	4.80586e+07	4.65592e+07	4.21862e+07	4.41264e+07	5.31845e+07	5.09975e+07	4.11464e+07	56262304	5.8294e+07	5.60158e+07	5.11608e+07
M172T51	50.6	172.008	[M-H]-	2-Aminobenzenesulfonic acid	Benzenoids	Benzene and substituted derivatives	HMDB0304940	C06333	4.79648e+06	3.397e+06	3.68745e+06	3.24145e+06	3.26384e+06	3.10039e+06	2.90111e+06	4.01406e+06	3.10302e+06	4.46904e+06	3.78079e+06	3.14133e+06	4.18713e+06	4.7828e+06	4.42437e+06	5.17394e+06	5.53109e+06	4.68565e+06	2.41852e+06	1.30991e+06	972750	3.16037e+06	1.2861e+06	2.84912e+06	865308	665685	980668	907320	715588	816191	2.05022e+06	1.44577e+06	366048	762147	2.80379e+06	1.00712e+06	913893	3.13888e+06	2.68732e+06	1.26347e+06	2.79317e+06
M172T54	54	172.097	[M+NH4]+	4,5-Dihydroxy-3-prop-1-enylcyclopent-2-en-1-one	Organic oxygen compounds	Organooxygen compounds	_	_	3.29303e+07	2.9096e+07	3.22793e+07	2.69769e+07	2.47245e+07	2.8348e+07	6.7041e+07	6.76467e+07	6.34694e+07	6.18894e+07	6.00145e+07	6.75585e+07	1.91351e+07	1.73526e+07	1.52492e+07	2.16584e+07	1.85548e+07	1.77291e+07	2.92182e+07	3.08735e+07	2.95362e+07	3.02664e+07	3.19111e+07	3.1369e+07	9.3611e+06	8.27634e+06	9.53226e+06	1.39546e+07	1.1272e+07	1.21008e+07	1.2483e+07	1.2694e+07	1.27741e+07	7.46075e+06	9.04472e+06	7.92612e+06	6.22893e+07	6.29784e+07	7.14817e+07	6.04784e+07	5.97682e+07
M172T55	54.6	172.098	[M+HCOO]-	N-Cyclohexylformamide	Organic acids and derivatives	Carboxylic acids and derivatives	HMDB0255105	C11519	4.49652e+06	2.24386e+07	1.93861e+07	1.07683e+07	9.91526e+06	9.12445e+06	9.33812e+06	2.31175e+07	2.08945e+07	1.55921e+07	9.49641e+06	1.04639e+07	9.68457e+06	1.17866e+07	1.08098e+07	1.28066e+07	9.38126e+06	9.19733e+06	8.19865e+06	8.35772e+06	3.52299e+06	8.94585e+06	9.21369e+06	9.60421e+06	5.90776e+06	9.17003e+06	8.61682e+06	4.70115e+06	6.19437e+06	6.04396e+06	9.54855e+06	1.09815e+07	6.94774e+06	3.24208e+06	5.36587e+06	8.98898e+06	1.14449e+07	9.98244e+06	3.79245e+06	5.1185e+06	8.99942e+06
M172T64	64.3	171.993	[M-NH3+H]+	4-Sulfobenzyl alcohol	_	_	_	C06678	6.84467e+06	2.67195e+07	8.27386e+06	7.98894e+06	7.57854e+06	2.62694e+07	2.55811e+07	7.65788e+06	7.47139e+06	7.34326e+06	7.28313e+06	6.65462e+06	3.04079e+07	3.33301e+07	2.94278e+07	2.90673e+07	8.35009e+06	8.25449e+06	4.04129e+07	3.41379e+07	3.81349e+07	3.63473e+07	3.27901e+07	2.98603e+07	3.33907e+07	3.29622e+07	8.37193e+06	2.56626e+07	3.19978e+07	8.50995e+06	9.01731e+06	2.47411e+07	2.8736e+07	2.75016e+07	2.45849e+07	8.11377e+06	5.43658e+07	3.18117e+07	3.00725e+07	8.3915e+06	7.54498e+06
M172T67_1	66.7	172.041	[M-H]-	Quinoline-4-carboxylic acid	Organoheterocyclic compounds	Quinolines and derivatives	HMDB0257047	C06414	1.17341e+06	992788	927761	3.04952e+06	812016	3.19254e+06	1.83733e+06	532226	605377	1.91156e+06	2.10347e+06	603645	1.25951e+06	557540	729920	1.13678e+06	1.02096e+06	1.11153e+06	436535	310687	560648	502715	450747	658415	1.66921e+06	1.40253e+06	1.71843e+06	1.65297e+06	1.82114e+06	2.75302e+06	1.58383e+06	1.53245e+06	1.09515e+06	2.16822e+06	1.98644e+06	1.76724e+06	1.4949e+06	949374	1.59235e+06	1.3156e+06	1.09132e+06
M172T67_2	67.2	172.062	[M-H]-	N-Acetyl-L-glutamate 5-semialdehyde	Organic acids and derivatives	Carboxylic acids and derivatives	HMDB0006488	C01250	2.13738e+07	1.14954e+07	8.38129e+06	7.2479e+06	1.15012e+07	8.46009e+06	7.75153e+06	7.37452e+06	6.86291e+06	7.40048e+06	6.37443e+06	1.43717e+07	3.30589e+07	5.54847e+06	4.90213e+06	6.72942e+06	1.28617e+07	182344	6.08053e+06	9.37546e+06	5.6457e+06	5.59213e+06	6.87882e+06	6.10954e+06	6.00335e+06	5.96341e+06	6.83007e+06	8.44873e+06	1.25728e+07	7.44392e+06	5.35441e+06	5.90547e+06	5.11994e+06	4.82667e+06	5.93326e+06	5.53095e+06	6.77051e+06	6.18533e+06	6.6533e+06	6.15244e+06	1.53286e+07
M172T71	70.5	172.098	[M-H]-	2-Acetamido-3-methyl-pentanoic acid	Organic acids and derivatives	Carboxylic acids and derivatives	_	_	1.75386e+06	547055472	4.97867e+08	4.40628e+08	4.53828e+08	5.09422e+08	5.09947e+08	459801140	4.39904e+08	4.68032e+08	479440695	4.95785e+08	1.87011e+08	1.6311e+08	1.35267e+08	1.81104e+08	1.96968e+08	1.70247e+08	1.48328e+08	1.47923e+08	1.60309e+08	1.55679e+08	1.72625e+08	1.91997e+08	1.35375e+08	1.3348e+08	148324126	1.72951e+08	1.3497e+08	1.50058e+08	1.36287e+08	1.36225e+08	1.25961e+08	1.33393e+08	1.50444e+08	1.45605e+08	198956082	2.0426e+08	2.3747e+08	215842207	2.33756e+08
M172T74	73.6	172.061	[M+H]+	Tetrahydrodipicolinate	Organic acids and derivatives	Carboxylic acids and derivatives	HMDB0012289	C03972	6.44051e+06	4.71904e+06	8.12579e+06	4.3829e+06	6.38474e+06	4.32943e+06	1.2057e+07	1.87051e+07	1.53356e+07	1.87031e+07	1.65282e+07	1.00225e+07	1.63048e+07	2.03691e+07	1.84838e+07	1.87383e+07	1.90423e+07	1.68108e+07	1.71163e+07	1.32803e+07	1.72028e+07	1.22333e+07	1.46277e+07	1.42477e+07	3.68642e+06	3.6902e+06	3.91237e+06	3.81246e+06	3.42731e+06	3.83243e+06	1.51434e+07	5.81102e+06	7.74902e+06	1.40775e+07	1.44405e+07	1.29134e+07	4.48667e+06	4.70836e+06	5.94594e+06	3.70662e+06	6.94344e+06
M173T132	132.2	173.108	[M+NH4]+	4-Phenylpyridine	Organoheterocyclic compounds	Pyridines and derivatives	HMDB0033123	_	2.76797e+07	2.45064e+07	2.42223e+07	1.84644e+07	1.23458e+07	2.51142e+07	2.43001e+07	2.09999e+07	1.87871e+07	2.09583e+07	2.12055e+07	1.9742e+07	1.85887e+07	1.59753e+07	1.97551e+07	1.98669e+07	2.10105e+07	1.81346e+07	1.58942e+07	2.07988e+07	1.68193e+07	1.48165e+07	1.64111e+07	1.77263e+07	4.70696e+06	5.01313e+06	5.29054e+06	2.44137e+06	2.8085e+06	2.08428e+06	1.55121e+07	1.55104e+07	1.63819e+07	1.57569e+07	2.11928e+06	1.7785e+07	8.37394e+06	3.39822e+06	8.17734e+06	2.731e+06	4.8783e+06
M173T224	223.8	173.072	[M-H]-	Indole-3-acetamide	Organoheterocyclic compounds	Indoles and derivatives	HMDB0029739	C02693	628605	717261	258849	207069	210643	352237	1.11677e+06	1.06461e+06	865732	1.35116e+06	827705	1.0205e+06	180235	186363	180335	187247	175792	171190	377772	413225	479862	194182	482021	527210	189328	173132	245218	215286	190165	181953	218659	199793	195345	235823	221571	215747	1.32941e+06	1.25587e+06	1.28303e+06	1.16091e+06	1.06811e+06
[truncated: 2,214 more rows]
[truncated: 7 more columns]
